# Supplementary material for: Experimental evidence that penis size, height, and body shape influence assessment of male sexual attractiveness and fighting ability in humans
Source: PLoS Biol. 2026 Jan 22;24(1):e3003595. doi: 10.1371/journal.pbio.3003595 (PMC12826512; doi:10.1371/journal.pbio.3003595)
Supplement: S1 Data — (ZIP) [file pbio.3003595.s003.zip]

Archive with 19 entries (18 files):
- Data and Code_PLOSBiol/
- Data and Code_PLOSBiol/Sex differences in male attractiveness_V2 2025.Rmd
- __MACOSX/Data and Code_PLOSBiol/._Sex differences in male attractiveness_V2 2025.Rmd
- Data and Code_PLOSBiol/HumanStudy_README.md
- __MACOSX/Data and Code_PLOSBiol/._HumanStudy_README.md
- Data and Code_PLOSBiol/Response time.Rmd
- __MACOSX/Data and Code_PLOSBiol/._Response time.Rmd
- Data and Code_PLOSBiol/Individual responses.Rmd
- __MACOSX/Data and Code_PLOSBiol/._Individual responses.Rmd
- Data and Code_PLOSBiol/HumanStudyData.xlsx
- __MACOSX/Data and Code_PLOSBiol/._HumanStudyData.xlsx
- Data and Code_PLOSBiol/Mode diffeerences in video means paid unpaid pooled.Rmd
- __MACOSX/Data and Code_PLOSBiol/._Mode diffeerences in video means paid unpaid pooled.Rmd
- Data and Code_PLOSBiol/Response_time_subset.Rmd
- __MACOSX/Data and Code_PLOSBiol/._Response_time_subset.Rmd
- Data and Code_PLOSBiol/Multiple-testing_human.Rmd
- __MACOSX/Data and Code_PLOSBiol/._Multiple-testing_human.Rmd
- Data and Code_PLOSBiol/HumanAnalysis_P_values.xlsx
- __MACOSX/Data and Code_PLOSBiol/._HumanAnalysis_P_values.xlsx
