# Supplementary material for: Experimental evidence that penis size, height, and body shape influence assessment of male sexual attractiveness and fighting ability in humans
Source: PLoS Biol. 2026 Jan 22;24(1):e3003595. doi: 10.1371/journal.pbio.3003595 (PMC12826512; doi:10.1371/journal.pbio.3003595)
Supplement: S1 Data — (ZIP) [file pbio.3003595.s003.zip › Data and Code_PLOSBiol/Sex differences in male attractiveness_V2 2025.Rmd]

---
title: "Q3. Do the sexes differ in their assessment of male attractiveness and fighting? 2025"
output:
  html_document: default
  pdf_document: default
---
```{r setup, include=FALSE}
knitr::opts_chunk$set(echo = TRUE)
```

## load packages

```{r, include=FALSE}
library(readr)
library(tidyverse)
library(fields)
library(lme4)
library(ggplot2)
library(Hmisc)
library(tinytex)
library(car)
library(fields)#to make fitness surface plot
library(broom)#tidy model outputs to tables
library(broom.mixed)#tidy mixed model outputs to tables
```

## read data and factorise variables as needed for male and female dataset seperately
### (this helps to check if something unusual going on with each dataset before pooled)

```{r, include=FALSE}
inperson_female_attractiveness <- read_csv("inperson_female_attractiveness_V2.csv")

inperson_female_attractiveness$participant<-as.factor(inperson_female_attractiveness$participant)
inperson_female_attractiveness$videoname<-as.factor(inperson_female_attractiveness$videoname)
inperson_female_attractiveness$Mode<-as.factor(inperson_female_attractiveness$Mode)
inperson_female_attractiveness$Sex<-as.factor(inperson_female_attractiveness$Sex)
str(inperson_female_attractiveness)


Inperson_male_jealous_2023 <- read_csv("Inperson_male_jealous_2023.csv")

Inperson_male_jealous_2023$participant<-as.factor(Inperson_male_jealous_2023$participant)
Inperson_male_jealous_2023$videoname<-as.factor(Inperson_male_jealous_2023$videoname)
Inperson_male_jealous_2023$Mode<-as.factor(Inperson_male_jealous_2023$Mode)
Inperson_male_jealous_2023$Sex<-as.factor(Inperson_male_jealous_2023$Sex)
str(Inperson_male_jealous_2023)
```

## Find average score for each figure using standardize in-person Participants ratings and then average video rating (std_prank)

### Female

```{r, include=TRUE}
#standardize within Participants rank (to remove variation in 'pickiness')
inperson_female_attractiveness <- inperson_female_attractiveness %>% group_by(participant) %>% mutate(std_prank = (rating - mean(rating, na.rm=TRUE))) 

#add 1 to standardize response (just to make the numbers nicer)
inperson_female_attractiveness$rel_attract <- inperson_female_attractiveness$std_prank + 1

#For each video, summarise calculates the mean of the std_prank values. This creates a new dataframe video_mean where each row represents a video and its mean standardized rank.
inperson_female_attractiveness_video_mean <- inperson_female_attractiveness %>% group_by(videoname) %>% summarise(video_mean = mean(stdrank))

#add 1 to standardize jealousy response 
inperson_female_attractiveness_video_mean$rel_attract <- inperson_female_attractiveness_video_mean$video_mean + 1

inperson_female_attractiveness_video_traits <- inperson_female_attractiveness[,c(7, 11:16)]
inperson_female_attractiveness_video_traits <- distinct(inperson_female_attractiveness_video_traits)

#join trait values to relative score
inperson_female_attractiveness_video_mean <- 
  left_join(inperson_female_attractiveness_video_mean,inperson_female_attractiveness_video_traits, by = "videoname")

inperson_female_attractiveness_video_mean<- data.frame(inperson_female_attractiveness_video_mean)
inperson_female_attractiveness_video_mean$Trait<- "Attractiveness"

#savedtaframe
write.csv(inperson_female_attractiveness_video_mean, "inperson_female_attractiveness_video_mean.csv", row.names = FALSE)
```


### Male

```{r, include=TRUE}

Inperson_male_jealous_2023 <- Inperson_male_jealous_2023 %>% group_by(participant) %>% mutate(std_prank = (rating - mean(rating))) 


Inperson_male_jealous_2023$rel_jealous <- Inperson_male_jealous_2023$std_prank + 1

#####
Inperson_male_jealous_2023_video_mean <- 
  Inperson_male_jealous_2023 %>% group_by(videoname) %>% summarise(video_mean = mean(std_prank))

#add 1 to standardize response (just to make the numbers nicer)
Inperson_male_jealous_2023_video_mean$rel_attract <- Inperson_male_jealous_2023_video_mean$video_mean + 1

Inperson_male_jealous_2023_video_traits <- Inperson_male_jealous_2023[,c(20, 25:27, 29:31, 37:38)]
Inperson_male_jealous_2023_video_traits <- distinct(Inperson_male_jealous_2023_video_traits)

#join trait values to relative score
Inperson_male_jealous_2023_video_mean <- 
  left_join(Inperson_male_jealous_2023_video_mean,Inperson_male_jealous_2023_video_traits, by = "videoname")

Inperson_male_jealous_2023_video_mean<- data.frame(Inperson_male_jealous_2023_video_mean)
Inperson_male_jealous_2023_video_mean$Trait<- "Attractiveness"

#savedtaframe
write.csv(Inperson_male_jealous_2023_video_mean, "Inperson_male_jealous_2023_video_mean.csv", row.names = FALSE)
```


### read inperson video mean male atteactive files

```{r}
inperson_female_attractiveness_video_mean <- read_csv("inperson_female_attractiveness_video_mean.csv")

Inperson_male_jealous_2023_video_mean <- read_csv("Inperson_male_jealous_2023_video_mean.csv")

```

### combine both sex attractive dataframes using rbind

```{r, include=TRUE}
both_sex_male_attract_video_mean <- rbind(inperson_female_attractiveness_video_mean, Inperson_male_jealous_2023_video_mean)
```

# Male attractiveness for both sex

### including sex as a factor

```{r, fig.ncol = 2, fig.show="hold", out.width="25%"}
m1 <- lm(rel_attract~ Sex+ zpenis+ zheight+ zShape+ qpenis+ qheight+ qshape+ zpenis*zheight+ zpenis*zShape+ zheight*zShape+ Sex*zpenis + Sex*zheight + Sex*zShape + Sex*qpenis + Sex*qheight + Sex*qshape + Sex*zpenis*zheight + Sex*zpenis*zShape + Sex*zheight*zShape, data = both_sex_male_attract_video_mean)
summary(m1)
Anova(m1, type = 3)
plot(m1)
```

### without sex as factor

```{r, fig.ncol = 2, fig.show="hold", out.width="25%"}
m2 <- lm(rel_attract~ zpenis+ zheight+ zShape+ qpenis+ qheight+ qshape+ zpenis*zheight+ zpenis*zShape+ zheight*zShape, data = both_sex_male_attract_video_mean)
summary(m2)
Anova(m2, type = 3)
plot(m2)
```

## Any differences in attractive rating in male and female for inperson data?- Yes

```{r}
anova(m1, m2)
```

## Look at male and female dataset seperately

## Female ranking: positive linear estimates, negative quadratic estimates

```{r, fig.ncol = 2, fig.show="hold", out.width="25%"}
m3 <- lm(rel_attract~ zpenis+ zheight+ zShape+ qpenis+ qheight+ qshape+ zpenis*zheight+ zpenis*zShape+ zheight*zShape, data = inperson_female_attractiveness_video_mean)
summary(m3)
Anova(m3, type = 3)
plot(m3)

# Extract model output as a tidy data frame
inperson_female_attractiveness_output <- tidy(m3)

# Round numeric columns to 3 decimal places
inperson_female_attractiveness_output <- inperson_female_attractiveness_output %>%
  mutate(across(where(is.numeric), ~ round(., 3)))

# View the output
print(inperson_female_attractiveness_output)
```

## Male ranking: positive linear estimates, NS quadratic estimates

```{r, fig.ncol = 2, fig.show="hold", out.width="25%"}
m4 <- lm(rel_attract~ zpenis+ zheight+ zShape+ qpenis+ qheight+ qshape+ zpenis*zheight+ zpenis*zShape+ zheight*zShape, data = Inperson_male_jealous_2023_video_mean)
summary(m4)
Anova(m4, type = 3)
plot(m4)
# Extract model output as a tidy data frame
inperson_male_jealous_output <- tidy(m4)

# Round numeric columns to 3 decimal places
inperson_male_jealous_output <- inperson_male_jealous_output %>%
  mutate(across(where(is.numeric), ~ round(., 3)))

# View the output
print(inperson_male_jealous_output)
```

Assessment of in-person attractiveness

## Figure 1. height vs penis size


### Female and Male

```{r, warning=FALSE, fig.show="hold", out.width="50%"}
surface_fit <- Tps(inperson_female_attractiveness_video_mean[, c("zheight", "zpenis")], 
                   inperson_female_attractiveness_video_mean$rel_attract, method = 'GCV')
surf.out =predictSurface(surface_fit) 
xlim_range <- range(surf.out$x)
ylim_range <- range(surf.out$y)

image(surf.out, xlab = "Height", ylab = "Penis Size", 
      cex.lab = 1.4, cex.axis = 1.3, col = tim.colors(n = 64), 
      xlim = xlim_range, ylim = ylim_range)
contour(surf.out, labcex = 1.2, font = 2, add = TRUE)
title(main = "Female assessment of attractiveness in-person: Height vs Penis Size")


surface_fit <- Tps(Inperson_male_jealous_2023_video_mean[, c("zheight", "zpenis")], 
                   Inperson_male_jealous_2023_video_mean$rel_attract, 
                    method = 'GCV')
surf.out =predictSurface(surface_fit) 
xlim_range <- range(surf.out$x)
ylim_range <- range(surf.out$y)


image(surf.out, xlab = "Height", ylab = "Penis Size", 
      cex.lab = 1.4, cex.axis = 1.3, col = tim.colors(n = 64), 
      xlim = xlim_range, ylim = ylim_range)
contour(surf.out, labcex = 1.2, font = 2, add = TRUE)
title(main = "Male assessment of attractiveness in-person: Height vs Penis Size",
      cex.main = 1.5, col.main = "black", font.main = 2)
```

## Figure 2. shape vs penis size

### Female and Male

```{r, warning=FALSE, fig.show="hold", out.width="50%"}
surface_fit <- Tps(inperson_female_attractiveness_video_mean[, c("zShape", "zpenis")], 
                   inperson_female_attractiveness_video_mean$rel_attract, method = 'GCV')
surf.out =predictSurface(surface_fit) 
xlim_range <- range(surf.out$x)
ylim_range <- range(surf.out$y)

image(surf.out, xlab = "Body Shape", ylab = "Penis Size", 
      cex.lab = 1.4, cex.axis = 1.3, col = tim.colors(n = 64), 
      xlim = xlim_range, ylim = ylim_range)
contour(surf.out, labcex = 1.2, font = 2, add = TRUE)
title(main = "Female assessment of attractiveness in-person: Body shape vs Penis Size")


surface_fit <- Tps(Inperson_male_jealous_2023_video_mean[, c("zShape", "zpenis")], 
                   Inperson_male_jealous_2023_video_mean$rel_attract, method = 'GCV')
surf.out =predictSurface(surface_fit) 
xlim_range <- range(surf.out$x)
ylim_range <- range(surf.out$y)

image(surf.out, xlab = "Body Shape", ylab = "Penis Size", 
      cex.lab = 1.4, cex.axis = 1.3, col = tim.colors(n = 64), 
      xlim = xlim_range, ylim = ylim_range)
contour(surf.out, labcex = 1.2, font = 2, add = TRUE)
title(main = "Male assessment of attractiveness in-person: Body shape vs Penis Size")
```

## Figure 3. shape vs height

### Female and Male

```{r, warning=FALSE, fig.show="hold", out.width="50%"}
surface_fit <- Tps(inperson_female_attractiveness_video_mean[, c("zShape", "zheight")], 
                   inperson_female_attractiveness_video_mean$rel_attract, method = 'GCV')
surf.out =predictSurface(surface_fit) 
xlim_range <- range(surf.out$x)
ylim_range <- range(surf.out$y)

image(surf.out, xlab = "Body Shape", ylab = "Height", 
      cex.lab = 1.4, cex.axis = 1.3, col = tim.colors(n = 64), 
      xlim = xlim_range, ylim = ylim_range)
contour(surf.out, labcex = 1.2, font = 2, add = TRUE)
title(main = "Female assessment of attractiveness in-person: Body shape vs Height")

surface_fit <- Tps(Inperson_male_jealous_2023_video_mean[, c("zShape", "zheight")], 
                   Inperson_male_jealous_2023_video_mean$rel_attract, method = 'GCV')
surf.out =predictSurface(surface_fit) 
xlim_range <- range(surf.out$x)
ylim_range <- range(surf.out$y)

image(surf.out, xlab = "Body Shape", ylab = "Height", 
      cex.lab = 1.4, cex.axis = 1.3, col = tim.colors(n = 64), 
      xlim = xlim_range, ylim = ylim_range)
contour(surf.out, labcex = 1.2, font = 2, add = TRUE)
title(main = "Male assessment of attractiveness in-person: Body shape vs Height")
```

# how about male fight? 

```{r, include=FALSE}
inperson_male_fight <- read_csv("inperson_male_fight.csv")

inperson_male_fight$participant<-as.factor(inperson_male_fight$participant)
inperson_male_fight$videoname<-as.factor(inperson_male_fight$videoname)
str(inperson_male_fight)

# Find average score for each figure using standardize Participants ratings (std_prank)

inperson_male_fight <- inperson_male_fight %>% group_by(participant) %>% mutate(std_prank = (rating - mean(rating)))

#calculate video mean

inperson_male_fight_video_mean <- 
  inperson_male_fight %>% group_by(videoname) %>% summarise(video_mean = mean(std_prank))

#add 1 to standardize response (just to make the numbers nicer)
inperson_male_fight_video_mean$rel_fight <- inperson_male_fight_video_mean$video_mean + 1

inperson_male_fight_video_traits <- inperson_male_fight[,c(20, 25:27, 29:31)]
inperson_male_fight_video_traits <- distinct(inperson_male_fight_video_traits)

#join trait values to relative score
inperson_male_fight_video_mean <- 
  left_join(inperson_male_fight_video_mean,inperson_male_fight_video_traits, by = "videoname")

inperson_male_fight_video_mean<- data.frame(inperson_male_fight_video_mean)
inperson_male_fight_video_mean$Mode<- "Inperson"
inperson_male_fight_video_mean$Sex<- "Male"
inperson_male_fight_video_mean$Trait<- "Fight"

#savedtaframe
write.csv(inperson_male_fight_video_mean, "inperson_male_fight_video_mean.csv", row.names = FALSE)
```

### read in-person male fight video mean data

```{r}
inperson_male_fight_video_mean <- read_csv("inperson_male_fight_video_mean.csv")
```


## combine male rating dataframes using rbind

### rename ranking first to match the column

```{r}
names(Inperson_male_jealous_2023_video_mean)[names(Inperson_male_jealous_2023_video_mean) == "rel_attract"] <- "rel_rank"
names(inperson_male_fight_video_mean)[names(inperson_male_fight_video_mean) == "rel_fight"] <- "rel_rank"
names(inperson_female_attractiveness_video_mean)[names(inperson_female_attractiveness_video_mean) == "rel_attract"] <- "rel_rank"
```


```{r, include=TRUE}
inperson_male_traits_video_mean <- rbind(inperson_male_fight_video_mean, Inperson_male_jealous_2023_video_mean)
```

## Male fight vs attract

### including trait ranking as factor

```{r, fig.ncol = 2, fig.show="hold", out.width="25%"}
m5 <- lm(rel_rank~ Trait+ zpenis+ zheight+ zShape+ qpenis+ qheight+ qshape+ zpenis*zheight+ zpenis*zShape+ zheight*zShape+ Trait*zpenis + Trait*zheight + Trait*zShape + Trait*qpenis + Trait*qheight + Trait*qshape + Trait*zpenis*zheight + Trait*zpenis*zShape + Trait*zheight*zShape, data = inperson_male_traits_video_mean)
summary(m5)
Anova(m5, type = 3)
plot(m5)
```


### without trait ranking as factor

```{r, fig.ncol = 2, fig.show="hold", out.width="25%"}
m6 <- lm(rel_rank~ zpenis+ zheight+ zShape+ qpenis+ qheight+ qshape+ zpenis*zheight+ zpenis*zShape+ zheight*zShape, data = inperson_male_traits_video_mean)
summary(m6)
Anova(m6, type = 3)
plot(m6)
```

## Any differences in male rating in fighting vs attractiveness?- Yes

```{r}
anova(m5, m6)
```

## Look at the male fight only: positive linear estimates

```{r, fig.ncol = 2, fig.show="hold", out.width="25%"}
m7 <- lm(rel_rank~ zpenis+ zheight+ zShape+ qpenis+ qheight+ qshape+ zpenis*zheight+ zpenis*zShape+ zheight*zShape, data = inperson_male_fight_video_mean)
summary(m7)
Anova(m7, type = 3)
plot(m7)
# Extract model output as a tidy data frame
inperson_male_fight_output <- tidy(m7)

# Round numeric columns to 3 decimal places
inperson_male_fight_output <- inperson_male_fight_output %>%
  mutate(across(where(is.numeric), ~ round(., 3)))

# View the output
print(inperson_male_fight_output)
```

## Male assessment of fight in-person: plot

### Figure 1. height vs penis size

### Figure 2. Body shape vs penis size

### Figure 3. Body shape vs height

```{r, warning=FALSE, fig.ncol = 2,fig.show="hold", out.width="33%"}
surface_fit <- Tps(inperson_male_fight_video_mean[, c("zheight", "zpenis")], 
                   inperson_male_fight_video_mean$rel_rank, method = 'GCV')
surf.out =predictSurface(surface_fit) 
xlim_range <- range(surf.out$x)
ylim_range <- range(surf.out$y)

image(surf.out, xlab = "Height", ylab = "Penis Size", 
      cex.lab = 1.4, cex.axis = 1.3, col = tim.colors(n = 64), 
      xlim = xlim_range, ylim = ylim_range)
contour(surf.out, labcex = 1.2, font = 2, add = TRUE)
title(main = "Male assessment of fight in-person: Height vs Penis Size")

surface_fit <- Tps(inperson_male_fight_video_mean[, c("zShape", "zpenis")], 
                   inperson_male_fight_video_mean$rel_rank, method = 'GCV')
surf.out =predictSurface(surface_fit) 
xlim_range <- range(surf.out$x)
ylim_range <- range(surf.out$y)

image(surf.out, xlab = "Body shape", ylab = "Penis Size", 
      cex.lab = 1.4, cex.axis = 1.3, col = tim.colors(n = 64), 
      xlim = xlim_range, ylim = ylim_range)
contour(surf.out, labcex = 1.2, font = 2, add = TRUE)
title(main = "Male assessment of fight in-person: Body shape vs Penis Size")

surface_fit <- Tps(inperson_male_fight_video_mean[, c("zShape", "zheight")], 
                   inperson_male_fight_video_mean$rel_rank, method = 'GCV')
surf.out =predictSurface(surface_fit) 
xlim_range <- range(surf.out$x)
ylim_range <- range(surf.out$y)

image(surf.out, xlab = "Body shape", ylab = "Height", 
      cex.lab = 1.4, cex.axis = 1.3, col = tim.colors(n = 64), 
      xlim = xlim_range, ylim = ylim_range)
contour(surf.out, labcex = 1.2, font = 2, add = TRUE)
title(main = "Male assessment of fight in-person: Body shape vs Height")
```

## Does fitness surface differ in female assessment of attract vs male assessment of fighting?

### combine female and male rating dataframes using rbind

```{r, include=TRUE}
female_attract_male_fight_video_mean <- rbind(inperson_female_attractiveness_video_mean, inperson_male_fight_video_mean)
```

## Male fight vs female attract

### including trait ranking as factor

```{r, fig.ncol = 2, fig.show="hold", out.width="25%"}
m8 <- lm(rel_rank~ Trait+ zpenis+ zheight+ zShape+ qpenis+ qheight+ qshape+ zpenis*zheight+ zpenis*zShape+ zheight*zShape+ Trait*zpenis + Trait*zheight + Trait*zShape + Trait*qpenis + Trait*qheight + Trait*qshape + Trait*zpenis*zheight + Trait*zpenis*zShape + Trait*zheight*zShape, data = female_attract_male_fight_video_mean)
summary(m8)
Anova(m8, type = 3)
plot(m8)
```


### without trait ranking as factor

```{r, fig.ncol = 2, fig.show="hold", out.width="25%"}
m9 <- lm(rel_rank~ zpenis+ zheight+ zShape+ qpenis+ qheight+ qshape+ zpenis*zheight+ zpenis*zShape+ zheight*zShape, data = female_attract_male_fight_video_mean)
summary(m9)
Anova(m9, type = 3)
plot(m9)
```

## Any differences in male-fighting vs female-attractiveness rating?- Yes

```{r}
anova(m8, m9)
```

-----------Differences between sex/traits Online-unpaid dataset----------

## read data and factorise variables as needed for male and female dataset seperately

```{r, include=FALSE}

Online_Unpaid_female_attractiveness <- read_csv("Online_Unpaid_female_attractiveness.csv")

Online_Unpaid_female_attractiveness$participant<-as.factor(Online_Unpaid_female_attractiveness$participant)
Online_Unpaid_female_attractiveness$videoname<-as.factor(Online_Unpaid_female_attractiveness$videoname)
str(Online_Unpaid_female_attractiveness)

Online_Unpaid_male_fight <- read_csv("Online_Unpaid_male_fight.csv")
Online_Unpaid_male_fight$participant<-as.factor(Online_Unpaid_male_fight$participant)
Online_Unpaid_male_fight$videoname<-as.factor(Online_Unpaid_male_fight$videoname)
str(Online_Unpaid_male_fight)


Online_Unpaid_male_jealous <- read_csv("Online_unpaid_male_jealous.csv")
Online_Unpaid_male_jealous$participant<- as.factor(Online_Unpaid_male_jealous$participant)
Online_Unpaid_male_jealous$videoname<-as.factor(Online_Unpaid_male_jealous$videoname)
str(Online_Unpaid_male_jealous)
```

# Find average score for each figure using standardize online-unpaid Participants ratings (std_prank)

```{r, include=TRUE}

Online_Unpaid_female_attractiveness <- Online_Unpaid_female_attractiveness %>% group_by(participant) %>% mutate(std_prank = (rating - mean(rating)))

Online_Unpaid_female_attractiveness_video_mean <- 
  Online_Unpaid_female_attractiveness %>% group_by(videoname) %>% summarise(video_mean = mean(std_prank))

#add 1 to standardize response (just to make the numbers nicer)
Online_Unpaid_female_attractiveness_video_mean$rel_attract <- Online_Unpaid_female_attractiveness_video_mean$video_mean + 1

Online_Unpaid_female_attractiveness_video_traits <- Online_Unpaid_female_attractiveness[,c(16, 21:23, 25:27)]
Online_Unpaid_female_attractiveness_video_traits <- distinct(Online_Unpaid_female_attractiveness_video_traits)

#join trait values to relative score
Online_Unpaid_female_attractiveness_video_mean <- 
  left_join(Online_Unpaid_female_attractiveness_video_mean,Online_Unpaid_female_attractiveness_video_traits, by = "videoname")

Online_Unpaid_female_attractiveness_video_mean<- data.frame(Online_Unpaid_female_attractiveness_video_mean)
Online_Unpaid_female_attractiveness_video_mean$Mode<- "Online_unpaid"
Online_Unpaid_female_attractiveness_video_mean$Sex<- "Female"
Online_Unpaid_female_attractiveness_video_mean$Trait<- "Attract"

#savedtaframe
write.csv(Online_Unpaid_female_attractiveness_video_mean, "Online_Unpaid_female_attractiveness_video_mean.csv", row.names = FALSE)
```


```{r, include=TRUE}
Online_Unpaid_male_jealous <- Online_Unpaid_male_jealous %>% group_by(participant) %>% mutate(std_prank = (rating - mean(rating)))

Online_Unpaid_mjealous_video_mean <- Online_Unpaid_male_jealous %>% group_by(videoname) %>% summarise(video_mean = mean(std_prank))

#add 1 to standardize response (just to make the numbers nicer)
Online_Unpaid_mjealous_video_mean$rel_attract <- Online_Unpaid_mjealous_video_mean$video_mean + 1

Online_Unpaid_mjealous_video_traits <- Online_Unpaid_male_jealous[,c(23, 28:30, 32:34)]
Online_Unpaid_mjealous_video_traits <- distinct(Online_Unpaid_mjealous_video_traits)

Online_Unpaid_mjealous_video_traits<- data.frame(Online_Unpaid_mjealous_video_traits)
Online_Unpaid_mjealous_video_traits$Mode<- "Online_unpaid"
Online_Unpaid_mjealous_video_traits$Sex<- "Male"
Online_Unpaid_mjealous_video_traits$Trait<- "Attract"

#join trait values to relative score
Online_Unpaid_mjealous_video_mean <- left_join(Online_Unpaid_mjealous_video_mean,Online_Unpaid_mjealous_video_traits, by = "videoname")
#savedtaframe
write.csv(Online_Unpaid_mjealous_video_mean, "Online_Unpaid_mjealous_video_mean.csv", row.names = FALSE)
```


```{r, include=TRUE}
Online_Unpaid_male_fight$videoname<-as.factor(Online_Unpaid_male_fight$videoname)
Online_Unpaid_male_fight <- Online_Unpaid_male_fight %>% group_by(participant) %>% mutate(std_prank = (rating - mean(rating)))

Online_Unpaid_mfight_video_mean <- Online_Unpaid_male_fight %>% group_by(videoname) %>% summarise(video_mean = mean(std_prank))

#add 1 to standardize response (just to make the numbers nicer)
Online_Unpaid_mfight_video_mean$rel_fight <- Online_Unpaid_mfight_video_mean$video_mean + 1

Online_Unpaid_mfight_video_traits <- Online_Unpaid_male_fight[,c(23, 28:30, 32:34)]
Online_Unpaid_mfight_video_traits <- distinct(Online_Unpaid_mfight_video_traits)
Online_Unpaid_mfight_video_traits$videoname<-as.factor(Online_Unpaid_mfight_video_traits$videoname)

Online_Unpaid_mfight_video_traits<- data.frame(Online_Unpaid_mfight_video_traits)
Online_Unpaid_mfight_video_traits$Mode<- "Online_unpaid"
Online_Unpaid_mfight_video_traits$Sex<- "Male"
Online_Unpaid_mfight_video_traits$Trait<- "Fight"
#join trait values to relative score
Online_Unpaid_mfight_video_mean <- left_join(Online_Unpaid_mfight_video_mean,Online_Unpaid_mfight_video_traits, by = "videoname")
write.csv(Online_Unpaid_mfight_video_mean, "Online_Unpaid_mfight_video_mean.csv", row.names = FALSE)
```

### read online unpaid dataframes

```{r}
Online_Unpaid_mfight_video_mean <- read_csv("Online_Unpaid_mfight_video_mean.csv")
Online_Unpaid_mjealous_video_mean <- read_csv("Online_Unpaid_mjealous_video_mean.csv")
Online_Unpaid_female_attractiveness_video_mean <- read_csv("Online_Unpaid_female_attractiveness_video_mean.csv")
```

### combine both sex attractive dataframes using rbind

```{r, include=TRUE}
both_sex_online_unpaid_male_attract_video_mean <- rbind(Online_Unpaid_female_attractiveness_video_mean, Online_Unpaid_mjealous_video_mean)
```

# Male attractiveness for both sex

### including sex as a factor

```{r, fig.ncol = 2, fig.show="hold", out.width="25%"}
Online_Unpaid_m1 <- lm(rel_attract~ Sex+ zpenis+ zheight+ zShape+ qpenis+ qheight+ qshape+ zpenis*zheight+ zpenis*zShape+ zheight*zShape+ Sex*zpenis + Sex*zheight + Sex*zShape + Sex*qpenis + Sex*qheight + Sex*qshape + Sex*zpenis*zheight + Sex*zpenis*zShape + Sex*zheight*zShape, data = both_sex_online_unpaid_male_attract_video_mean)
summary(Online_Unpaid_m1)
Anova(Online_Unpaid_m1, type = 3)
plot(Online_Unpaid_m1)
```

### without sex as factor

```{r, fig.ncol = 2, fig.show="hold", out.width="25%"}
Online_Unpaid_m2 <- lm(rel_attract~ zpenis+ zheight+ zShape+ qpenis+ qheight+ qshape+ zpenis*zheight+ zpenis*zShape+ zheight*zShape, data = both_sex_online_unpaid_male_attract_video_mean)
summary(Online_Unpaid_m2)
Anova(Online_Unpaid_m2, type = 3)
plot(Online_Unpaid_m2)
```

## Any differences in attractive rating in male and female?- Yes

```{r}
anova(Online_Unpaid_m1, Online_Unpaid_m2)
# Analysis of Variance Table

# Model 1: rel_attract ~ Sex + zpenis + zheight + zShape + qpenis + qheight + 
#     qshape + zpenis * zheight + zpenis * zShape + zheight * zShape + 
#     Sex * zpenis + Sex * zheight + Sex * zShape + Sex * qpenis + 
#     Sex * qheight + Sex * qshape + Sex * zpenis * zheight + Sex * 
#     zpenis * zShape + Sex * zheight * zShape
# Model 2: rel_attract ~ zpenis + zheight + zShape + qpenis + qheight + 
#     qshape + zpenis * zheight + zpenis * zShape + zheight * zShape
#   Res.Df    RSS  Df Sum of Sq      F    Pr(>F)    
# 1    666 41.394                                   
# 2    676 94.240 -10   -52.846 85.025 < 2.2e-16 ***
# ---
# Signif. codes:  0 ‘***’ 0.001 ‘**’ 0.01 ‘*’ 0.05 ‘.’ 0.1 ‘ ’ 1
```

## Look at male and female dataset seperately

## Female ranking: positive linear estimates, negative quadratic estimates

```{r, fig.ncol = 2, fig.show="hold", out.width="25%"}
Online_Unpaid_m3 <- lm(rel_attract~ zpenis+ zheight+ zShape+ qpenis+ qheight+ qshape+ zpenis*zheight+ zpenis*zShape+ zheight*zShape, data = Online_Unpaid_female_attractiveness_video_mean)
summary(Online_Unpaid_m3)
Anova(Online_Unpaid_m3, type = 3)
plot(Online_Unpaid_m3)
# Extract model output as a tidy data frame
Online_Unpaid_female_attract_output <- tidy(Online_Unpaid_m3)

# Round numeric columns to 3 decimal places
Online_Unpaid_female_attract_output <- Online_Unpaid_female_attract_output %>%
  mutate(across(where(is.numeric), ~ round(., 3)))

# View the output
print(Online_Unpaid_female_attract_output)
```

## Male ranking: positive linear estimates, NS quadratic estimates

```{r, fig.ncol = 2, fig.show="hold", out.width="25%"}
Online_Unpaid_m4 <- lm(rel_attract~ zpenis+ zheight+ zShape+ qpenis+ qheight+ qshape+ zpenis*zheight+ zpenis*zShape+ zheight*zShape, data = Online_Unpaid_mjealous_video_mean)
summary(Online_Unpaid_m4)
Anova(Online_Unpaid_m4, type = 3)
plot(Online_Unpaid_m4)
# Extract model output as a tidy data frame
Online_Unpaid_male_attract_output <- tidy(Online_Unpaid_m4)

# Round numeric columns to 3 decimal places
Online_Unpaid_male_attract_output <- Online_Unpaid_male_attract_output %>%
  mutate(across(where(is.numeric), ~ round(., 3)))

# View the output
print(Online_Unpaid_male_attract_output)
```

## Assessment of attractiveness Online_Unpaid

### Figure 1. height vs penis size: female and male

```{r, warning=FALSE, fig.show="hold", out.width="50%"}
surface_fit <- Tps(Online_Unpaid_female_attractiveness_video_mean[, c("zheight", "zpenis")], 
                   Online_Unpaid_female_attractiveness_video_mean$rel_attract, method = 'GCV')
surf.out =predictSurface(surface_fit) 
xlim_range <- range(surf.out$x)
ylim_range <- range(surf.out$y)

image(surf.out, xlab = "Height", ylab = "Penis Size", 
      cex.lab = 1.4, cex.axis = 1.3, col = tim.colors(n = 64), 
      xlim = xlim_range, ylim = ylim_range)
contour(surf.out, labcex = 1.2, font = 2, add = TRUE)
title(main = "Female assessment of attractiveness Online_Unpaid: Height vs Penis Size")


surface_fit <- Tps(Online_Unpaid_mjealous_video_mean[, c("zheight", "zpenis")], 
                   Online_Unpaid_mjealous_video_mean$rel_attract, 
                    method = 'GCV')
surf.out =predictSurface(surface_fit) 
xlim_range <- range(surf.out$x)
ylim_range <- range(surf.out$y)


image(surf.out, xlab = "Height", ylab = "Penis Size", 
      cex.lab = 1.4, cex.axis = 1.3, col = tim.colors(n = 64), 
      xlim = xlim_range, ylim = ylim_range)
contour(surf.out, labcex = 1.2, font = 2, add = TRUE)
title(main = "Male assessment of attractiveness Online_Unpaid: Height vs Penis Size")
```

### Figure 2. shape vs penis size: Female and Male


```{r, warning=FALSE, fig.show="hold", out.width="50%"}
surface_fit <- Tps(Online_Unpaid_female_attractiveness_video_mean[, c("zShape", "zpenis")], 
                   Online_Unpaid_female_attractiveness_video_mean$rel_attract, method = 'GCV')
surf.out =predictSurface(surface_fit) 
xlim_range <- range(surf.out$x)
ylim_range <- range(surf.out$y)

image(surf.out, xlab = "Body Shape", ylab = "Penis Size", 
      cex.lab = 1.4, cex.axis = 1.3, col = tim.colors(n = 64), 
      xlim = xlim_range, ylim = ylim_range)
contour(surf.out, labcex = 1.2, font = 2, add = TRUE)
title(main = "Female assessment of attractiveness Online_Unpaid: Body shape vs Penis Size")

surface_fit <- Tps(Online_Unpaid_mjealous_video_mean[, c("zShape", "zpenis")], 
                   Online_Unpaid_mjealous_video_mean$rel_attract, method = 'GCV')
surf.out =predictSurface(surface_fit) 
xlim_range <- range(surf.out$x)
ylim_range <- range(surf.out$y)

image(surf.out, xlab = "Body Shape", ylab = "Penis Size", 
      cex.lab = 1.4, cex.axis = 1.3, col = tim.colors(n = 64), 
      xlim = xlim_range, ylim = ylim_range)
contour(surf.out, labcex = 1.2, font = 2, add = TRUE)
title(main = "Male assessment of attractiveness Online_Unpaid: Body shape vs Penis Size")
```

### Figure 3. shape vs height: Female and Male


```{r, warning=FALSE,fig.show="hold", out.width="50%"}
surface_fit <- Tps(Online_Unpaid_female_attractiveness_video_mean[, c("zShape", "zheight")], 
                   Online_Unpaid_female_attractiveness_video_mean$rel_attract, method = 'GCV')
surf.out =predictSurface(surface_fit) 
xlim_range <- range(surf.out$x)
ylim_range <- range(surf.out$y)

image(surf.out, xlab = "Body Shape", ylab = "Height", 
      cex.lab = 1.4, cex.axis = 1.3, col = tim.colors(n = 64), 
      xlim = xlim_range, ylim = ylim_range)
contour(surf.out, labcex = 1.2, font = 2, add = TRUE)
title(main = "Female assessment of attractiveness Online_Unpaid: Body shape vs Height")

surface_fit <- Tps(Online_Unpaid_mjealous_video_mean[, c("zShape", "zheight")], 
                   Online_Unpaid_mjealous_video_mean$rel_attract, method = 'GCV')
surf.out =predictSurface(surface_fit) 
xlim_range <- range(surf.out$x)
ylim_range <- range(surf.out$y)

image(surf.out, xlab = "Body Shape", ylab = "Height", 
      cex.lab = 1.4, cex.axis = 1.3, col = tim.colors(n = 64), 
      xlim = xlim_range, ylim = ylim_range)
contour(surf.out, labcex = 1.2, font = 2, add = TRUE)
title(main = "Male assessment of attractiveness Online_Unpaid: Body shape vs Height")
```

#### how about male fight?

## combine male rating dataframes using rbind

### rename ranking first to match the column

```{r}
names(Online_Unpaid_mjealous_video_mean)[names(Online_Unpaid_mjealous_video_mean) == "rel_attract"] <- "rel_rank"
names(Online_Unpaid_mfight_video_mean)[names(Online_Unpaid_mfight_video_mean) == "rel_fight"] <- "rel_rank"
names(Online_Unpaid_female_attractiveness_video_mean)[names(Online_Unpaid_female_attractiveness_video_mean) == "rel_attract"] <- "rel_rank"
```


```{r, include=TRUE}
Online_Unpaid_male_traits_video_mean <- rbind(Online_Unpaid_mfight_video_mean, Online_Unpaid_mjealous_video_mean)
```

## Male fight vs attract

### including trait ranking as factor

```{r, fig.ncol = 2, fig.show="hold", out.width="25%"}
Online_Unpaid_m5 <- lm(rel_rank~ Trait+ zpenis+ zheight+ zShape+ qpenis+ qheight+ qshape+ zpenis*zheight+ zpenis*zShape+ zheight*zShape+ Trait*zpenis + Trait*zheight + Trait*zShape + Trait*qpenis + Trait*qheight + Trait*qshape + Trait*zpenis*zheight + Trait*zpenis*zShape + Trait*zheight*zShape, data = Online_Unpaid_male_traits_video_mean)
summary(Online_Unpaid_m5)
Anova(Online_Unpaid_m5, type = 3)
plot(Online_Unpaid_m5)
```


### without trait ranking as factor

```{r, fig.ncol = 2, fig.show="hold", out.width="25%"}
Online_Unpaid_m6 <- lm(rel_rank~ zpenis+ zheight+ zShape+ qpenis+ qheight+ qshape+ zpenis*zheight+ zpenis*zShape+ zheight*zShape, data = Online_Unpaid_male_traits_video_mean)
summary(Online_Unpaid_m6)
Anova(Online_Unpaid_m6, type = 3)
plot(Online_Unpaid_m6)
```

## Any differences in online-unpaid male rating in fighting vs attractiveness?- Yes

```{r}
anova(Online_Unpaid_m5, Online_Unpaid_m6)

# Model 1: rel_rank ~ Trait + zpenis + zheight + zShape + qpenis + qheight + 
#     qshape + zpenis * zheight + zpenis * zShape + zheight * zShape + 
#     Trait * zpenis + Trait * zheight + Trait * zShape + Trait * 
#     qpenis + Trait * qheight + Trait * qshape + Trait * zpenis * 
#     zheight + Trait * zpenis * zShape + Trait * zheight * zShape
# Model 2: rel_rank ~ zpenis + zheight + zShape + qpenis + qheight + qshape + 
#     zpenis * zheight + zpenis * zShape + zheight * zShape
#   Res.Df    RSS  Df Sum of Sq      F    Pr(>F)    
# 1    666 22.788                                   
# 2    676 29.437 -10   -6.6487 19.432 < 2.2e-16 ***
# ---
```

## Look at the male fight only: positive linear estimates

```{r, fig.ncol = 2, fig.show="hold", out.width="25%"}
Online_Unpaid_m7 <- lm(rel_rank~ zpenis+ zheight+ zShape+ qpenis+ qheight+ qshape+ zpenis*zheight+ zpenis*zShape+ zheight*zShape, data = Online_Unpaid_mfight_video_mean)
summary(Online_Unpaid_m7)
Anova(Online_Unpaid_m7, type = 3)
plot(Online_Unpaid_m7)
# Extract model output as a tidy data frame
Online_Unpaid_male_fight_output <- tidy(Online_Unpaid_m7)

# Round numeric columns to 3 decimal places
Online_Unpaid_male_fight_output <- Online_Unpaid_male_fight_output %>%
  mutate(across(where(is.numeric), ~ round(., 3)))

# View the output
print(Online_Unpaid_male_fight_output)
```

## Male assessment of fight Online_Unpaid: plot

### Figure 1. height vs penis size

### Figure 2. Body shape vs penis size

### Figure 3. Body shape vs height

```{r, warning=FALSE, fig.ncol = 2,fig.show="hold", out.width="33%"}
surface_fit <- Tps(Online_Unpaid_mfight_video_mean[, c("zheight", "zpenis")], 
                   Online_Unpaid_mfight_video_mean$rel_rank, method = 'GCV')
surf.out =predictSurface(surface_fit) 
xlim_range <- range(surf.out$x)
ylim_range <- range(surf.out$y)

image(surf.out, xlab = "Height", ylab = "Penis Size", 
      cex.lab = 1.4, cex.axis = 1.3, col = tim.colors(n = 64), 
      xlim = xlim_range, ylim = ylim_range)
contour(surf.out, labcex = 1.2, font = 2, add = TRUE)
title(main = "Male assessment of fight Online_Unpaid: Height vs Penis Size")

surface_fit <- Tps(Online_Unpaid_mfight_video_mean[, c("zShape", "zpenis")], 
                   Online_Unpaid_mfight_video_mean$rel_rank, method = 'GCV')
surf.out =predictSurface(surface_fit) 
xlim_range <- range(surf.out$x)
ylim_range <- range(surf.out$y)

image(surf.out, xlab = "Body shape", ylab = "Penis Size", 
      cex.lab = 1.4, cex.axis = 1.3, col = tim.colors(n = 64), 
      xlim = xlim_range, ylim = ylim_range)
contour(surf.out, labcex = 1.2, font = 2, add = TRUE)
title(main = "Male assessment of fight Online_Unpaid: Body shape vs Penis Size")

surface_fit <- Tps(Online_Unpaid_mfight_video_mean[, c("zShape", "zheight")], 
                   Online_Unpaid_mfight_video_mean$rel_rank, method = 'GCV')
surf.out =predictSurface(surface_fit) 
xlim_range <- range(surf.out$x)
ylim_range <- range(surf.out$y)

image(surf.out, xlab = "Body shape", ylab = "Height", 
      cex.lab = 1.4, cex.axis = 1.3, col = tim.colors(n = 64), 
      xlim = xlim_range, ylim = ylim_range)
contour(surf.out, labcex = 1.2, font = 2, add = TRUE)
title(main = "Male assessment of fight Online_Unpaid: Body shape vs Height")
```


## Does fitness surface differ in female assessment of attract vs male assessment of fighting?

### combine female and male rating dataframes using rbind

```{r, include=TRUE}
Online_Unpaid_female_attract_male_fight_video_mean <- rbind(Online_Unpaid_female_attractiveness_video_mean, Online_Unpaid_mfight_video_mean)
```

## Male fight vs female attract

### including trait ranking as factor

```{r, fig.ncol = 2, fig.show="hold", out.width="25%"}
Online_Unpaid_m8 <- lm(rel_rank~ Trait+ zpenis+ zheight+ zShape+ qpenis+ qheight+ qshape+ zpenis*zheight+ zpenis*zShape+ zheight*zShape+ Trait*zpenis + Trait*zheight + Trait*zShape + Trait*qpenis + Trait*qheight + Trait*qshape + Trait*zpenis*zheight + Trait*zpenis*zShape + Trait*zheight*zShape, data = Online_Unpaid_female_attract_male_fight_video_mean)
summary(Online_Unpaid_m8)
Anova(Online_Unpaid_m8, type = 3)
plot(Online_Unpaid_m8)
```

### without trait ranking as factor

```{r, fig.ncol = 2, fig.show="hold", out.width="25%"}
Online_Unpaid_m9 <- lm(rel_rank~ zpenis+ zheight+ zShape+ qpenis+ qheight+ qshape+ zpenis*zheight+ zpenis*zShape+ zheight*zShape, data = Online_Unpaid_female_attract_male_fight_video_mean)
summary(Online_Unpaid_m9)
Anova(Online_Unpaid_m9, type = 3)
plot(Online_Unpaid_m9)
```

## Any differences in male-fighting vs female-attract Online_Unpaid rating?- Yes

```{r}
anova(Online_Unpaid_m8, Online_Unpaid_m9)

# Model 1: rel_rank ~ Trait + zpenis + zheight + zShape + qpenis + qheight + 
#     qshape + zpenis * zheight + zpenis * zShape + zheight * zShape + 
#     Trait * zpenis + Trait * zheight + Trait * zShape + Trait * 
#     qpenis + Trait * qheight + Trait * qshape + Trait * zpenis * 
#     zheight + Trait * zpenis * zShape + Trait * zheight * zShape
# Model 2: rel_rank ~ zpenis + zheight + zShape + qpenis + qheight + qshape + 
#     zpenis * zheight + zpenis * zShape + zheight * zShape
#   Res.Df     RSS  Df Sum of Sq      F    Pr(>F)    
# 1    666  39.341                                   
# 2    676 116.116 -10   -76.775 129.97 < 2.2e-16 ***
# ---
# Signif. codes:  0 ‘***’ 0.001 ‘**’ 0.01 ‘*’ 0.05 ‘.’ 0.1 ‘ ’ 1
```

-------------------- online paid dataset -----------------

## read data and factorise variables as needed for male and Female dataset seperately

```{r, include=FALSE}

Online_Paid_Female_attractiveness <- read_csv("Online_Paid_Female_attractiveness.csv")

Online_Paid_Female_attractiveness$participant<-as.factor(Online_Paid_Female_attractiveness$participant)
Online_Paid_Female_attractiveness$videoname<-as.factor(Online_Paid_Female_attractiveness$videoname)
str(Online_Paid_Female_attractiveness)

Online_Paid_male_fight <- read_csv("Online_Paid_male_fight.csv")
Online_Paid_male_fight$participant<-as.factor(Online_Paid_male_fight$participant)
Online_Paid_male_fight$videoname<-as.factor(Online_Paid_male_fight$videoname)
str(Online_Paid_male_fight)


Online_Paid_male_jealous <- read_csv("Online_Paid_male_jealous_V2.csv")
Online_Paid_male_jealous$participant<- as.factor(Online_Paid_male_jealous$participant)
Online_Paid_male_jealous$videoname<-as.factor(Online_Paid_male_jealous$videoname)
str(Online_Paid_male_jealous)
```

### Find average score for each figure using standardize online-unpaid Participants ratings (std_prank)

```{r, include=TRUE}

Online_Paid_Female_attractiveness <- Online_Paid_Female_attractiveness %>% group_by(participant) %>% mutate(std_prank = (rating - mean(rating)))

Online_Paid_Female_attractiveness_video_mean <- 
  Online_Paid_Female_attractiveness %>% group_by(videoname) %>% summarise(video_mean = mean(std_prank))

#add 1 to standardize response (just to make the numbers nicer)
Online_Paid_Female_attractiveness_video_mean$rel_attract <- Online_Paid_Female_attractiveness_video_mean$video_mean + 1

Online_Paid_Female_attractiveness_video_traits <- Online_Paid_Female_attractiveness[,c(16, 21:23, 25:27)]
Online_Paid_Female_attractiveness_video_traits <- distinct(Online_Paid_Female_attractiveness_video_traits)

#join trait values to relative score
Online_Paid_Female_attractiveness_video_mean <- 
  left_join(Online_Paid_Female_attractiveness_video_mean,Online_Paid_Female_attractiveness_video_traits, by = "videoname")

Online_Paid_Female_attractiveness_video_mean<- data.frame(Online_Paid_Female_attractiveness_video_mean)
Online_Paid_Female_attractiveness_video_mean$Mode<- "Online_Paid"
Online_Paid_Female_attractiveness_video_mean$Sex<- "Female"
Online_Paid_Female_attractiveness_video_mean$Trait<- "Attract"

#savedtaframe
write.csv(Online_Paid_Female_attractiveness_video_mean, "Online_Paid_Female_attractiveness_video_mean.csv", row.names = FALSE)
```


```{r, include=TRUE}
Online_Paid_male_jealous <- Online_Paid_male_jealous %>% group_by(participant) %>% mutate(std_prank = (rating - mean(rating)))


Online_Paid_mjealous_video_mean <- Online_Paid_male_jealous %>% group_by(videoname) %>% summarise(video_mean = mean(std_prank))

#add 1 to standardize response (just to make the numbers nicer)
Online_Paid_mjealous_video_mean$rel_attract <- Online_Paid_mjealous_video_mean$video_mean + 1

Online_Paid_mjealous_video_traits <- Online_Paid_male_jealous[,c(23, 28:30, 32:34)]
Online_Paid_mjealous_video_traits <- distinct(Online_Paid_mjealous_video_traits)

Online_Paid_mjealous_video_traits<- data.frame(Online_Paid_mjealous_video_traits)
Online_Paid_mjealous_video_traits$Mode<- "Online_Paid"
Online_Paid_mjealous_video_traits$Sex<- "Male"
Online_Paid_mjealous_video_traits$Trait<- "Attract"

#join trait values to relative score
Online_Paid_mjealous_video_mean <- left_join(Online_Paid_mjealous_video_mean,Online_Paid_mjealous_video_traits, by = "videoname")
#savedtaframe
write.csv(Online_Paid_mjealous_video_mean, "Online_Paid_mjealous_video_mean.csv", row.names = FALSE)
```


```{r, include=TRUE}
Online_Paid_male_fight$videoname<-as.factor(Online_Paid_male_fight$videoname)
Online_Paid_male_fight <- Online_Paid_male_fight %>% group_by(participant) %>% mutate(std_prank = (rating - mean(rating)))

Online_Paid_mfight_video_mean <- Online_Paid_male_fight %>% group_by(videoname) %>% summarise(video_mean = mean(std_prank))

#add 1 to standardize response (just to make the numbers nicer)
Online_Paid_mfight_video_mean$rel_fight <- Online_Paid_mfight_video_mean$video_mean + 1

Online_Paid_mfight_video_traits <- Online_Paid_male_fight[,c(23, 28:30, 32:34)]
Online_Paid_mfight_video_traits <- distinct(Online_Paid_mfight_video_traits)
Online_Paid_mfight_video_traits$videoname<-as.factor(Online_Paid_mfight_video_traits$videoname)

Online_Paid_mfight_video_traits<- data.frame(Online_Paid_mfight_video_traits)
Online_Paid_mfight_video_traits$Mode<- "Online_Paid"
Online_Paid_mfight_video_traits$Sex<- "Male"
Online_Paid_mfight_video_traits$Trait<- "Fight"
#join trait values to relative score
Online_Paid_mfight_video_mean <- left_join(Online_Paid_mfight_video_mean,Online_Paid_mfight_video_traits, by = "videoname")
#savedtaframe
write.csv(Online_Paid_mfight_video_mean, "Online_Paid_mfight_video_mean.csv", row.names = FALSE)
```

### combine both sex attractive dataframes using rbind

```{r, include=TRUE}
both_sex_Online_Paid_male_attract_video_mean <- rbind(Online_Paid_Female_attractiveness_video_mean, Online_Paid_mjealous_video_mean)
```

# Male attractiveness for both sex

### including sex as a factor

```{r, fig.ncol = 2, fig.show="hold", out.width="25%"}
Online_Paid_m1 <- lm(rel_attract~ Sex+ zpenis+ zheight+ zShape+ qpenis+ qheight+ qshape+ zpenis*zheight+ zpenis*zShape+ zheight*zShape+ Sex*zpenis + Sex*zheight + Sex*zShape + Sex*qpenis + Sex*qheight + Sex*qshape + Sex*zpenis*zheight + Sex*zpenis*zShape + Sex*zheight*zShape, data = both_sex_Online_Paid_male_attract_video_mean)
summary(Online_Paid_m1)
Anova(Online_Paid_m1, type = 3)
plot(Online_Paid_m1)
```

### without sex as factor

```{r, fig.ncol = 2, fig.show="hold", out.width="25%"}
Online_Paid_m2 <- lm(rel_attract~ zpenis+ zheight+ zShape+ qpenis+ qheight+ qshape+ zpenis*zheight+ zpenis*zShape+ zheight*zShape, data = both_sex_Online_Paid_male_attract_video_mean)
summary(Online_Paid_m2)
Anova(Online_Paid_m2, type = 3)
plot(Online_Paid_m2)
```

## Any differences in Online paid attractive rating in male and Female?- Yes

```{r}
anova(Online_Paid_m1, Online_Paid_m2)
```

## Look at male and Female dataset seperately

## Female ranking: positive linear estimates, negative quadratic estimates

```{r, fig.ncol = 2, fig.show="hold", out.width="25%"}
Online_Paid_m3 <- lm(rel_attract~ zpenis+ zheight+ zShape+ qpenis+ qheight+ qshape+ zpenis*zheight+ zpenis*zShape+ zheight*zShape, data = Online_Paid_Female_attractiveness_video_mean)
summary(Online_Paid_m3)
Anova(Online_Paid_m3, type = 3)
plot(Online_Paid_m3)

# Extract model output as a tidy data frame
Online_Paid_female_attract_output <- tidy(Online_Paid_m3)

# Round numeric columns to 3 decimal places
Online_Paid_female_attract_output <- Online_Paid_female_attract_output %>%
  mutate(across(where(is.numeric), ~ round(., 3)))

# View the output
print(Online_Paid_female_attract_output)
```

## Male ranking: positive linear estimates

```{r, fig.ncol = 2, fig.show="hold", out.width="25%"}
Online_Paid_m4 <- lm(rel_attract~ zpenis+ zheight+ zShape+ qpenis+ qheight+ qshape+ zpenis*zheight+ zpenis*zShape+ zheight*zShape, data = Online_Paid_mjealous_video_mean)
summary(Online_Paid_m4)
Anova(Online_Paid_m4, type = 3)
plot(Online_Paid_m4)
# Extract model output as a tidy data frame
Online_Paid_male_attract_output <- tidy(Online_Paid_m4)

# Round numeric columns to 3 decimal places
Online_Paid_male_attract_output <- Online_Paid_male_attract_output %>%
  mutate(across(where(is.numeric), ~ round(., 3)))

# View the output
print(Online_Paid_male_attract_output)
```

## Assessment of attractiveness Online_Paid

### Figure 1. height vs penis size: Female and male

```{r, warning=FALSE, fig.show="hold", out.width="50%"}
surface_fit <- Tps(Online_Paid_Female_attractiveness_video_mean[, c("zheight", "zpenis")], 
                   Online_Paid_Female_attractiveness_video_mean$rel_attract, method = 'GCV')
surf.out =predictSurface(surface_fit) 
xlim_range <- range(surf.out$x)
ylim_range <- range(surf.out$y)

image(surf.out, xlab = "Height", ylab = "Penis Size", 
      cex.lab = 1.4, cex.axis = 1.3, col = tim.colors(n = 64), 
      xlim = xlim_range, ylim = ylim_range)
contour(surf.out, labcex = 1.2, font = 2, add = TRUE)
title(main = "Female assessment of attractiveness Online_Paid: Height vs Penis Size")


surface_fit <- Tps(Online_Paid_mjealous_video_mean[, c("zheight", "zpenis")], 
                   Online_Paid_mjealous_video_mean$rel_attract, 
                    method = 'GCV')
surf.out =predictSurface(surface_fit) 
xlim_range <- range(surf.out$x)
ylim_range <- range(surf.out$y)


image(surf.out, xlab = "Height", ylab = "Penis Size", 
      cex.lab = 1.4, cex.axis = 1.3, col = tim.colors(n = 64), 
      xlim = xlim_range, ylim = ylim_range)
contour(surf.out, labcex = 1.2, font = 2, add = TRUE)
title(main = "Male assessment of attractiveness Online_Paid: Height vs Penis Size")
```

### Figure 2. shape vs penis size: Female and Male


```{r, warning=FALSE, fig.show="hold", out.width="50%"}
surface_fit <- Tps(Online_Paid_Female_attractiveness_video_mean[, c("zShape", "zpenis")], 
                   Online_Paid_Female_attractiveness_video_mean$rel_attract, method = 'GCV')
surf.out =predictSurface(surface_fit) 
xlim_range <- range(surf.out$x)
ylim_range <- range(surf.out$y)

image(surf.out, xlab = "Body Shape", ylab = "Penis Size", 
      cex.lab = 1.4, cex.axis = 1.3, col = tim.colors(n = 64), 
      xlim = xlim_range, ylim = ylim_range)
contour(surf.out, labcex = 1.2, font = 2, add = TRUE)
title(main = "Female assessment of attractiveness Online_Paid: Body shape vs Penis Size")

surface_fit <- Tps(Online_Paid_mjealous_video_mean[, c("zShape", "zpenis")], 
                   Online_Paid_mjealous_video_mean$rel_attract, method = 'GCV')
surf.out =predictSurface(surface_fit) 
xlim_range <- range(surf.out$x)
ylim_range <- range(surf.out$y)

image(surf.out, xlab = "Body Shape", ylab = "Penis Size", 
      cex.lab = 1.4, cex.axis = 1.3, col = tim.colors(n = 64), 
      xlim = xlim_range, ylim = ylim_range)
contour(surf.out, labcex = 1.2, font = 2, add = TRUE)
title(main = "Male assessment of attractiveness Online_Paid: Body shape vs Penis Size")
```

### Figure 3. shape vs height: Female and Male


```{r, warning=FALSE, fig.show="hold", out.width="50%"}
surface_fit <- Tps(Online_Paid_Female_attractiveness_video_mean[, c("zShape", "zheight")], 
                   Online_Paid_Female_attractiveness_video_mean$rel_attract, method = 'GCV')
surf.out =predictSurface(surface_fit) 
xlim_range <- range(surf.out$x)
ylim_range <- range(surf.out$y)

image(surf.out, xlab = "Body Shape", ylab = "Height", 
      cex.lab = 1.4, cex.axis = 1.3, col = tim.colors(n = 64), 
      xlim = xlim_range, ylim = ylim_range)
contour(surf.out, labcex = 1.2, font = 2, add = TRUE)
title(main = "Female assessment of attractiveness Online_Paid: Body shape vs Height")

surface_fit <- Tps(Online_Paid_mjealous_video_mean[, c("zShape", "zheight")], 
                   Online_Paid_mjealous_video_mean$rel_attract, method = 'GCV')
surf.out =predictSurface(surface_fit) 
xlim_range <- range(surf.out$x)
ylim_range <- range(surf.out$y)

image(surf.out, xlab = "Body Shape", ylab = "Height", 
      cex.lab = 1.4, cex.axis = 1.3, col = tim.colors(n = 64), 
      xlim = xlim_range, ylim = ylim_range)
contour(surf.out, labcex = 1.2, font = 2, add = TRUE)
title(main = "Male assessment of attractiveness Online_Paid: Body shape vs Height")
```

#### how about male fight?

## combine male rating dataframes using rbind

### rename ranking first to match the column

```{r}
names(Online_Paid_mjealous_video_mean)[names(Online_Paid_mjealous_video_mean) == "rel_attract"] <- "rel_rank"
names(Online_Paid_mfight_video_mean)[names(Online_Paid_mfight_video_mean) == "rel_fight"] <- "rel_rank"
names(Online_Paid_Female_attractiveness_video_mean)[names(Online_Paid_Female_attractiveness_video_mean) == "rel_attract"] <- "rel_rank"
```


```{r, include=TRUE}
Online_Paid_male_traits_video_mean <- rbind(Online_Paid_mfight_video_mean, Online_Paid_mjealous_video_mean)
```

## Male fight vs attract

### including trait ranking as factor

```{r, fig.ncol = 2, fig.show="hold", out.width="25%"}
Online_Paid_m5 <- lm(rel_rank~ Trait+ zpenis+ zheight+ zShape+ qpenis+ qheight+ qshape+ zpenis*zheight+ zpenis*zShape+ zheight*zShape+ Trait*zpenis + Trait*zheight + Trait*zShape + Trait*qpenis + Trait*qheight + Trait*qshape + Trait*zpenis*zheight + Trait*zpenis*zShape + Trait*zheight*zShape, data = Online_Paid_male_traits_video_mean)
summary(Online_Paid_m5)
Anova(Online_Paid_m5, type = 3)
plot(Online_Paid_m5)
```


### without trait ranking as factor

```{r, fig.ncol = 2, fig.show="hold", out.width="25%"}
Online_Paid_m6 <- lm(rel_rank~ zpenis+ zheight+ zShape+ qpenis+ qheight+ qshape+ zpenis*zheight+ zpenis*zShape+ zheight*zShape, data = Online_Paid_male_traits_video_mean)
summary(Online_Paid_m6)
Anova(Online_Paid_m6, type = 3)
plot(Online_Paid_m6)
```

## Any differences in online-unpaid male rating in fighting vs attractiveness?- Yes

```{r}
anova(Online_Paid_m5, Online_Paid_m6)
```

## Look at the male fight only: positive linear estimates

```{r, fig.ncol = 2, fig.show="hold", out.width="25%"}
Online_Paid_m7 <- lm(rel_rank~ zpenis+ zheight+ zShape+ qpenis+ qheight+ qshape+ zpenis*zheight+ zpenis*zShape+ zheight*zShape, data = Online_Paid_mfight_video_mean)
summary(Online_Paid_m7)
Anova(Online_Paid_m7, type = 3)
plot(Online_Paid_m7)
# Extract model output as a tidy data frame
Online_Paid_male_fight_output <- tidy(Online_Paid_m7)

# Round numeric columns to 3 decimal places
Online_Paid_male_fight_output <- Online_Paid_male_fight_output %>%
  mutate(across(where(is.numeric), ~ round(., 3)))

# View the output
print(Online_Paid_male_fight_output)
```

# Male assessment of fight Online_Paid: plot

### Figure 1. height vs penis size


### Figure 2. Body shape vs penis size

### Figure 3. Body shape vs height

```{r, warning=FALSE, fig.ncol = 2,fig.show="hold", out.width="33%"}
surface_fit <- Tps(Online_Paid_mfight_video_mean[, c("zheight", "zpenis")], 
                   Online_Paid_mfight_video_mean$rel_rank, method = 'GCV')
surf.out =predictSurface(surface_fit) 
xlim_range <- range(surf.out$x)
ylim_range <- range(surf.out$y)

image(surf.out, xlab = "Height", ylab = "Penis Size", 
      cex.lab = 1.4, cex.axis = 1.3, col = tim.colors(n = 64), 
      xlim = xlim_range, ylim = ylim_range)
contour(surf.out, labcex = 1.2, font = 2, add = TRUE)
title(main = "Male assessment of fight Online_Paid: Height vs Penis Size")

surface_fit <- Tps(Online_Paid_mfight_video_mean[, c("zShape", "zpenis")], 
                   Online_Paid_mfight_video_mean$rel_rank, method = 'GCV')
surf.out =predictSurface(surface_fit) 
xlim_range <- range(surf.out$x)
ylim_range <- range(surf.out$y)

image(surf.out, xlab = "Body shape", ylab = "Penis Size", 
      cex.lab = 1.4, cex.axis = 1.3, col = tim.colors(n = 64), 
      xlim = xlim_range, ylim = ylim_range)
contour(surf.out, labcex = 1.2, font = 2, add = TRUE)
title(main = "Male assessment of fight Online_Paid: Body shape vs Penis Size")


surface_fit <- Tps(Online_Paid_mfight_video_mean[, c("zShape", "zheight")], 
                   Online_Paid_mfight_video_mean$rel_rank, method = 'GCV')
surf.out =predictSurface(surface_fit) 
xlim_range <- range(surf.out$x)
ylim_range <- range(surf.out$y)

image(surf.out, xlab = "Body shape", ylab = "Height", 
      cex.lab = 1.4, cex.axis = 1.3, col = tim.colors(n = 64), 
      xlim = xlim_range, ylim = ylim_range)
contour(surf.out, labcex = 1.2, font = 2, add = TRUE)
title(main = "Male assessment of fight Online_Paid: Body shape vs Height")
```


## Does fitness surface differ in Female assessment of attract vs male assessment of fighting?

### combine Female and male rating dataframes using rbind

```{r, include=TRUE}
Online_Paid_Female_attract_male_fight_video_mean <- rbind(Online_Paid_Female_attractiveness_video_mean, Online_Paid_mfight_video_mean)
```

## Male fight vs Female attract

### including trait ranking as factor

```{r, fig.ncol = 2, fig.show="hold", out.width="25%"}
Online_Paid_m8 <- lm(rel_rank~ Trait+ zpenis+ zheight+ zShape+ qpenis+ qheight+ qshape+ zpenis*zheight+ zpenis*zShape+ zheight*zShape+ Trait*zpenis + Trait*zheight + Trait*zShape + Trait*qpenis + Trait*qheight + Trait*qshape + Trait*zpenis*zheight + Trait*zpenis*zShape + Trait*zheight*zShape, data = Online_Paid_Female_attract_male_fight_video_mean)
summary(Online_Paid_m8)
Anova(Online_Paid_m8, type = 3)
plot(Online_Paid_m8)
```

### without trait ranking as factor

```{r, fig.ncol = 2, fig.show="hold", out.width="25%"}
Online_Paid_m9 <- lm(rel_rank~ zpenis+ zheight+ zShape+ qpenis+ qheight+ qshape+ zpenis*zheight+ zpenis*zShape+ zheight*zShape, data = Online_Paid_Female_attract_male_fight_video_mean)
summary(Online_Paid_m9)
Anova(Online_Paid_m9, type = 3)
plot(Online_Paid_m9)
```

## Any differences in male-fighting vs Female-attract Online_Paid rating?- Yes

```{r}
anova(Online_Paid_m8, Online_Paid_m9)
```

#### male plots of relative rating vs traits

### Graphs of individual traits and attractiveness 

##### Penis size

#### Female attractiveness

```{r, echo = FALSE}
#raw relative jealous values 
inperson_female_attractiveness$penis <- as.factor(inperson_female_attractiveness$penis)
inperson_female_attractiveness$rel_attract <- inperson_female_attractiveness$stdrank + 1
penis <- inperson_female_attractiveness %>% group_by(penis) %>% summarise(mean_cl_normal(rel_attract)) %>% rename(mean = y, 
                                                                                           lwr = ymin, upr=ymax)
levels(penis$penis) <- list("5.0" = -2,"6.3"= -1.333333333,"7.6" = -0.666666667,"9.0" = 0, "10.3" = 0.666666667,"11.6" = 1.333333333,"13" =  2)
ggplot(penis, aes(penis,mean)) + geom_point() + geom_errorbar(aes(ymin=lwr,ymax=upr,width = 0.4)) + theme_classic() + 
  xlab("Penis length (cm)") + ylab("Relative attractiveness") +
theme(axis.title = element_text(face = "bold",size = 15), axis.text.x = element_text(face = "bold",
                                                                                     size = 13,
                                                                                     color = "black"),
        axis.text.y = element_text(face = "bold",size = 13,color = "black")) 
```

#### Male jealousy 
```{r, echo = FALSE}
#raw relative jealous values 
Inperson_male_jealous_2023 <- Inperson_male_jealous_2023 %>% group_by(participant) %>% mutate(std_prank = (rating - mean(rating))) 

Inperson_male_jealous_2023$rel_jealous <- Inperson_male_jealous_2023$std_prank + 1

Inperson_male_jealous_2023$penis <- as.factor(Inperson_male_jealous_2023$penis)
penis_male <- Inperson_male_jealous_2023 %>% group_by(penis) %>% summarise(mean_cl_normal(rel_jealous)) %>% rename(mean = y, 
                                                                                           lwr = ymin, upr=ymax)
levels(penis_male$penis) <- list("5.0" = -2,"6.3"= -1.333333333,"7.6" = -0.666666667,"9.0" = 0, "10.3" = 0.666666667,"11.6" = 1.333333333,"13" =  2)
ggplot(penis_male, aes(penis,mean)) + geom_point() + geom_errorbar(aes(ymin=lwr,ymax=upr,width = 0.4)) + theme_classic() + 
  xlab("Penis length (cm)") + ylab("Relative jealously") +
theme(axis.title = element_text(face = "bold",size = 15), axis.text.x = element_text(face = "bold",
                                                                                     size = 13,
                                                                                     color = "black"),
        axis.text.y = element_text(face = "bold",size = 13,color = "black"))
```
