# Supplementary material for: Experimental evidence that penis size, height, and body shape influence assessment of male sexual attractiveness and fighting ability in humans
Source: PLoS Biol. 2026 Jan 22;24(1):e3003595. doi: 10.1371/journal.pbio.3003595 (PMC12826512; doi:10.1371/journal.pbio.3003595)
Supplement: S1 Data — (ZIP) [file pbio.3003595.s003.zip › Data and Code_PLOSBiol/HumanStudy_README.md]

# Human Study - README


This dataset contains participant ratings and associated metadata from a study investigating human perceptions of digitally altered male figures. Figures varied in traits such as penis size, height, and body shape. Participants rated these figures on traits like attractiveness, jealousy, or fighting ability depending on the study question.

---

## Data Columns and Descriptions

| Column Name     | Description |
|-----------------|-------------|
| `participant`   | A unique identifier assigned to each person who took part in the study. |
| `Vidset`        | The set of randomized videos shown to the corresponding participant. |
| `datetaken`     | The date on which the participant's data was collected. |
| `study`         | Information on whether the participant has heard of the study before. |
| `Mode`          | The method used for data collection (e.g., 'in-person', 'online'). |
| `order`         | The sequence in which the videos were presented to the participant. |
| `videoname`     | Name of the video (from a set of 343) organized by penis size, height, and body shape. |
| `Sex`           | The gender of the participant. |
| `age`           | The age of the participant. |
| `sorientation`  | The sexual orientation of the participant. |
| `height`        | Height of the participant in cm. |
| `weight`        | Weight of the participant in kilograms. |
| `shoulderbreadth` | Shoulder width of the participant. |
| `hipbreadth`    | Hip width of the participant. |
| `shirt`         | Shirt size of the participant. |
| `pants`         | Pant size of the participant. |
| `ethnicity`     | Ethnicity of the participant. |
| `nationality`   | Nationality of the participant. |
| `gym`           | Indicates if the participant goes to the gym. |
| `military`      | Indicates if the participant has a military background. |
| `attractive`    | Self-rated attractiveness by the participant. |
| `fight`         | Self-rated fighting ability by the participant. |
| `shape`         | Shoulder-to-hip ratio of figure (mean = 1.274, SD = 0.107). |
| `body`          | Body size of figure based on ±2 SD scaling. |
| `figheight`     | Figure height based on ±2 SD scaling. |
| `penis`         | Penis size of figure based on ±2 SD scaling. |
| `rating`        | Participant rating (1–7) of the figure. |
| `resptime`      | Time taken by the participant to make the rating (seconds). |
| `resptime_ms`   | Time taken to submit the rating (milliseconds). |
| `partxrate`     | Participant's average rating across all videos. |
| `stdrank`       | Mean-centered rank of figure for each participant. |
| `differ`        | Participant's response to: "How did the figures differ and when did you notice?" |
| `zShape`        | Standardised `shape`: (shape - mean)/SD. |
| `zbody`         | Standardised `body`: (body - mean)/SD. |
| `zheight`       | Standardised `height`: (height - mean)/SD. |
| `zpenis`        | Standardised `penis`: (penis - mean)/SD. |
| `qshape`        | Squared `zShape`, used for quadratic selection gradient analysis. |
| `qbody`         | Squared `zbody`, used for quadratic selection gradient analysis. |
| `qheight`       | Squared `zheight`, used for quadratic selection gradient analysis. |
| `qpenis`        | Squared `zpenis`, used for quadratic selection gradient analysis. |

---

## Usage Notes

These data are intended for use in studies of human sexual selection, perception, and evolutionary psychology. Trait values have been standardised to allow for linear and nonlinear regression analyses of participant ratings. Please consult the associated manuscript for details on experimental procedures.

---

## Citation


If using this dataset, please cite the associated study and acknowledge the original authors.
