# Supplementary material for: Experimental evidence that penis size, height, and body shape influence assessment of male sexual attractiveness and fighting ability in humans
Source: PLoS Biol. 2026 Jan 22;24(1):e3003595. doi: 10.1371/journal.pbio.3003595 (PMC12826512; doi:10.1371/journal.pbio.3003595)
Supplement: S1 Data — (ZIP) [file pbio.3003595.s003.zip › Data and Code_PLOSBiol/Individual responses.Rmd]

---
title: "Q4. Individual level responses"

output:
  html_document: default
  pdf_document: default
---

```{r setup, include=FALSE}
knitr::opts_chunk$set(echo = TRUE)
```

## load packages

```{r, include=FALSE}
library(readr)
library(tidyverse)
library(fields)
library(lme4)
library(ggplot2)
library(Hmisc)
library(tinytex)
library(car)
library(fields)#to make fitness surface plot
library(broom)#tidy model outputs to tables
library(broom.mixed)#tidy mixed model outputs to tables
```

## read data and factorise variables as needed for male and female dataset seperately
### inperson

```{r, include=FALSE}
inperson_female_attractiveness <- read_csv("inperson_female_attractiveness_V2.csv")

inperson_female_attractiveness$participant<-as.factor(inperson_female_attractiveness$participant)
inperson_female_attractiveness$videoname<-as.factor(inperson_female_attractiveness$videoname)
inperson_female_attractiveness$Mode<-as.factor(inperson_female_attractiveness$Mode)
inperson_female_attractiveness$Sex<-as.factor(inperson_female_attractiveness$Sex)
str(inperson_female_attractiveness)


Inperson_male_jealous_2023 <- read_csv("Inperson_male_jealous_2023.csv")

Inperson_male_jealous_2023$participant<-as.factor(Inperson_male_jealous_2023$participant)
Inperson_male_jealous_2023$videoname<-as.factor(Inperson_male_jealous_2023$videoname)
Inperson_male_jealous_2023$Mode<-as.factor(Inperson_male_jealous_2023$Mode)
Inperson_male_jealous_2023$Sex<-as.factor(Inperson_male_jealous_2023$Sex)
str(Inperson_male_jealous_2023)

inperson_male_fight <- read_csv("inperson_male_fight.csv")

inperson_male_fight$participant<-as.factor(inperson_male_fight$participant)
inperson_male_fight$videoname<-as.factor(inperson_male_fight$videoname)
```

### ANALYSIS 4: Individual participant 'fitness' surface analysis 
In this analysis, a fitness surface is generated for each participant. The corresponding estimates from each participants are combined into a dataset to test for significance/deviation from zero. 

```{r, include=FALSE}
library(plyr) #NB plyr interferes with parts of tidyverse library, so have installed it here. Need to clear loaded packages if you plan to generate new variables using tidyverse components. 
```


#### inperson_female_attarct

```{r,  warning=FALSE, fig.show="hold",  warning=FALSE, fig.show="hold", out.width="33%"}
# First generate interaction terms
inperson_female_attractiveness$pen_ht <- inperson_female_attractiveness$zpenis*inperson_female_attractiveness$zheight
inperson_female_attractiveness$pen_shp <- inperson_female_attractiveness$zpenis*inperson_female_attractiveness$zShape
inperson_female_attractiveness$ht_shp <- inperson_female_attractiveness$zheight*inperson_female_attractiveness$zShape

#generate a function with desired model and turn coefficients for each trait into a dataframe
model1 <- function(d, p, h, s, psq, hsq, ssq, ph, ps, hs, y){
  fit <- lm(d[[y]] ~ d[[p]] + d[[h]] + d[[s]] 
            + d[[psq]] + d[[hsq]] + d[[ssq]] + d[[ph]]  + d[[ps]] + d[[hs]])
  data.frame(bpenis = coef(fit)[2], bheight = coef(fit)[3], bshape = coef(fit)[4], 
             pen_sq = coef(fit)[5], ht_sq = coef(fit)[6], shp_sq = coef(fit)[7], 
             pen_ht = coef(fit)[8], pen_shp = coef(fit)[9], ht_shp = coef(fit)[10])
}


#split by Participants and run linera model for each (this code come from the ply package)
inperson_Fattract_ptpnt <- ddply(inperson_female_attractiveness, .(participant), model1, 
                    y = "stdrank", p = "zpenis", h = "zheight", s = "zShape", 
                    psq = "qpenis", hsq = "qheight", ssq = "qshape", ph = "pen_ht", 
                    ps = "pen_shp", hs = "ht_shp")

inperson_Fattract_ptpnt_penis <- t.test(inperson_Fattract_ptpnt$bpenis)
print(inperson_Fattract_ptpnt_penis)
histogram(inperson_Fattract_ptpnt$bpenis, border="steelblue4", 
          col="lightsteelblue")

inperson_Fattract_ptpnt_height <- t.test(inperson_Fattract_ptpnt$bheight)
print(inperson_Fattract_ptpnt_height)
histogram(inperson_Fattract_ptpnt$bheight, border="steelblue4", 
          col="lightsteelblue")

inperson_Fattract_ptpnt_shape <- t.test(inperson_Fattract_ptpnt$bshape)
print(inperson_Fattract_ptpnt_shape)
histogram(inperson_Fattract_ptpnt$bshape, border="steelblue4", 
          col="lightsteelblue")

inperson_Fattract_ptpnt_qpenis <- t.test(inperson_Fattract_ptpnt$pen_sq)
print(inperson_Fattract_ptpnt_qpenis)
histogram(inperson_Fattract_ptpnt$pen_sq, border="steelblue4",
          col="lightsteelblue")

inperson_Fattract_ptpnt_qheight <- t.test(inperson_Fattract_ptpnt$ht_sq)
print(inperson_Fattract_ptpnt_qheight)
histogram(inperson_Fattract_ptpnt$ht_sq, border="steelblue4",
          col="lightsteelblue")

inperson_Fattract_ptpnt_qshape <- t.test(inperson_Fattract_ptpnt$shp_sq)
print(inperson_Fattract_ptpnt_qshape)
histogram(inperson_Fattract_ptpnt$shp_sq, border="steelblue4",
          col="lightsteelblue")

inperson_Fattract_ptpnt_pen_ht <- t.test(inperson_Fattract_ptpnt$pen_ht)
print(inperson_Fattract_ptpnt_pen_ht)
histogram(inperson_Fattract_ptpnt$pen_ht, border="steelblue4",
          col="lightsteelblue")

inperson_Fattract_ptpnt_pen_shp <- t.test(inperson_Fattract_ptpnt$pen_shp)
print(inperson_Fattract_ptpnt_pen_shp)
histogram(inperson_Fattract_ptpnt$pen_shp, border="steelblue4",
          col="lightsteelblue")

inperson_Fattract_ptpnt_ht_shp <- t.test(inperson_Fattract_ptpnt$ht_shp)
print(inperson_Fattract_ptpnt_ht_shp)
histogram(inperson_Fattract_ptpnt$ht_shp, border="steelblue4",
          col="lightsteelblue")

```

### Inperson Fattract: Participants traits impact on ratings

```{r,  warning=FALSE, fig.show="hold",  warning=FALSE, fig.show="hold", out.width="33%"}
#narrow data down to one row per Participants and include only traits to be used in analysis. 
inperson_Fattract_prtcpnt_traits <- inperson_female_attractiveness[ , c(1,4:5, 22)]
inperson_Fattract_prtcpnt_traits <- inperson_Fattract_prtcpnt_traits %>% distinct()

#join beta estimate to Participants traits dataframe 
inperson_Fattract_prtcpnt_traits <- left_join(inperson_Fattract_prtcpnt_traits,inperson_Fattract_ptpnt, by = "participant")
inperson_Fattract_prtcpnt_traits <- inperson_Fattract_prtcpnt_traits %>% filter(height != "NA", weight != "NA")

###calculate  weight residuals
# Fit the linear regression model
inperson_Fattract_model <- lm(weight ~ height, data=inperson_Fattract_prtcpnt_traits)

# Extract the residuals
inperson_Fattract_weight_residuals <- residuals(inperson_Fattract_model)

inperson_Fattract_prtcpnt_traits$inperson_Fattract_weight_residuals<- residuals(inperson_Fattract_model)

hist(inperson_Fattract_prtcpnt_traits$age)
hist(inperson_Fattract_prtcpnt_traits$height)
hist(inperson_Fattract_prtcpnt_traits$inperson_Fattract_weight_residuals)

##Penis
##age and beta penis
cor.test(inperson_Fattract_prtcpnt_traits$age,inperson_Fattract_prtcpnt_traits$bpenis,method = "pearson")


##height and beta penis 
cor.test(inperson_Fattract_prtcpnt_traits$height,inperson_Fattract_prtcpnt_traits$bpenis,method = "pearson")


##weight and beta penis 
cor.test(inperson_Fattract_prtcpnt_traits$inperson_Fattract_weight_residuals,inperson_Fattract_prtcpnt_traits$bpenis,method = "pearson")


##Height
##age and beta height 
cor.test(inperson_Fattract_prtcpnt_traits$age,inperson_Fattract_prtcpnt_traits$bheight,method = "pearson")


##height and beta height 
cor.test(inperson_Fattract_prtcpnt_traits$height,inperson_Fattract_prtcpnt_traits$bheight,method = "pearson")


##weight and beta height 
cor.test(inperson_Fattract_prtcpnt_traits$inperson_Fattract_weight_residuals,inperson_Fattract_prtcpnt_traits$bheight,method = "pearson")


##Shape
##age and beta shape
cor.test(inperson_Fattract_prtcpnt_traits$age,inperson_Fattract_prtcpnt_traits$bshape,method = "pearson")


##height and beta shape
cor.test(inperson_Fattract_prtcpnt_traits$height,inperson_Fattract_prtcpnt_traits$bshape,method = "pearson")


##weight and beta shape
cor.test(inperson_Fattract_prtcpnt_traits$inperson_Fattract_weight_residuals,inperson_Fattract_prtcpnt_traits$bshape,method = "pearson")
```


#### Inperson_male_jealous

```{r,  warning=FALSE, fig.show="hold",  warning=FALSE, fig.show="hold", out.width="33%"}

Inperson_male_jealous_2023 <- Inperson_male_jealous_2023 %>% group_by(participant) %>% mutate(std_prank = (rating - mean(rating))) 
# First generate interaction terms
Inperson_male_jealous_2023$pen_ht <- Inperson_male_jealous_2023$zpenis*Inperson_male_jealous_2023$zheight
Inperson_male_jealous_2023$pen_shp <- Inperson_male_jealous_2023$zpenis*Inperson_male_jealous_2023$zShape
Inperson_male_jealous_2023$ht_shp <- Inperson_male_jealous_2023$zheight*Inperson_male_jealous_2023$zShape

#generate a function with desired model and turn coefficients for each trait into a dataframe
model1 <- function(d, p, h, s, psq, hsq, ssq, ph, ps, hs, y){
  fit <- lm(d[[y]] ~ d[[p]] + d[[h]] + d[[s]] 
            + d[[psq]] + d[[hsq]] + d[[ssq]] + d[[ph]]  + d[[ps]] + d[[hs]])
  data.frame(bpenis = coef(fit)[2], bheight = coef(fit)[3], bshape = coef(fit)[4], 
             pen_sq = coef(fit)[5], ht_sq = coef(fit)[6], shp_sq = coef(fit)[7], 
             pen_ht = coef(fit)[8], pen_shp = coef(fit)[9], ht_shp = coef(fit)[10])
}


#split by Participants and run linera model for each (this code come from the ply package)
inperson_Mjealous_ptpnt <- ddply(Inperson_male_jealous_2023, .(participant), model1, 
                    y = "std_prank", p = "zpenis", h = "zheight", s = "zShape", 
                    psq = "qpenis", hsq = "qheight", ssq = "qshape", ph = "pen_ht", 
                    ps = "pen_shp", hs = "ht_shp")

inperson_Mjealous_ptpnt_penis <- t.test(inperson_Mjealous_ptpnt$bpenis)
print(inperson_Mjealous_ptpnt_penis)
histogram(inperson_Mjealous_ptpnt$bpenis, border="steelblue4", 
          col="lightsteelblue")

inperson_Mjealous_ptpnt_height <- t.test(inperson_Mjealous_ptpnt$bheight)
print(inperson_Mjealous_ptpnt_height)
histogram(inperson_Mjealous_ptpnt$bheight, border="steelblue4", 
          col="lightsteelblue")

inperson_Mjealous_ptpnt_shape <- t.test(inperson_Mjealous_ptpnt$bshape)
print(inperson_Mjealous_ptpnt_shape)
histogram(inperson_Mjealous_ptpnt$bshape, border="steelblue4", 
          col="lightsteelblue")

inperson_Mjealous_ptpnt_qpenis <- t.test(inperson_Mjealous_ptpnt$pen_sq)
print(inperson_Mjealous_ptpnt_qpenis)
histogram(inperson_Mjealous_ptpnt$pen_sq, border="steelblue4",
          col="lightsteelblue")

inperson_Mjealous_ptpnt_qheight <- t.test(inperson_Mjealous_ptpnt$ht_sq)
print(inperson_Mjealous_ptpnt_qheight)
histogram(inperson_Mjealous_ptpnt$ht_sq, border="steelblue4",
          col="lightsteelblue")

inperson_Mjealous_ptpnt_qshape <- t.test(inperson_Mjealous_ptpnt$shp_sq)
print(inperson_Mjealous_ptpnt_qshape)
histogram(inperson_Mjealous_ptpnt$shp_sq, border="steelblue4",
          col="lightsteelblue")

inperson_Mjealous_ptpnt_pen_ht <- t.test(inperson_Mjealous_ptpnt$pen_ht)
print(inperson_Mjealous_ptpnt_pen_ht)
histogram(inperson_Mjealous_ptpnt$pen_ht, border="steelblue4",
          col="lightsteelblue")

inperson_Mjealous_ptpnt_pen_shp <- t.test(inperson_Mjealous_ptpnt$pen_shp)
print(inperson_Mjealous_ptpnt_pen_shp)
histogram(inperson_Mjealous_ptpnt$pen_shp, border="steelblue4",
          col="lightsteelblue")

inperson_Mjealous_ptpnt_ht_shp <- t.test(inperson_Mjealous_ptpnt$ht_shp)
print(inperson_Mjealous_ptpnt_ht_shp)
histogram(inperson_Mjealous_ptpnt$ht_shp, border="steelblue4",
          col="lightsteelblue")

```

### Inperson Mjealous: Participants traits impact on ratings

```{r, warning=FALSE, fig.show="hold",  warning=FALSE, fig.show="hold", out.width="33%"}
#narrow data down to one row per Participants and include only traits to be used in analysis. 
inperson_Mjealous_prtcpnt_traits <- Inperson_male_jealous_2023[ , c(1,4:6)]
inperson_Mjealous_prtcpnt_traits <- inperson_Mjealous_prtcpnt_traits %>% distinct()

#join beta estimate to Participants traits dataframe 
inperson_Mjealous_prtcpnt_traits <- left_join(inperson_Mjealous_prtcpnt_traits,inperson_Mjealous_ptpnt, by = "participant")
inperson_Mjealous_prtcpnt_traits <- inperson_Mjealous_prtcpnt_traits %>% filter(height != "NA", weight != "NA")

###calculate  weight residuals
# Fit the linear regression model
inperson_Mjealous_model <- lm(weight ~ height, data=inperson_Mjealous_prtcpnt_traits)

# Extract the residuals
inperson_Mjealous_weight_residuals <- residuals(inperson_Mjealous_model)

inperson_Mjealous_prtcpnt_traits$inperson_Mjealous_weight_residuals<- residuals(inperson_Mjealous_model)

hist(inperson_Mjealous_prtcpnt_traits$age)
hist(inperson_Mjealous_prtcpnt_traits$height)
hist(inperson_Mjealous_prtcpnt_traits$inperson_Mjealous_weight_residuals)

##Penis
##age and beta penis
cor.test(inperson_Mjealous_prtcpnt_traits$age,inperson_Mjealous_prtcpnt_traits$bpenis,method = "pearson")


##height and beta penis 
cor.test(inperson_Mjealous_prtcpnt_traits$height,inperson_Mjealous_prtcpnt_traits$bpenis,method = "pearson")


##weight and beta penis 
cor.test(inperson_Mjealous_prtcpnt_traits$inperson_Mjealous_weight_residuals,inperson_Mjealous_prtcpnt_traits$bpenis,method = "pearson")


##Height
##age and beta height 
cor.test(inperson_Mjealous_prtcpnt_traits$age,inperson_Mjealous_prtcpnt_traits$bheight,method = "pearson")


##height and beta height 
cor.test(inperson_Mjealous_prtcpnt_traits$height,inperson_Mjealous_prtcpnt_traits$bheight,method = "pearson")


##weight and beta height 
cor.test(inperson_Mjealous_prtcpnt_traits$inperson_Mjealous_weight_residuals,inperson_Mjealous_prtcpnt_traits$bheight,method = "pearson")


##Shape
##age and beta shape
cor.test(inperson_Mjealous_prtcpnt_traits$age,inperson_Mjealous_prtcpnt_traits$bshape,method = "pearson")


##height and beta shape
cor.test(inperson_Mjealous_prtcpnt_traits$height,inperson_Mjealous_prtcpnt_traits$bshape,method = "pearson")


##weight and beta shape
cor.test(inperson_Mjealous_prtcpnt_traits$inperson_Mjealous_weight_residuals,inperson_Mjealous_prtcpnt_traits$bshape,method = "pearson")
```

#### inperson_male_fight

```{r,  warning=FALSE, fig.show="hold",  warning=FALSE, fig.show="hold", out.width="33%"}

inperson_male_fight <- inperson_male_fight %>% group_by(participant) %>% mutate(std_prank = (rating - mean(rating))) 
# First generate interaction terms
inperson_male_fight$pen_ht <- inperson_male_fight$zpenis*inperson_male_fight$zheight
inperson_male_fight$pen_shp <- inperson_male_fight$zpenis*inperson_male_fight$zShape
inperson_male_fight$ht_shp <- inperson_male_fight$zheight*inperson_male_fight$zShape

#generate a function with desired model and turn coefficients for each trait into a dataframe
model1 <- function(d, p, h, s, psq, hsq, ssq, ph, ps, hs, y){
  fit <- lm(d[[y]] ~ d[[p]] + d[[h]] + d[[s]] 
            + d[[psq]] + d[[hsq]] + d[[ssq]] + d[[ph]]  + d[[ps]] + d[[hs]])
  data.frame(bpenis = coef(fit)[2], bheight = coef(fit)[3], bshape = coef(fit)[4], 
             pen_sq = coef(fit)[5], ht_sq = coef(fit)[6], shp_sq = coef(fit)[7], 
             pen_ht = coef(fit)[8], pen_shp = coef(fit)[9], ht_shp = coef(fit)[10])
}


#split by Participants and run linera model for each (this code come from the ply package)
inperson_Mfight_ptpnt <- ddply(inperson_male_fight, .(participant), model1, 
                    y = "std_prank", p = "zpenis", h = "zheight", s = "zShape", 
                    psq = "qpenis", hsq = "qheight", ssq = "qshape", ph = "pen_ht", 
                    ps = "pen_shp", hs = "ht_shp")

inperson_Mfight_ptpnt_penis <- t.test(inperson_Mfight_ptpnt$bpenis)
print(inperson_Mfight_ptpnt_penis)
histogram(inperson_Mfight_ptpnt$bpenis, border="steelblue4", 
          col="lightsteelblue")

inperson_Mfight_ptpnt_height <- t.test(inperson_Mfight_ptpnt$bheight)
print(inperson_Mfight_ptpnt_height)
histogram(inperson_Mfight_ptpnt$bheight, border="steelblue4", 
          col="lightsteelblue")

inperson_Mfight_ptpnt_shape <- t.test(inperson_Mfight_ptpnt$bshape)
print(inperson_Mfight_ptpnt_shape)
histogram(inperson_Mfight_ptpnt$bshape, border="steelblue4", 
          col="lightsteelblue")

inperson_Mfight_ptpnt_qpenis <- t.test(inperson_Mfight_ptpnt$pen_sq)
print(inperson_Mfight_ptpnt_qpenis)
histogram(inperson_Mfight_ptpnt$pen_sq, border="steelblue4",
          col="lightsteelblue")

inperson_Mfight_ptpnt_qheight <- t.test(inperson_Mfight_ptpnt$ht_sq)
print(inperson_Mfight_ptpnt_qheight)
histogram(inperson_Mfight_ptpnt$ht_sq, border="steelblue4",
          col="lightsteelblue")

inperson_Mfight_ptpnt_qshape <- t.test(inperson_Mfight_ptpnt$shp_sq)
print(inperson_Mfight_ptpnt_qshape)
histogram(inperson_Mfight_ptpnt$shp_sq, border="steelblue4",
          col="lightsteelblue")

inperson_Mfight_ptpnt_pen_ht <- t.test(inperson_Mfight_ptpnt$pen_ht)
print(inperson_Mfight_ptpnt_pen_ht)
histogram(inperson_Mfight_ptpnt$pen_ht, border="steelblue4",
          col="lightsteelblue")

inperson_Mfight_ptpnt_pen_shp <- t.test(inperson_Mfight_ptpnt$pen_shp)
print(inperson_Mfight_ptpnt_pen_shp)
histogram(inperson_Mfight_ptpnt$pen_shp, border="steelblue4",
          col="lightsteelblue")

inperson_Mfight_ptpnt_ht_shp <- t.test(inperson_Mfight_ptpnt$ht_shp)
print(inperson_Mfight_ptpnt_ht_shp)
histogram(inperson_Mfight_ptpnt$ht_shp, border="steelblue4",
          col="lightsteelblue")
```

### Inperson Mfight: Participants traits impact on ratings

```{r,  warning=FALSE, fig.show="hold",  warning=FALSE, fig.show="hold", out.width="33%"}
#narrow data down to one row per Participants and include only traits to be used in analysis. 
inperson_Mfight_prtcpnt_traits <- inperson_male_fight[ , c(1,4:6)]
inperson_Mfight_prtcpnt_traits <- inperson_Mfight_prtcpnt_traits %>% distinct()

#join beta estimate to Participants traits dataframe 
inperson_Mfight_prtcpnt_traits <- left_join(inperson_Mfight_prtcpnt_traits,inperson_Mfight_ptpnt, by = "participant")
inperson_Mfight_prtcpnt_traits <- inperson_Mfight_prtcpnt_traits %>% filter(height != "NA", weight != "NA")

###calculate  weight residuals
# Fit the linear regression model
inperson_Mfight_model <- lm(weight ~ height, data=inperson_Mfight_prtcpnt_traits)

# Extract the residuals
inperson_Mfight_weight_residuals <- residuals(inperson_Mfight_model)

inperson_Mfight_prtcpnt_traits$inperson_Mfight_weight_residuals<- residuals(inperson_Mfight_model)

hist(inperson_Mfight_prtcpnt_traits$age)
hist(inperson_Mfight_prtcpnt_traits$height)
hist(inperson_Mfight_prtcpnt_traits$inperson_Mfight_weight_residuals)

##Penis
##age and beta penis
cor.test(inperson_Mfight_prtcpnt_traits$age,inperson_Mfight_prtcpnt_traits$bpenis,method = "pearson")


##height and beta penis 
cor.test(inperson_Mfight_prtcpnt_traits$height,inperson_Mfight_prtcpnt_traits$bpenis,method = "pearson")


##weight and beta penis 
cor.test(inperson_Mfight_prtcpnt_traits$inperson_Mfight_weight_residuals,inperson_Mfight_prtcpnt_traits$bpenis,method = "pearson")


##Height
##age and beta height 
cor.test(inperson_Mfight_prtcpnt_traits$age,inperson_Mfight_prtcpnt_traits$bheight,method = "pearson")


##height and beta height 
cor.test(inperson_Mfight_prtcpnt_traits$height,inperson_Mfight_prtcpnt_traits$bheight,method = "pearson")


##weight and beta height 
cor.test(inperson_Mfight_prtcpnt_traits$inperson_Mfight_weight_residuals,inperson_Mfight_prtcpnt_traits$bheight,method = "pearson")


##Shape
##age and beta shape
cor.test(inperson_Mfight_prtcpnt_traits$age,inperson_Mfight_prtcpnt_traits$bshape,method = "pearson")


##height and beta shape
cor.test(inperson_Mfight_prtcpnt_traits$height,inperson_Mfight_prtcpnt_traits$bshape,method = "pearson")


##weight and beta shape
cor.test(inperson_Mfight_prtcpnt_traits$inperson_Mfight_weight_residuals,inperson_Mfight_prtcpnt_traits$bshape,method = "pearson")
```

#### online unpaid dataset

```{r, include=FALSE}

Online_Unpaid_female_attractiveness <- read_csv("Online_Unpaid_female_attractiveness.csv")

Online_Unpaid_female_attractiveness$participant<-as.factor(Online_Unpaid_female_attractiveness$participant)
Online_Unpaid_female_attractiveness$videoname<-as.factor(Online_Unpaid_female_attractiveness$videoname)
str(Online_Unpaid_female_attractiveness)

Online_Unpaid_male_fight <- read_csv("Online_Unpaid_male_fight.csv")
Online_Unpaid_male_fight$participant<-as.factor(Online_Unpaid_male_fight$participant)
Online_Unpaid_male_fight$videoname<-as.factor(Online_Unpaid_male_fight$videoname)
str(Online_Unpaid_male_fight)


Online_Unpaid_male_jealous <- read_csv("Online_unpaid_male_jealous.csv")
Online_Unpaid_male_jealous$participant<- as.factor(Online_Unpaid_male_jealous$participant)
Online_Unpaid_male_jealous$videoname<-as.factor(Online_Unpaid_male_jealous$videoname)
str(Online_Unpaid_male_jealous)
```


#### Online_Unpaid_female_attarct

```{r,  warning=FALSE, fig.show="hold",  warning=FALSE, fig.show="hold", out.width="33%"}

Online_Unpaid_female_attractiveness <- Online_Unpaid_female_attractiveness %>% group_by(participant) %>% mutate(std_prank = (rating - mean(rating))) 
# First generate interaction terms
Online_Unpaid_female_attractiveness$pen_ht <- Online_Unpaid_female_attractiveness$zpenis*Online_Unpaid_female_attractiveness$zheight
Online_Unpaid_female_attractiveness$pen_shp <- Online_Unpaid_female_attractiveness$zpenis*Online_Unpaid_female_attractiveness$zShape
Online_Unpaid_female_attractiveness$ht_shp <- Online_Unpaid_female_attractiveness$zheight*Online_Unpaid_female_attractiveness$zShape

#generate a function with desired model and turn coefficients for each trait into a dataframe
model1 <- function(d, p, h, s, psq, hsq, ssq, ph, ps, hs, y){
  fit <- lm(d[[y]] ~ d[[p]] + d[[h]] + d[[s]] 
            + d[[psq]] + d[[hsq]] + d[[ssq]] + d[[ph]]  + d[[ps]] + d[[hs]])
  data.frame(bpenis = coef(fit)[2], bheight = coef(fit)[3], bshape = coef(fit)[4], 
             pen_sq = coef(fit)[5], ht_sq = coef(fit)[6], shp_sq = coef(fit)[7], 
             pen_ht = coef(fit)[8], pen_shp = coef(fit)[9], ht_shp = coef(fit)[10])
}


#split by Participants and run linera model for each (this code come from the ply package)
Online_unpaid_Fattract_ptpnt <- ddply(Online_Unpaid_female_attractiveness, .(participant), model1, 
                    y = "std_prank", p = "zpenis", h = "zheight", s = "zShape", 
                    psq = "qpenis", hsq = "qheight", ssq = "qshape", ph = "pen_ht", 
                    ps = "pen_shp", hs = "ht_shp")

Online_unpaid_Fattract_ptpnt_penis <- t.test(Online_unpaid_Fattract_ptpnt$bpenis)
print(Online_unpaid_Fattract_ptpnt_penis)
histogram(Online_unpaid_Fattract_ptpnt$bpenis, border="steelblue4", 
          col="lightsteelblue")

Online_unpaid_Fattract_ptpnt_height <- t.test(Online_unpaid_Fattract_ptpnt$bheight)
print(Online_unpaid_Fattract_ptpnt_height)
histogram(Online_unpaid_Fattract_ptpnt$bheight, border="steelblue4", 
          col="lightsteelblue")

Online_unpaid_Fattract_ptpnt_shape <- t.test(Online_unpaid_Fattract_ptpnt$bshape)
print(Online_unpaid_Fattract_ptpnt_shape)
histogram(Online_unpaid_Fattract_ptpnt$bshape, border="steelblue4", 
          col="lightsteelblue")

Online_unpaid_Fattract_ptpnt_qpenis <- t.test(Online_unpaid_Fattract_ptpnt$pen_sq)
print(Online_unpaid_Fattract_ptpnt_qpenis)
histogram(Online_unpaid_Fattract_ptpnt$pen_sq, border="steelblue4",
          col="lightsteelblue")

Online_unpaid_Fattract_ptpnt_qheight <- t.test(Online_unpaid_Fattract_ptpnt$ht_sq)
print(Online_unpaid_Fattract_ptpnt_qheight)
histogram(Online_unpaid_Fattract_ptpnt$ht_sq, border="steelblue4",
          col="lightsteelblue")

Online_unpaid_Fattract_ptpnt_qshape <- t.test(Online_unpaid_Fattract_ptpnt$shp_sq)
print(Online_unpaid_Fattract_ptpnt_qshape)
histogram(Online_unpaid_Fattract_ptpnt$shp_sq, border="steelblue4",
          col="lightsteelblue")

Online_unpaid_Fattract_ptpnt_pen_ht <- t.test(Online_unpaid_Fattract_ptpnt$pen_ht)
print(Online_unpaid_Fattract_ptpnt_pen_ht)
histogram(Online_unpaid_Fattract_ptpnt$pen_ht, border="steelblue4",
          col="lightsteelblue")

Online_unpaid_Fattract_ptpnt_pen_shp <- t.test(Online_unpaid_Fattract_ptpnt$pen_shp)
print(Online_unpaid_Fattract_ptpnt_pen_shp)
histogram(Online_unpaid_Fattract_ptpnt$pen_shp, border="steelblue4",
          col="lightsteelblue")

Online_unpaid_Fattract_ptpnt_ht_shp <- t.test(Online_unpaid_Fattract_ptpnt$ht_shp)
print(Online_unpaid_Fattract_ptpnt_ht_shp)
histogram(Online_unpaid_Fattract_ptpnt$ht_shp, border="steelblue4",
          col="lightsteelblue")

```


### Online_unpaid Fattract: Participants traits impact on ratings

```{r  warning=FALSE, fig.show="hold",  warning=FALSE, fig.show="hold", out.width="33%"}
#narrow data down to one row per Participants and include only traits to be used in analysis. 
Online_unpaid_Fattract_prtcpnt_traits <- Online_Unpaid_female_attractiveness[ , c(1,4:6)]
Online_unpaid_Fattract_prtcpnt_traits <- Online_unpaid_Fattract_prtcpnt_traits %>% distinct()

#join beta estimate to Participants traits dataframe 
Online_unpaid_Fattract_prtcpnt_traits <- left_join(Online_unpaid_Fattract_prtcpnt_traits,Online_unpaid_Fattract_ptpnt, by = "participant")
Online_unpaid_Fattract_prtcpnt_traits <- Online_unpaid_Fattract_prtcpnt_traits %>% filter(height != "NA", weight != "NA")

###calculate  weight residuals
# Fit the linear regression model
Online_unpaid_Fattract_model <- lm(weight ~ height, data=Online_unpaid_Fattract_prtcpnt_traits)

# Extract the residuals
Online_unpaid_Fattract_weight_residuals <- residuals(Online_unpaid_Fattract_model)

Online_unpaid_Fattract_prtcpnt_traits$Online_unpaid_Fattract_weight_residuals<- residuals(Online_unpaid_Fattract_model)
hist(Online_unpaid_Fattract_prtcpnt_traits$age)
hist(Online_unpaid_Fattract_prtcpnt_traits$height)
hist(Online_unpaid_Fattract_prtcpnt_traits$Online_unpaid_Fattract_weight_residuals)
##Penis
##age and beta penis
cor.test(Online_unpaid_Fattract_prtcpnt_traits$age,Online_unpaid_Fattract_prtcpnt_traits$bpenis,method = "pearson")


##height and beta penis 
cor.test(Online_unpaid_Fattract_prtcpnt_traits$height,Online_unpaid_Fattract_prtcpnt_traits$bpenis,method = "pearson")


##weight and beta penis 
cor.test(Online_unpaid_Fattract_prtcpnt_traits$Online_unpaid_Fattract_weight_residuals,Online_unpaid_Fattract_prtcpnt_traits$bpenis,method = "pearson")


##Height
##age and beta height 
cor.test(Online_unpaid_Fattract_prtcpnt_traits$age,Online_unpaid_Fattract_prtcpnt_traits$bheight,method = "pearson")


##height and beta height 
cor.test(Online_unpaid_Fattract_prtcpnt_traits$height,Online_unpaid_Fattract_prtcpnt_traits$bheight,method = "pearson")


##weight and beta height 
cor.test(Online_unpaid_Fattract_prtcpnt_traits$Online_unpaid_Fattract_weight_residuals,Online_unpaid_Fattract_prtcpnt_traits$bheight,method = "pearson")


##Shape
##age and beta shape
cor.test(Online_unpaid_Fattract_prtcpnt_traits$age,Online_unpaid_Fattract_prtcpnt_traits$bshape,method = "pearson")


##height and beta shape
cor.test(Online_unpaid_Fattract_prtcpnt_traits$height,Online_unpaid_Fattract_prtcpnt_traits$bshape,method = "pearson")


##weight and beta shape
cor.test(Online_unpaid_Fattract_prtcpnt_traits$Online_unpaid_Fattract_weight_residuals,Online_unpaid_Fattract_prtcpnt_traits$bshape,method = "pearson")
```


#### Online_Unpaid_male_jealous

```{r,  warning=FALSE, fig.show="hold",  warning=FALSE, fig.show="hold", out.width="33%"}

Online_Unpaid_male_jealous <- Online_Unpaid_male_jealous %>% group_by(participant) %>% mutate(std_prank = (rating - mean(rating))) 
# First generate interaction terms
Online_Unpaid_male_jealous$pen_ht <- Online_Unpaid_male_jealous$zpenis*Online_Unpaid_male_jealous$zheight
Online_Unpaid_male_jealous$pen_shp <- Online_Unpaid_male_jealous$zpenis*Online_Unpaid_male_jealous$zShape
Online_Unpaid_male_jealous$ht_shp <- Online_Unpaid_male_jealous$zheight*Online_Unpaid_male_jealous$zShape

#generate a function with desired model and turn coefficients for each trait into a dataframe
model1 <- function(d, p, h, s, psq, hsq, ssq, ph, ps, hs, y){
  fit <- lm(d[[y]] ~ d[[p]] + d[[h]] + d[[s]] 
            + d[[psq]] + d[[hsq]] + d[[ssq]] + d[[ph]]  + d[[ps]] + d[[hs]])
  data.frame(bpenis = coef(fit)[2], bheight = coef(fit)[3], bshape = coef(fit)[4], 
             pen_sq = coef(fit)[5], ht_sq = coef(fit)[6], shp_sq = coef(fit)[7], 
             pen_ht = coef(fit)[8], pen_shp = coef(fit)[9], ht_shp = coef(fit)[10])
}


#split by Participants and run linera model for each (this code come from the ply package)
Online_Unpaid_Mjealous_ptpnt <- ddply(Online_Unpaid_male_jealous, .(participant), model1, 
                    y = "std_prank", p = "zpenis", h = "zheight", s = "zShape", 
                    psq = "qpenis", hsq = "qheight", ssq = "qshape", ph = "pen_ht", 
                    ps = "pen_shp", hs = "ht_shp")

Online_Unpaid_Mjealous_ptpnt_penis <- t.test(Online_Unpaid_Mjealous_ptpnt$bpenis)
print(Online_Unpaid_Mjealous_ptpnt_penis)
histogram(Online_Unpaid_Mjealous_ptpnt$bpenis, border="steelblue4", 
          col="lightsteelblue")

Online_Unpaid_Mjealous_ptpnt_height <- t.test(Online_Unpaid_Mjealous_ptpnt$bheight)
print(Online_Unpaid_Mjealous_ptpnt_height)
histogram(Online_Unpaid_Mjealous_ptpnt$bheight, border="steelblue4", 
          col="lightsteelblue")

Online_Unpaid_Mjealous_ptpnt_shape <- t.test(Online_Unpaid_Mjealous_ptpnt$bshape)
print(Online_Unpaid_Mjealous_ptpnt_shape)
histogram(Online_Unpaid_Mjealous_ptpnt$bshape, border="steelblue4", 
          col="lightsteelblue")

Online_Unpaid_Mjealous_ptpnt_qpenis <- t.test(Online_Unpaid_Mjealous_ptpnt$pen_sq)
print(Online_Unpaid_Mjealous_ptpnt_qpenis)
histogram(Online_Unpaid_Mjealous_ptpnt$pen_sq, border="steelblue4",
          col="lightsteelblue")

Online_Unpaid_Mjealous_ptpnt_qheight <- t.test(Online_Unpaid_Mjealous_ptpnt$ht_sq)
print(Online_Unpaid_Mjealous_ptpnt_qheight)
histogram(Online_Unpaid_Mjealous_ptpnt$ht_sq, border="steelblue4",
          col="lightsteelblue")

Online_Unpaid_Mjealous_ptpnt_qshape <- t.test(Online_Unpaid_Mjealous_ptpnt$shp_sq)
print(Online_Unpaid_Mjealous_ptpnt_qshape)
histogram(Online_Unpaid_Mjealous_ptpnt$shp_sq, border="steelblue4",
          col="lightsteelblue")

Online_Unpaid_Mjealous_ptpnt_pen_ht <- t.test(Online_Unpaid_Mjealous_ptpnt$pen_ht)
print(Online_Unpaid_Mjealous_ptpnt_pen_ht)
histogram(Online_Unpaid_Mjealous_ptpnt$pen_ht, border="steelblue4",
          col="lightsteelblue")

Online_Unpaid_Mjealous_ptpnt_pen_shp <- t.test(Online_Unpaid_Mjealous_ptpnt$pen_shp)
print(Online_Unpaid_Mjealous_ptpnt_pen_shp)
histogram(Online_Unpaid_Mjealous_ptpnt$pen_shp, border="steelblue4",
          col="lightsteelblue")

Online_Unpaid_Mjealous_ptpnt_ht_shp <- t.test(Online_Unpaid_Mjealous_ptpnt$ht_shp)
print(Online_Unpaid_Mjealous_ptpnt_ht_shp)
histogram(Online_Unpaid_Mjealous_ptpnt$ht_shp, border="steelblue4",
          col="lightsteelblue")

```


### Online_Unpaid Mjealous: Participants traits impact on ratings

```{r, warning=FALSE, fig.show="hold",  warning=FALSE, fig.show="hold", out.width="33%"}
#narrow data down to one row per Participants and include only traits to be used in analysis. 
Online_Unpaid_Mjealous_prtcpnt_traits <- Online_Unpaid_male_jealous[ , c(1,4:6)]
Online_Unpaid_Mjealous_prtcpnt_traits <- Online_Unpaid_Mjealous_prtcpnt_traits %>% distinct()

#join beta estimate to Participants traits dataframe 
Online_Unpaid_Mjealous_prtcpnt_traits <- left_join(Online_Unpaid_Mjealous_prtcpnt_traits,Online_Unpaid_Mjealous_ptpnt, by = "participant")
Online_Unpaid_Mjealous_prtcpnt_traits <- Online_Unpaid_Mjealous_prtcpnt_traits %>% filter(height != "NA", weight != "NA")

###calculate  weight residuals
# Fit the linear regression model
Online_Unpaid_Mjealous_model <- lm(weight ~ height, data=Online_Unpaid_Mjealous_prtcpnt_traits)

# Extract the residuals
Online_Unpaid_Mjealous_weight_residuals <- residuals(Online_Unpaid_Mjealous_model)

Online_Unpaid_Mjealous_prtcpnt_traits$Online_Unpaid_Mjealous_weight_residuals<- residuals(Online_Unpaid_Mjealous_model)
hist(Online_Unpaid_Mjealous_prtcpnt_traits$age)
hist(Online_Unpaid_Mjealous_prtcpnt_traits$height)
hist(Online_Unpaid_Mjealous_prtcpnt_traits$Online_Unpaid_Mjealous_weight_residuals)


##Penis
##age and beta penis
cor.test(Online_Unpaid_Mjealous_prtcpnt_traits$age,Online_Unpaid_Mjealous_prtcpnt_traits$bpenis,method = "pearson")


##height and beta penis 
cor.test(Online_Unpaid_Mjealous_prtcpnt_traits$height,Online_Unpaid_Mjealous_prtcpnt_traits$bpenis,method = "pearson")


##weight and beta penis 
cor.test(Online_Unpaid_Mjealous_prtcpnt_traits$Online_Unpaid_Mjealous_weight_residuals,Online_Unpaid_Mjealous_prtcpnt_traits$bpenis,method = "pearson")


##Height
##age and beta height 
cor.test(Online_Unpaid_Mjealous_prtcpnt_traits$age,Online_Unpaid_Mjealous_prtcpnt_traits$bheight,method = "pearson")


##height and beta height 
cor.test(Online_Unpaid_Mjealous_prtcpnt_traits$height,Online_Unpaid_Mjealous_prtcpnt_traits$bheight,method = "pearson")


##weight and beta height 
cor.test(Online_Unpaid_Mjealous_prtcpnt_traits$Online_Unpaid_Mjealous_weight_residuals,Online_Unpaid_Mjealous_prtcpnt_traits$bheight,method = "pearson")


##Shape
##age and beta shape
cor.test(Online_Unpaid_Mjealous_prtcpnt_traits$age,Online_Unpaid_Mjealous_prtcpnt_traits$bshape,method = "pearson")


##height and beta shape
cor.test(Online_Unpaid_Mjealous_prtcpnt_traits$height,Online_Unpaid_Mjealous_prtcpnt_traits$bshape,method = "pearson")


##weight and beta shape
cor.test(Online_Unpaid_Mjealous_prtcpnt_traits$Online_Unpaid_Mjealous_weight_residuals,Online_Unpaid_Mjealous_prtcpnt_traits$bshape,method = "pearson")
```

#### Online_Unpaid_male_fight

```{r,  warning=FALSE, fig.show="hold",  warning=FALSE, fig.show="hold", out.width="33%"}

Online_Unpaid_male_fight <- Online_Unpaid_male_fight %>% group_by(participant) %>% mutate(std_prank = (rating - mean(rating))) 
# First generate interaction terms
Online_Unpaid_male_fight$pen_ht <- Online_Unpaid_male_fight$zpenis*Online_Unpaid_male_fight$zheight
Online_Unpaid_male_fight$pen_shp <- Online_Unpaid_male_fight$zpenis*Online_Unpaid_male_fight$zShape
Online_Unpaid_male_fight$ht_shp <- Online_Unpaid_male_fight$zheight*Online_Unpaid_male_fight$zShape

#generate a function with desired model and turn coefficients for each trait into a dataframe
model1 <- function(d, p, h, s, psq, hsq, ssq, ph, ps, hs, y){
  fit <- lm(d[[y]] ~ d[[p]] + d[[h]] + d[[s]] 
            + d[[psq]] + d[[hsq]] + d[[ssq]] + d[[ph]]  + d[[ps]] + d[[hs]])
  data.frame(bpenis = coef(fit)[2], bheight = coef(fit)[3], bshape = coef(fit)[4], 
             pen_sq = coef(fit)[5], ht_sq = coef(fit)[6], shp_sq = coef(fit)[7], 
             pen_ht = coef(fit)[8], pen_shp = coef(fit)[9], ht_shp = coef(fit)[10])
}


#split by Participants and run linera model for each (this code come from the ply package)
Online_Unpaid_Mfight_ptpnt <- ddply(Online_Unpaid_male_fight, .(participant), model1, 
                    y = "std_prank", p = "zpenis", h = "zheight", s = "zShape", 
                    psq = "qpenis", hsq = "qheight", ssq = "qshape", ph = "pen_ht", 
                    ps = "pen_shp", hs = "ht_shp")

Online_Unpaid_Mfight_ptpnt_penis <- t.test(Online_Unpaid_Mfight_ptpnt$bpenis)
print(Online_Unpaid_Mfight_ptpnt_penis)
histogram(Online_Unpaid_Mfight_ptpnt$bpenis, border="steelblue4", 
          col="lightsteelblue")

Online_Unpaid_Mfight_ptpnt_height <- t.test(Online_Unpaid_Mfight_ptpnt$bheight)
print(Online_Unpaid_Mfight_ptpnt_height)
histogram(Online_Unpaid_Mfight_ptpnt$bheight, border="steelblue4", 
          col="lightsteelblue")

Online_Unpaid_Mfight_ptpnt_shape <- t.test(Online_Unpaid_Mfight_ptpnt$bshape)
print(Online_Unpaid_Mfight_ptpnt_shape)
histogram(Online_Unpaid_Mfight_ptpnt$bshape, border="steelblue4", 
          col="lightsteelblue")

Online_Unpaid_Mfight_ptpnt_qpenis <- t.test(Online_Unpaid_Mfight_ptpnt$pen_sq)
print(Online_Unpaid_Mfight_ptpnt_qpenis)
histogram(Online_Unpaid_Mfight_ptpnt$pen_sq, border="steelblue4",
          col="lightsteelblue")

Online_Unpaid_Mfight_ptpnt_qheight <- t.test(Online_Unpaid_Mfight_ptpnt$ht_sq)
print(Online_Unpaid_Mfight_ptpnt_qheight)
histogram(Online_Unpaid_Mfight_ptpnt$ht_sq, border="steelblue4",
          col="lightsteelblue")

Online_Unpaid_Mfight_ptpnt_qshape <- t.test(Online_Unpaid_Mfight_ptpnt$shp_sq)
print(Online_Unpaid_Mfight_ptpnt_qshape)
histogram(Online_Unpaid_Mfight_ptpnt$shp_sq, border="steelblue4",
          col="lightsteelblue")

Online_Unpaid_Mfight_ptpnt_pen_ht <- t.test(Online_Unpaid_Mfight_ptpnt$pen_ht)
print(Online_Unpaid_Mfight_ptpnt_pen_ht)
histogram(Online_Unpaid_Mfight_ptpnt$pen_ht, border="steelblue4",
          col="lightsteelblue")

Online_Unpaid_Mfight_ptpnt_pen_shp <- t.test(Online_Unpaid_Mfight_ptpnt$pen_shp)
print(Online_Unpaid_Mfight_ptpnt_pen_shp)
histogram(Online_Unpaid_Mfight_ptpnt$pen_shp, border="steelblue4",
          col="lightsteelblue")

Online_Unpaid_Mfight_ptpnt_ht_shp <- t.test(Online_Unpaid_Mfight_ptpnt$ht_shp)
print(Online_Unpaid_Mfight_ptpnt_ht_shp)
histogram(Online_Unpaid_Mfight_ptpnt$ht_shp, border="steelblue4",
          col="lightsteelblue")
```

### Online_Unpaid Mfight: Participants traits impact on ratings

```{r  warning=FALSE, fig.show="hold",  warning=FALSE, fig.show="hold", out.width="33%"}
#narrow data down to one row per Participants and include only traits to be used in analysis. 
Online_Unpaid_Mfight_prtcpnt_traits <- Online_Unpaid_male_fight[ , c(1,4:6)]
Online_Unpaid_Mfight_prtcpnt_traits <- Online_Unpaid_Mfight_prtcpnt_traits %>% distinct()

#join beta estimate to Participants traits dataframe 
Online_Unpaid_Mfight_prtcpnt_traits <- left_join(Online_Unpaid_Mfight_prtcpnt_traits,Online_Unpaid_Mfight_ptpnt, by = "participant")
Online_Unpaid_Mfight_prtcpnt_traits <- Online_Unpaid_Mfight_prtcpnt_traits %>% filter(height != "NA", weight != "NA")

###calculate  weight residuals
# Fit the linear regression model
Online_Unpaid_Mfight_model <- lm(weight ~ height, data=Online_Unpaid_Mfight_prtcpnt_traits)

# Extract the residuals
Online_Unpaid_Mfight_weight_residuals <- residuals(Online_Unpaid_Mfight_model)

Online_Unpaid_Mfight_prtcpnt_traits$Online_Unpaid_Mfight_weight_residuals<- residuals(Online_Unpaid_Mfight_model)

hist(Online_Unpaid_Mfight_prtcpnt_traits$age)
hist(Online_Unpaid_Mfight_prtcpnt_traits$height)
hist(Online_Unpaid_Mfight_prtcpnt_traits$Online_Unpaid_Mfight_weight_residuals)

##Penis
##age and beta penis
cor.test(Online_Unpaid_Mfight_prtcpnt_traits$age,Online_Unpaid_Mfight_prtcpnt_traits$bpenis,method = "pearson")


##height and beta penis 
cor.test(Online_Unpaid_Mfight_prtcpnt_traits$height,Online_Unpaid_Mfight_prtcpnt_traits$bpenis,method = "pearson")


##weight and beta penis 
cor.test(Online_Unpaid_Mfight_prtcpnt_traits$Online_Unpaid_Mfight_weight_residuals,Online_Unpaid_Mfight_prtcpnt_traits$bpenis,method = "pearson")


##Height
##age and beta height 
cor.test(Online_Unpaid_Mfight_prtcpnt_traits$age,Online_Unpaid_Mfight_prtcpnt_traits$bheight,method = "pearson")


##height and beta height 
cor.test(Online_Unpaid_Mfight_prtcpnt_traits$height,Online_Unpaid_Mfight_prtcpnt_traits$bheight,method = "pearson")


##weight and beta height 
cor.test(Online_Unpaid_Mfight_prtcpnt_traits$Online_Unpaid_Mfight_weight_residuals,Online_Unpaid_Mfight_prtcpnt_traits$bheight,method = "pearson")


##Shape
##age and beta shape
cor.test(Online_Unpaid_Mfight_prtcpnt_traits$age,Online_Unpaid_Mfight_prtcpnt_traits$bshape,method = "pearson")


##height and beta shape
cor.test(Online_Unpaid_Mfight_prtcpnt_traits$height,Online_Unpaid_Mfight_prtcpnt_traits$bshape,method = "pearson")


##weight and beta shape
cor.test(Online_Unpaid_Mfight_prtcpnt_traits$Online_Unpaid_Mfight_weight_residuals,Online_Unpaid_Mfight_prtcpnt_traits$bshape,method = "pearson")
```

------------------
#### online paid data

```{r, include=FALSE}

Online_Paid_female_attractiveness <- read_csv("Online_Paid_Female_attractiveness.csv")

Online_Paid_female_attractiveness$participant<-as.factor(Online_Paid_female_attractiveness$participant)
Online_Paid_female_attractiveness$videoname<-as.factor(Online_Paid_female_attractiveness$videoname)
str(Online_Paid_female_attractiveness)

Online_Paid_male_fight <- read_csv("Online_Paid_male_fight.csv")
Online_Paid_male_fight$participant<-as.factor(Online_Paid_male_fight$participant)
Online_Paid_male_fight$videoname<-as.factor(Online_Paid_male_fight$videoname)
str(Online_Paid_male_fight)


Online_Paid_male_jealous <- read_csv("Online_Paid_male_jealous_V2.csv")
Online_Paid_male_jealous$participant<- as.factor(Online_Paid_male_jealous$participant)
Online_Paid_male_jealous$videoname<-as.factor(Online_Paid_male_jealous$videoname)
str(Online_Paid_male_jealous)
```


#### Online_Paid_female_attarct

```{r,  warning=FALSE, fig.show="hold",  warning=FALSE, fig.show="hold", out.width="33%"}
Online_Paid_female_attractiveness <- Online_Paid_female_attractiveness %>% group_by(participant) %>% mutate(std_prank = (rating - mean(rating))) 
# First generate interaction terms
Online_Paid_female_attractiveness$pen_ht <- Online_Paid_female_attractiveness$zpenis*Online_Paid_female_attractiveness$zheight
Online_Paid_female_attractiveness$pen_shp <- Online_Paid_female_attractiveness$zpenis*Online_Paid_female_attractiveness$zShape
Online_Paid_female_attractiveness$ht_shp <- Online_Paid_female_attractiveness$zheight*Online_Paid_female_attractiveness$zShape

#generate a function with desired model and turn coefficients for each trait into a dataframe
model1 <- function(d, p, h, s, psq, hsq, ssq, ph, ps, hs, y){
  fit <- lm(d[[y]] ~ d[[p]] + d[[h]] + d[[s]] 
            + d[[psq]] + d[[hsq]] + d[[ssq]] + d[[ph]]  + d[[ps]] + d[[hs]])
  data.frame(bpenis = coef(fit)[2], bheight = coef(fit)[3], bshape = coef(fit)[4], 
             pen_sq = coef(fit)[5], ht_sq = coef(fit)[6], shp_sq = coef(fit)[7], 
             pen_ht = coef(fit)[8], pen_shp = coef(fit)[9], ht_shp = coef(fit)[10])
}


#split by Participants and run linera model for each (this code come from the ply package)
Online_Paid_Fattract_ptpnt <- ddply(Online_Paid_female_attractiveness, .(participant), model1, 
                    y = "std_prank", p = "zpenis", h = "zheight", s = "zShape", 
                    psq = "qpenis", hsq = "qheight", ssq = "qshape", ph = "pen_ht", 
                    ps = "pen_shp", hs = "ht_shp")

Online_Paid_Fattract_ptpnt_penis <- t.test(Online_Paid_Fattract_ptpnt$bpenis)
print(Online_Paid_Fattract_ptpnt_penis)
histogram(Online_Paid_Fattract_ptpnt$bpenis, border="steelblue4", 
          col="lightsteelblue")

Online_Paid_Fattract_ptpnt_height <- t.test(Online_Paid_Fattract_ptpnt$bheight)
print(Online_Paid_Fattract_ptpnt_height)
histogram(Online_Paid_Fattract_ptpnt$bheight, border="steelblue4", 
          col="lightsteelblue")

Online_Paid_Fattract_ptpnt_shape <- t.test(Online_Paid_Fattract_ptpnt$bshape)
print(Online_Paid_Fattract_ptpnt_shape)
histogram(Online_Paid_Fattract_ptpnt$bshape, border="steelblue4", 
          col="lightsteelblue")

Online_Paid_Fattract_ptpnt_qpenis <- t.test(Online_Paid_Fattract_ptpnt$pen_sq)
print(Online_Paid_Fattract_ptpnt_qpenis)
histogram(Online_Paid_Fattract_ptpnt$pen_sq, border="steelblue4",
          col="lightsteelblue")

Online_Paid_Fattract_ptpnt_qheight <- t.test(Online_Paid_Fattract_ptpnt$ht_sq)
print(Online_Paid_Fattract_ptpnt_qheight)
histogram(Online_Paid_Fattract_ptpnt$ht_sq, border="steelblue4",
          col="lightsteelblue")

Online_Paid_Fattract_ptpnt_qshape <- t.test(Online_Paid_Fattract_ptpnt$shp_sq)
print(Online_Paid_Fattract_ptpnt_qshape)
histogram(Online_Paid_Fattract_ptpnt$shp_sq, border="steelblue4",
          col="lightsteelblue")

Online_Paid_Fattract_ptpnt_pen_ht <- t.test(Online_Paid_Fattract_ptpnt$pen_ht)
print(Online_Paid_Fattract_ptpnt_pen_ht)
histogram(Online_Paid_Fattract_ptpnt$pen_ht, border="steelblue4",
          col="lightsteelblue")

Online_Paid_Fattract_ptpnt_pen_shp <- t.test(Online_Paid_Fattract_ptpnt$pen_shp)
print(Online_Paid_Fattract_ptpnt_pen_shp)
histogram(Online_Paid_Fattract_ptpnt$pen_shp, border="steelblue4",
          col="lightsteelblue")

Online_Paid_Fattract_ptpnt_ht_shp <- t.test(Online_Paid_Fattract_ptpnt$ht_shp)
print(Online_Paid_Fattract_ptpnt_ht_shp)
histogram(Online_Paid_Fattract_ptpnt$ht_shp, border="steelblue4",
          col="lightsteelblue")

```


### Online_Paid Fattract: Participants traits impact on ratings

```{r  warning=FALSE, fig.show="hold",  warning=FALSE, fig.show="hold", out.width="33%"}
#narrow data down to one row per Participants and include only traits to be used in analysis. 
Online_Paid_Fattract_prtcpnt_traits <- Online_Paid_female_attractiveness[ , c(1,4:6)]
Online_Paid_Fattract_prtcpnt_traits <- Online_Paid_Fattract_prtcpnt_traits %>% distinct()

#join beta estimate to Participants traits dataframe 
Online_Paid_Fattract_prtcpnt_traits <- left_join(Online_Paid_Fattract_prtcpnt_traits,Online_Paid_Fattract_ptpnt, by = "participant")
Online_Paid_Fattract_prtcpnt_traits <- Online_Paid_Fattract_prtcpnt_traits %>% filter(height != "NA", weight != "NA")

###calculate  weight residuals
# Fit the linear regression model
Online_Paid_Fattract_model <- lm(weight ~ height, data=Online_Paid_Fattract_prtcpnt_traits)

# Extract the residuals
Online_Paid_Fattract_weight_residuals <- residuals(Online_Paid_Fattract_model)

Online_Paid_Fattract_prtcpnt_traits$Online_Paid_Fattract_weight_residuals<- residuals(Online_Paid_Fattract_model)

hist(Online_Paid_Fattract_prtcpnt_traits$age)
hist(Online_Paid_Fattract_prtcpnt_traits$height)
hist(Online_Paid_Fattract_prtcpnt_traits$Online_Paid_Fattract_weight_residuals)

##Penis
##age and beta penis
cor.test(Online_Paid_Fattract_prtcpnt_traits$age,Online_Paid_Fattract_prtcpnt_traits$bpenis,method = "pearson")


##height and beta penis 
cor.test(Online_Paid_Fattract_prtcpnt_traits$height,Online_Paid_Fattract_prtcpnt_traits$bpenis,method = "pearson")


##weight and beta penis 
cor.test(Online_Paid_Fattract_prtcpnt_traits$Online_Paid_Fattract_weight_residuals,Online_Paid_Fattract_prtcpnt_traits$bpenis,method = "pearson")


##Height
##age and beta height 
cor.test(Online_Paid_Fattract_prtcpnt_traits$age,Online_Paid_Fattract_prtcpnt_traits$bheight,method = "pearson")


##height and beta height 
cor.test(Online_Paid_Fattract_prtcpnt_traits$height,Online_Paid_Fattract_prtcpnt_traits$bheight,method = "pearson")


##weight and beta height 
cor.test(Online_Paid_Fattract_prtcpnt_traits$Online_Paid_Fattract_weight_residuals,Online_Paid_Fattract_prtcpnt_traits$bheight,method = "pearson")


##Shape
##age and beta shape
cor.test(Online_Paid_Fattract_prtcpnt_traits$age,Online_Paid_Fattract_prtcpnt_traits$bshape,method = "pearson")


##height and beta shape
cor.test(Online_Paid_Fattract_prtcpnt_traits$height,Online_Paid_Fattract_prtcpnt_traits$bshape,method = "pearson")


##weight and beta shape
cor.test(Online_Paid_Fattract_prtcpnt_traits$Online_Paid_Fattract_weight_residuals,Online_Paid_Fattract_prtcpnt_traits$bshape,method = "pearson")
```


#### Online_Paid_male_jealous

```{r, warning=FALSE, fig.show="hold",  warning=FALSE, fig.show="hold", out.width="33%"}

Online_Paid_male_jealous <- Online_Paid_male_jealous %>% group_by(participant) %>% mutate(std_prank = (rating - mean(rating))) 
# First generate interaction terms
Online_Paid_male_jealous$pen_ht <- Online_Paid_male_jealous$zpenis*Online_Paid_male_jealous$zheight
Online_Paid_male_jealous$pen_shp <- Online_Paid_male_jealous$zpenis*Online_Paid_male_jealous$zShape
Online_Paid_male_jealous$ht_shp <- Online_Paid_male_jealous$zheight*Online_Paid_male_jealous$zShape

#generate a function with desired model and turn coefficients for each trait into a dataframe
model1 <- function(d, p, h, s, psq, hsq, ssq, ph, ps, hs, y){
  fit <- lm(d[[y]] ~ d[[p]] + d[[h]] + d[[s]] 
            + d[[psq]] + d[[hsq]] + d[[ssq]] + d[[ph]]  + d[[ps]] + d[[hs]])
  data.frame(bpenis = coef(fit)[2], bheight = coef(fit)[3], bshape = coef(fit)[4], 
             pen_sq = coef(fit)[5], ht_sq = coef(fit)[6], shp_sq = coef(fit)[7], 
             pen_ht = coef(fit)[8], pen_shp = coef(fit)[9], ht_shp = coef(fit)[10])
}


#split by Participants and run linera model for each (this code come from the ply package)
Online_Paid_Mjealous_ptpnt <- ddply(Online_Paid_male_jealous, .(participant), model1, 
                    y = "std_prank", p = "zpenis", h = "zheight", s = "zShape", 
                    psq = "qpenis", hsq = "qheight", ssq = "qshape", ph = "pen_ht", 
                    ps = "pen_shp", hs = "ht_shp")

Online_Paid_Mjealous_ptpnt_penis <- t.test(Online_Paid_Mjealous_ptpnt$bpenis)
print(Online_Paid_Mjealous_ptpnt_penis)
histogram(Online_Paid_Mjealous_ptpnt$bpenis, border="steelblue4", 
          col="lightsteelblue")

Online_Paid_Mjealous_ptpnt_height <- t.test(Online_Paid_Mjealous_ptpnt$bheight)
print(Online_Paid_Mjealous_ptpnt_height)
histogram(Online_Paid_Mjealous_ptpnt$bheight, border="steelblue4", 
          col="lightsteelblue")

Online_Paid_Mjealous_ptpnt_shape <- t.test(Online_Paid_Mjealous_ptpnt$bshape)
print(Online_Paid_Mjealous_ptpnt_shape)
histogram(Online_Paid_Mjealous_ptpnt$bshape, border="steelblue4", 
          col="lightsteelblue")

Online_Paid_Mjealous_ptpnt_qpenis <- t.test(Online_Paid_Mjealous_ptpnt$pen_sq)
print(Online_Paid_Mjealous_ptpnt_qpenis)
histogram(Online_Paid_Mjealous_ptpnt$pen_sq, border="steelblue4",
          col="lightsteelblue")

Online_Paid_Mjealous_ptpnt_qheight <- t.test(Online_Paid_Mjealous_ptpnt$ht_sq)
print(Online_Paid_Mjealous_ptpnt_qheight)
histogram(Online_Paid_Mjealous_ptpnt$ht_sq, border="steelblue4",
          col="lightsteelblue")

Online_Paid_Mjealous_ptpnt_qshape <- t.test(Online_Paid_Mjealous_ptpnt$shp_sq)
print(Online_Paid_Mjealous_ptpnt_qshape)
histogram(Online_Paid_Mjealous_ptpnt$shp_sq, border="steelblue4",
          col="lightsteelblue")

Online_Paid_Mjealous_ptpnt_pen_ht <- t.test(Online_Paid_Mjealous_ptpnt$pen_ht)
print(Online_Paid_Mjealous_ptpnt_pen_ht)
histogram(Online_Paid_Mjealous_ptpnt$pen_ht, border="steelblue4",
          col="lightsteelblue")

Online_Paid_Mjealous_ptpnt_pen_shp <- t.test(Online_Paid_Mjealous_ptpnt$pen_shp)
print(Online_Paid_Mjealous_ptpnt_pen_shp)
histogram(Online_Paid_Mjealous_ptpnt$pen_shp, border="steelblue4",
          col="lightsteelblue")

Online_Paid_Mjealous_ptpnt_ht_shp <- t.test(Online_Paid_Mjealous_ptpnt$ht_shp)
print(Online_Paid_Mjealous_ptpnt_ht_shp)
histogram(Online_Paid_Mjealous_ptpnt$ht_shp, border="steelblue4",
          col="lightsteelblue")
```


### Online_Paid Mjealous: Participants traits impact on ratings

```{r  warning=FALSE, fig.show="hold",  warning=FALSE, fig.show="hold", out.width="33%"}
#narrow data down to one row per Participants and include only traits to be used in analysis. 
Online_Paid_Mjealous_prtcpnt_traits <- Online_Paid_male_jealous[ , c(1,4:6)]
Online_Paid_Mjealous_prtcpnt_traits <- Online_Paid_Mjealous_prtcpnt_traits %>% distinct()

#join beta estimate to Participants traits dataframe 
Online_Paid_Mjealous_prtcpnt_traits <- left_join(Online_Paid_Mjealous_prtcpnt_traits,Online_Paid_Mjealous_ptpnt, by = "participant")
Online_Paid_Mjealous_prtcpnt_traits <- Online_Paid_Mjealous_prtcpnt_traits %>% filter(height != "NA", weight != "NA")

###calculate  weight residuals
# Fit the linear regression model
Online_Paid_Mjealous_model <- lm(weight ~ height, data=Online_Paid_Mjealous_prtcpnt_traits)

# Extract the residuals
Online_Paid_Mjealous_weight_residuals <- residuals(Online_Paid_Mjealous_model)

Online_Paid_Mjealous_prtcpnt_traits$Online_Paid_Mjealous_weight_residuals<- residuals(Online_Paid_Mjealous_model)

hist(Online_Paid_Mjealous_prtcpnt_traits$age)
hist(Online_Paid_Mjealous_prtcpnt_traits$height)
hist(Online_Paid_Mjealous_prtcpnt_traits$Online_Paid_Mjealous_weight_residuals)
##Penis
##age and beta penis
cor.test(Online_Paid_Mjealous_prtcpnt_traits$age,Online_Paid_Mjealous_prtcpnt_traits$bpenis,method = "pearson")


##height and beta penis 
cor.test(Online_Paid_Mjealous_prtcpnt_traits$height,Online_Paid_Mjealous_prtcpnt_traits$bpenis,method = "pearson")


##weight and beta penis 
cor.test(Online_Paid_Mjealous_prtcpnt_traits$Online_Paid_Mjealous_weight_residuals,Online_Paid_Mjealous_prtcpnt_traits$bpenis,method = "pearson")


##Height
##age and beta height 
cor.test(Online_Paid_Mjealous_prtcpnt_traits$age,Online_Paid_Mjealous_prtcpnt_traits$bheight,method = "pearson")


##height and beta height 
cor.test(Online_Paid_Mjealous_prtcpnt_traits$height,Online_Paid_Mjealous_prtcpnt_traits$bheight,method = "pearson")


##weight and beta height 
cor.test(Online_Paid_Mjealous_prtcpnt_traits$Online_Paid_Mjealous_weight_residuals,Online_Paid_Mjealous_prtcpnt_traits$bheight,method = "pearson")


##Shape
##age and beta shape
cor.test(Online_Paid_Mjealous_prtcpnt_traits$age,Online_Paid_Mjealous_prtcpnt_traits$bshape,method = "pearson")


##height and beta shape
cor.test(Online_Paid_Mjealous_prtcpnt_traits$height,Online_Paid_Mjealous_prtcpnt_traits$bshape,method = "pearson")


##weight and beta shape
cor.test(Online_Paid_Mjealous_prtcpnt_traits$Online_Paid_Mjealous_weight_residuals,Online_Paid_Mjealous_prtcpnt_traits$bshape,method = "pearson")
```

#### Online_Paid_male_fight

```{r, warning=FALSE, fig.show="hold",  warning=FALSE, fig.show="hold", out.width="33%"}

Online_Paid_male_fight <- Online_Paid_male_fight %>% group_by(participant) %>% mutate(std_prank = (rating - mean(rating))) 
# First generate interaction terms
Online_Paid_male_fight$pen_ht <- Online_Paid_male_fight$zpenis*Online_Paid_male_fight$zheight
Online_Paid_male_fight$pen_shp <- Online_Paid_male_fight$zpenis*Online_Paid_male_fight$zShape
Online_Paid_male_fight$ht_shp <- Online_Paid_male_fight$zheight*Online_Paid_male_fight$zShape

#generate a function with desired model and turn coefficients for each trait into a dataframe
model1 <- function(d, p, h, s, psq, hsq, ssq, ph, ps, hs, y){
  fit <- lm(d[[y]] ~ d[[p]] + d[[h]] + d[[s]] 
            + d[[psq]] + d[[hsq]] + d[[ssq]] + d[[ph]]  + d[[ps]] + d[[hs]])
  data.frame(bpenis = coef(fit)[2], bheight = coef(fit)[3], bshape = coef(fit)[4], 
             pen_sq = coef(fit)[5], ht_sq = coef(fit)[6], shp_sq = coef(fit)[7], 
             pen_ht = coef(fit)[8], pen_shp = coef(fit)[9], ht_shp = coef(fit)[10])
}


#split by Participants and run linera model for each (this code come from the ply package)
Online_Paid_Mfight_ptpnt <- ddply(Online_Paid_male_fight, .(participant), model1, 
                    y = "std_prank", p = "zpenis", h = "zheight", s = "zShape", 
                    psq = "qpenis", hsq = "qheight", ssq = "qshape", ph = "pen_ht", 
                    ps = "pen_shp", hs = "ht_shp")

Online_Paid_Mfight_ptpnt_penis <- t.test(Online_Paid_Mfight_ptpnt$bpenis)
print(Online_Paid_Mfight_ptpnt_penis)
histogram(Online_Paid_Mfight_ptpnt$bpenis, border="steelblue4", 
          col="lightsteelblue")

Online_Paid_Mfight_ptpnt_height <- t.test(Online_Paid_Mfight_ptpnt$bheight)
print(Online_Paid_Mfight_ptpnt_height)
histogram(Online_Paid_Mfight_ptpnt$bheight, border="steelblue4", 
          col="lightsteelblue")

Online_Paid_Mfight_ptpnt_shape <- t.test(Online_Paid_Mfight_ptpnt$bshape)
print(Online_Paid_Mfight_ptpnt_shape)
histogram(Online_Paid_Mfight_ptpnt$bshape, border="steelblue4", 
          col="lightsteelblue")

Online_Paid_Mfight_ptpnt_qpenis <- t.test(Online_Paid_Mfight_ptpnt$pen_sq)
print(Online_Paid_Mfight_ptpnt_qpenis)
histogram(Online_Paid_Mfight_ptpnt$pen_sq, border="steelblue4",
          col="lightsteelblue")

Online_Paid_Mfight_ptpnt_qheight <- t.test(Online_Paid_Mfight_ptpnt$ht_sq)
print(Online_Paid_Mfight_ptpnt_qheight)
histogram(Online_Paid_Mfight_ptpnt$ht_sq, border="steelblue4",
          col="lightsteelblue")

Online_Paid_Mfight_ptpnt_qshape <- t.test(Online_Paid_Mfight_ptpnt$shp_sq)
print(Online_Paid_Mfight_ptpnt_qshape)
histogram(Online_Paid_Mfight_ptpnt$shp_sq, border="steelblue4",
          col="lightsteelblue")

Online_Paid_Mfight_ptpnt_pen_ht <- t.test(Online_Paid_Mfight_ptpnt$pen_ht)
print(Online_Paid_Mfight_ptpnt_pen_ht)
histogram(Online_Paid_Mfight_ptpnt$pen_ht, border="steelblue4",
          col="lightsteelblue")

Online_Paid_Mfight_ptpnt_pen_shp <- t.test(Online_Paid_Mfight_ptpnt$pen_shp)
print(Online_Paid_Mfight_ptpnt_pen_shp)
histogram(Online_Paid_Mfight_ptpnt$pen_shp, border="steelblue4",
          col="lightsteelblue")

Online_Paid_Mfight_ptpnt_ht_shp <- t.test(Online_Paid_Mfight_ptpnt$ht_shp)
print(Online_Paid_Mfight_ptpnt_ht_shp)
histogram(Online_Paid_Mfight_ptpnt$ht_shp, border="steelblue4",
          col="lightsteelblue")
```

### Online_Paid Mfight: Participants traits impact on ratings

```{r,  warning=FALSE, fig.show="hold",  warning=FALSE, fig.show="hold", out.width="33%"}
#narrow data down to one row per Participants and include only traits to be used in analysis. 
Online_Paid_Mfight_prtcpnt_traits <- Online_Paid_male_fight[ , c(1,4:6)]
Online_Paid_Mfight_prtcpnt_traits <- Online_Paid_Mfight_prtcpnt_traits %>% distinct()

#join beta estimate to Participants traits dataframe 
Online_Paid_Mfight_prtcpnt_traits <- left_join(Online_Paid_Mfight_prtcpnt_traits,Online_Paid_Mfight_ptpnt, by = "participant")
Online_Paid_Mfight_prtcpnt_traits <- Online_Paid_Mfight_prtcpnt_traits %>% filter(height != "NA", weight != "NA")

###calculate  weight residuals
# Fit the linear regression model
Online_Paid_Mfight_model <- lm(weight ~ height, data=Online_Paid_Mfight_prtcpnt_traits)

# Extract the residuals
Online_Paid_Mfight_weight_residuals <- residuals(Online_Paid_Mfight_model)

Online_Paid_Mfight_prtcpnt_traits$Online_Paid_Mfight_weight_residuals<- residuals(Online_Paid_Mfight_model)

hist(Online_Paid_Mfight_prtcpnt_traits$age)
hist(Online_Paid_Mfight_prtcpnt_traits$height)
hist(Online_Paid_Mfight_prtcpnt_traits$Online_Paid_Mfight_weight_residuals)
##Penis
##age and beta penis
cor.test(Online_Paid_Mfight_prtcpnt_traits$age,Online_Paid_Mfight_prtcpnt_traits$bpenis,method = "pearson")


##height and beta penis 
cor.test(Online_Paid_Mfight_prtcpnt_traits$height,Online_Paid_Mfight_prtcpnt_traits$bpenis,method = "pearson")


##weight and beta penis 
cor.test(Online_Paid_Mfight_prtcpnt_traits$Online_Paid_Mfight_weight_residuals,Online_Paid_Mfight_prtcpnt_traits$bpenis,method = "pearson")


##Height
##age and beta height 
cor.test(Online_Paid_Mfight_prtcpnt_traits$age,Online_Paid_Mfight_prtcpnt_traits$bheight,method = "pearson")


##height and beta height 
cor.test(Online_Paid_Mfight_prtcpnt_traits$height,Online_Paid_Mfight_prtcpnt_traits$bheight,method = "pearson")


##weight and beta height 
cor.test(Online_Paid_Mfight_prtcpnt_traits$Online_Paid_Mfight_weight_residuals,Online_Paid_Mfight_prtcpnt_traits$bheight,method = "pearson")


##Shape
##age and beta shape
cor.test(Online_Paid_Mfight_prtcpnt_traits$age,Online_Paid_Mfight_prtcpnt_traits$bshape,method = "pearson")


##height and beta shape
cor.test(Online_Paid_Mfight_prtcpnt_traits$height,Online_Paid_Mfight_prtcpnt_traits$bshape,method = "pearson")


##weight and beta shape
cor.test(Online_Paid_Mfight_prtcpnt_traits$Online_Paid_Mfight_weight_residuals,Online_Paid_Mfight_prtcpnt_traits$bshape,method = "pearson")
```


```{r}
detach("package:plyr", unload = TRUE)
```
