# Supplementary material for: Experimental evidence that penis size, height, and body shape influence assessment of male sexual attractiveness and fighting ability in humans
Source: PLoS Biol. 2026 Jan 22;24(1):e3003595. doi: 10.1371/journal.pbio.3003595 (PMC12826512; doi:10.1371/journal.pbio.3003595)
Supplement: S1 Data — (ZIP) [file pbio.3003595.s003.zip › Data and Code_PLOSBiol/HumanStudyData.xlsx]

## Sheet: Readme
Colname	Description
participant	A unique identifier assigned to each person who took part in the study.
Vidset	The set of randomized videos show to the corresponding participant
datetaken	The date on which the participant's data was collected.
study	Information on whether the participant has heard of the study before
Mode	The method used for data collection (e.g., 'in-person', 'online').
order	The sequence in which the videos were presented to the participant.
videoname	Name of the video based on 343 from organised from lowest values from penis to height to body shape values
Sex	The gender of the participant.
age	The age of the participant.
sorientation	The sexual orientation of the participant.
height	Height of the participant in cm
weight	Weight of the Participant in kilograms
shoulderbreadth	The measurement of the shoulder width of the participant
hipbreadth	The measurement of the hip width of the participant
shirt	The size of the shirt of the participant
pants	The size of the pants of the participant
ethnicity	The ethnicity of the participant.
nationality	The nationality of the participant.
gym	Information on whether the participant goes to the gym.
military	Information on whether the participant has a military background.
attractive	A rating from the participant on their self-perceived attractiveness
fight	A rating from the participant on their self-perceived ability to win a fight.
shape	Actual Shoulder-to-hip measurement of the figure with a mean and SD of 1.274 ±0.107
body	Body size of corresponding figure based on where it ranges between +/- 2SD
figheight	Height of the corresponding figure based on where it ranges between +/- 2SD
penis	Penis size of corresponding figure based on where it ranges between +/- 2SD
rating	The rating from 1 to 7 given to the corresponding figure by the participant
resptime	The amount of time taken by the pariticipant to make the corresponding rating
resptime_ms	The time it took for the participant to submit their rating, measured in milliseconds.
partxrate	Average rating of participant
stdrank	This is the centred ranking for the associated participant (i.e. mean=0) (i.e. subtracted mean rank of participant)
differ	A field used by participants to answer the question: "How did the figures differ and when did you notice?"
zShape	Trait value from 'shape' such that mean=0 and standard deviation=1. Calculated by subtracting mean of 'shape' column from individual shape cell value and dividing by standard deviation of 'shape' column
zbody	Trait value from 'body' such that mean=0 and standard deviation=1. Calculated by subtracting mean of 'body' column from individual body cell value and dividing by standard deviation of 'height' column'
zheight	Trait value from 'height' such that mean=0 and standard deviation=1. Calculated by subtracting mean of 'height' column from individual height cell value and dividing by standard deviation of 'height' column'
zpenis	Trait value from 'penis' such that mean=0 and standard deviation=1. Calculated by subtracting mean of 'penis' column from individual 'penis' cell value and dividing by standard deviation of 'penis' column
qshape	= zshape2; used to detect quadratic selection gradients
qbody	= zbody2; used to detect quadratic selection gradients
qheight	= zheight2; used to detect quadratic selection gradients
qpenis	= zpenis2; used to detect quadratic selection gradients

## Sheet: inperson_female_attractiveness
participant	videoset	datetaken	height	weight	order	videoname	shape	figheight	penis	zShape	zheight	zpenis	qshape	qheight	qpenis	rating	resptime	stdrank	Mode	Sex	age
3	3	10/17/2011	174	70	4	343	1.45231	2	2	1.65055	1.49781	1.49781	2.72431	2.24344	2.24344	6	1160	1.79592	In_person	Female	22
9	9	10/17/2011	156	50	10	343	1.45231	2	2	1.65055	1.49781	1.49781	2.72431	2.24344	2.24344	7	3073	3.85714	In_person	Female	21.2
18	18	10/18/2011	165	61	40	343	1.45231	2	2	1.65055	1.49781	1.49781	2.72431	2.24344	2.24344	7	1607	2.38776	In_person	Female	26.4
26	26	10/19/2011	175	88	22	343	1.45231	2	2	1.65055	1.49781	1.49781	2.72431	2.24344	2.24344	7	1886	2.53061	In_person	Female	39.3
29	29	10/19/2011	167	77	52	343	1.45231	2	2	1.65055	1.49781	1.49781	2.72431	2.24344	2.24344	4	3828	0.877551	In_person	Female	39.9
42	42	10/20/2011	160	44	18	343	1.45231	2	2	1.65055	1.49781	1.49781	2.72431	2.24344	2.24344	6	1271	2.10204	In_person	Female	28
43	43	10/20/2011	157	81	26	343	1.45231	2	2	1.65055	1.49781	1.49781	2.72431	2.24344	2.24344	6	2812	2.14286	In_person	Female	27.1
50	50	10/20/2011	170	67	38	343	1.45231	2	2	1.65055	1.49781	1.49781	2.72431	2.24344	2.24344	5	1905	1.46939	In_person	Female	21.2
63	63	10/21/2011	166	76	6	343	1.45231	2	2	1.65055	1.49781	1.49781	2.72431	2.24344	2.24344	7	3051	3.02041	In_person	Female	22.2
69	69	10/21/2011	178	61	13	343	1.45231	2	2	1.65055	1.49781	1.49781	2.72431	2.24344	2.24344	6	4587	3.5625	In_person	Female	36.9
77	77	10/25/2011	169	74	36	343	1.45231	2	2	1.65055	1.49781	1.49781	2.72431	2.24344	2.24344	6	10444	3.67347	In_person	Female	27.3
79	79	10/25/2011	161	70	1	343	1.45231	2	2	1.65055	1.49781	1.49781	2.72431	2.24344	2.24344	6	5498	1.67347	In_person	Female	22.9
91	91	10/27/2011	166	69	8	343	1.45231	2	2	1.65055	1.49781	1.49781	2.72431	2.24344	2.24344	5	4415	1.89796	In_person	Female	19.7
98	98	10/27/2011	162	57	18	343	1.45231	2	2	1.65055	1.49781	1.49781	2.72431	2.24344	2.24344	6	494	1.93878	In_person	Female	21
99	99	10/27/2011	164	72	36	343	1.45231	2	2	1.65055	1.49781	1.49781	2.72431	2.24344	2.24344	7	1093	3.57143	In_person	Female	21.6
6	6	10/17/2011	165	51	51	342	1.45231	2	1.33333	1.65055	1.49781	0.998542	2.72431	2.24344	0.997086	4	2372	1.67347	In_person	Female	19.8
13	13	10/31/2011	171.5	69	46	342	1.45231	2	1.33333	1.65055	1.49781	0.998542	2.72431	2.24344	0.997086	5	4607	1.20408	In_person	Female	22.4
18	18	10/18/2011	165	61	27	342	1.45231	2	1.33333	1.65055	1.49781	0.998542	2.72431	2.24344	0.997086	7	4944	2.38776	In_person	Female	26.4
26	26	10/19/2011	175	88	12	342	1.45231	2	1.33333	1.65055	1.49781	0.998542	2.72431	2.24344	0.997086	7	2647	2.53061	In_person	Female	39.3
32	32	10/19/2011	159	51	31	342	1.45231	2	1.33333	1.65055	1.49781	0.998542	2.72431	2.24344	0.997086	5	2874	2.91837	In_person	Female	22.3
39	39	10/19/2011	161	57	38	342	1.45231	2	1.33333	1.65055	1.49781	0.998542	2.72431	2.24344	0.997086	5	5839	2.08163	In_person	Female	31.4
47	47	10/20/2011	167	59.5	3	342	1.45231	2	1.33333	1.65055	1.49781	0.998542	2.72431	2.24344	0.997086	3	1302	0.918367	In_person	Female	24.7
54	54	10/20/2011	162	68	3	342	1.45231	2	1.33333	1.65055	1.49781	0.998542	2.72431	2.24344	0.997086	7	2861	2.08163	In_person	Female	23.6
57	57	10/21/2011	165	55	5	342	1.45231	2	1.33333	1.65055	1.49781	0.998542	2.72431	2.24344	0.997086	6	2929	2.4898	In_person	Female	28.7
67	67	10/21/2011	157	63	36	342	1.45231	2	1.33333	1.65055	1.49781	0.998542	2.72431	2.24344	0.997086	5	4268	2.14286	In_person	Female	19
74	74	10/25/2011	162	55	12	342	1.45231	2	1.33333	1.65055	1.49781	0.998542	2.72431	2.24344	0.997086	6	7422	2.34694	In_person	Female	22.1
82	82	10/26/2011	155	41	38	342	1.45231	2	1.33333	1.65055	1.49781	0.998542	2.72431	2.24344	0.997086	6	4528	2.02041	In_person	Female	20.1
90	90	10/28/2011	168	58	17	342	1.45231	2	1.33333	1.65055	1.49781	0.998542	2.72431	2.24344	0.997086	7	2662	2.42857	In_person	Female	24.7
103	103	10/28/2011	157	57	49	342	1.45231	2	1.33333	1.65055	1.49781	0.998542	2.72431	2.24344	0.997086	2	4562	-1.02041	In_person	Female	33.2
3	3	10/17/2011	174	70	40	341	1.45231	2	0.666667	1.65055	1.49781	0.499271	2.72431	2.24344	0.249272	4	900	-0.204082	In_person	Female	22
9	9	10/17/2011	156	50	16	341	1.45231	2	0.666667	1.65055	1.49781	0.499271	2.72431	2.24344	0.249272	6	4380	2.85714	In_person	Female	21.2
19	19	10/18/2011	166	58.5	45	341	1.45231	2	0.666667	1.65055	1.49781	0.499271	2.72431	2.24344	0.249272	5	5460	1.83673	In_person	Female	23.4
24	24	10/18/2011	166	76.5	23	341	1.45231	2	0.666667	1.65055	1.49781	0.499271	2.72431	2.24344	0.249272	7	2820	2.89796	In_person	Female	20.1
31	31	10/19/2011	171	65	52	341	1.45231	2	0.666667	1.65055	1.49781	0.499271	2.72431	2.24344	0.249272	1	2999	-3.42857	In_person	Female	38
41	41	10/20/2011	165	57	3	341	1.45231	2	0.666667	1.65055	1.49781	0.499271	2.72431	2.24344	0.249272	5	6694	1.87755	In_person	Female	30.5
48	48	10/20/2011	168	75	23	341	1.45231	2	0.666667	1.65055	1.49781	0.499271	2.72431	2.24344	0.249272	4	1041	0.938776	In_person	Female	24
56	56	10/20/2011	173	74	29	341	1.45231	2	0.666667	1.65055	1.49781	0.499271	2.72431	2.24344	0.249272	7	3885	2.61224	In_person	Female	24.7
62	62	10/21/2011	151	48	41	341	1.45231	2	0.666667	1.65055	1.49781	0.499271	2.72431	2.24344	0.249272	3	2846	1.36735	In_person	Female	34.8
64	64	10/21/2011	160	54	18	341	1.45231	2	0.666667	1.65055	1.49781	0.499271	2.72431	2.24344	0.249272	5	2841	1.79592	In_person	Female	25.4
74	74	10/25/2011	162	55	19	341	1.45231	2	0.666667	1.65055	1.49781	0.499271	2.72431	2.24344	0.249272	6	2468	2.34694	In_person	Female	22.1
83	83	10/26/2011	168	62	16	341	1.45231	2	0.666667	1.65055	1.49781	0.499271	2.72431	2.24344	0.249272	6	10797	2.06122	In_person	Female	21.5
85	85	10/26/2011	166	49	22	341	1.45231	2	0.666667	1.65055	1.49781	0.499271	2.72431	2.24344	0.249272	7	5227	2.69388	In_person	Female	31
92	92	10/27/2011	169	64	9	341	1.45231	2	0.666667	1.65055	1.49781	0.499271	2.72431	2.24344	0.249272	6	2960	2.02041	In_person	Female	23.4
98	98	10/27/2011	162	57	15	341	1.45231	2	0.666667	1.65055	1.49781	0.499271	2.72431	2.24344	0.249272	7	3947	2.93878	In_person	Female	21
105	105	10/28/2011	163	61	46	341	1.45231	2	0.666667	1.65055	1.49781	0.499271	2.72431	2.24344	0.249272	6	2430	2.12245	In_person	Female	25.6
2	2	10/17/2011	166	55	10	340	1.45231	2	0	1.65055	1.49781	0	2.72431	2.24344	0	7	2518	4.22449	In_person	Female	45.3
10	10	10/17/2011	173	67.5	9	340	1.45231	2	0	1.65055	1.49781	0	2.72431	2.24344	0	7	3745	2.44898	In_person	Female	21.5
15	15	10/18/2011	150	46	6	340	1.45231	2	0	1.65055	1.49781	0	2.72431	2.24344	0	7	3556	2.16327	In_person	Female	21.8
25	25	10/18/2011	172	59	11	340	1.45231	2	0	1.65055	1.49781	0	2.72431	2.24344	0	6	4621	2.4898	In_person	Female	19.2
35	35	10/19/2011	150.8	67	43	340	1.45231	2	0	1.65055	1.49781	0	2.72431	2.24344	0	7	1883	3.02041	In_person	Female	20.9
41	41	10/20/2011	165	57	16	340	1.45231	2	0	1.65055	1.49781	0	2.72431	2.24344	0	7	6417	3.87755	In_person	Female	30.5
48	48	10/20/2011	168	75	6	340	1.45231	2	0	1.65055	1.49781	0	2.72431	2.24344	0	6	5414	2.93878	In_person	Female	24
54	54	10/20/2011	162	68	43	340	1.45231	2	0	1.65055	1.49781	0	2.72431	2.24344	0	7	1962	2.08163	In_person	Female	23.6
62	62	10/21/2011	151	48	19	340	1.45231	2	0	1.65055	1.49781	0	2.72431	2.24344	0	1	1673	-0.632653	In_person	Female	34.8
66	66	10/21/2011	169	66	27	340	1.45231	2	0	1.65055	1.49781	0	2.72431	2.24344	0	5	5035	1.55102	In_person	Female	18.7
71	71	10/21/2011	165	68	53	340	1.45231	2	0	1.65055	1.49781	0	2.72431	2.24344	0	NA	NA	NA	In_person	Female	30.5
83	83	10/26/2011	168	62	38	340	1.45231	2	0	1.65055	1.49781	0	2.72431	2.24344	0	6	7000	2.06122	In_person	Female	21.5
87	87	10/26/2011	168	92	10	340	1.45231	2	0	1.65055	1.49781	0	2.72431	2.24344	0	7	2708	2.65306	In_person	Female	35.6
94	94	10/28/2011	162	50	52	340	1.45231	2	0	1.65055	1.49781	0	2.72431	2.24344	0	7	1182	2.34694	In_person	Female	21.1
102	102	10/28/2011	156	52	8	340	1.45231	2	0	1.65055	1.49781	0	2.72431	2.24344	0	6	2599	1.97959	In_person	Female	21.9
2	2	10/17/2011	166	55	22	339	1.45231	2	-0.666667	1.65055	1.49781	-0.499271	2.72431	2.24344	0.249272	7	1184	4.22449	In_person	Female	45.3
11	11	10/17/2011	168	57	35	339	1.45231	2	-0.666667	1.65055	1.49781	-0.499271	2.72431	2.24344	0.249272	5	2397	1.34694	In_person	Female	25.5
16	16	10/18/2011	172	66	13	339	1.45231	2	-0.666667	1.65055	1.49781	-0.499271	2.72431	2.24344	0.249272	7	1102	2.2449	In_person	Female	26.2
24	24	10/18/2011	166	76.5	31	339	1.45231	2	-0.666667	1.65055	1.49781	-0.499271	2.72431	2.24344	0.249272	7	3020	2.89796	In_person	Female	20.1
32	32	10/19/2011	159	51	24	339	1.45231	2	-0.666667	1.65055	1.49781	-0.499271	2.72431	2.24344	0.249272	3	3008	0.918367	In_person	Female	22.3
39	39	10/19/2011	161	57	24	339	1.45231	2	-0.666667	1.65055	1.49781	-0.499271	2.72431	2.24344	0.249272	5	4952	2.08163	In_person	Female	31.4
45	45	10/31/2011	180	64	3	339	1.45231	2	-0.666667	1.65055	1.49781	-0.499271	2.72431	2.24344	0.249272	7	1459	2.57143	In_person	Female	25.7
54	54	10/20/2011	162	68	36	339	1.45231	2	-0.666667	1.65055	1.49781	-0.499271	2.72431	2.24344	0.249272	5	4851	0.0816327	In_person	Female	23.6
62	62	10/21/2011	151	48	37	339	1.45231	2	-0.666667	1.65055	1.49781	-0.499271	2.72431	2.24344	0.249272	1	1212	-0.632653	In_person	Female	34.8
64	64	10/21/2011	160	54	4	339	1.45231	2	-0.666667	1.65055	1.49781	-0.499271	2.72431	2.24344	0.249272	6	2488	2.79592	In_person	Female	25.4
75	75	10/25/2011	178	74	6	339	1.45231	2	-0.666667	1.65055	1.49781	-0.499271	2.72431	2.24344	0.249272	5	6742	1.04082	In_person	Female	37.9
84	84	10/26/2011	164	80	9	339	1.45231	2	-0.666667	1.65055	1.49781	-0.499271	2.72431	2.24344	0.249272	3	3712	-0.183673	In_person	Female	25.2
89	89	10/31/2011	173	56	8	339	1.45231	2	-0.666667	1.65055	1.49781	-0.499271	2.72431	2.24344	0.249272	4	6641	1.14286	In_person	Female	25.9
93	93	10/27/2011	178	81	36	339	1.45231	2	-0.666667	1.65055	1.49781	-0.499271	2.72431	2.24344	0.249272	6	2592	2.06122	In_person	Female	31.4
105	105	10/28/2011	163	61	6	339	1.45231	2	-0.666667	1.65055	1.49781	-0.499271	2.72431	2.24344	0.249272	6	7047	2.12245	In_person	Female	25.6
4	4	10/17/2011	159	68	42	338	1.45231	2	-1.33333	1.65055	1.49781	-0.998542	2.72431	2.24344	0.997086	3	3463	-0.897959	In_person	Female	21.1
11	11	10/17/2011	168	57	9	338	1.45231	2	-1.33333	1.65055	1.49781	-0.998542	2.72431	2.24344	0.997086	4	4894	0.346939	In_person	Female	25.5
16	16	10/18/2011	172	66	38	338	1.45231	2	-1.33333	1.65055	1.49781	-0.998542	2.72431	2.24344	0.997086	7	2063	2.2449	In_person	Female	26.2
26	26	10/19/2011	175	88	35	338	1.45231	2	-1.33333	1.65055	1.49781	-0.998542	2.72431	2.24344	0.997086	6	2248	1.53061	In_person	Female	39.3
31	31	10/19/2011	171	65	19	338	1.45231	2	-1.33333	1.65055	1.49781	-0.998542	2.72431	2.24344	0.997086	1	2257	-3.42857	In_person	Female	38
39	39	10/19/2011	161	57	35	338	1.45231	2	-1.33333	1.65055	1.49781	-0.998542	2.72431	2.24344	0.997086	3	4318	0.0816327	In_person	Female	31.4
49	49	2011-11-01	158	60	10	338	1.45231	2	-1.33333	1.65055	1.49781	-0.998542	2.72431	2.24344	0.997086	2	2511	-1.06122	In_person	Female	30.7
52	52	10/20/2011	156.5	66.1	16	338	1.45231	2	-1.33333	1.65055	1.49781	-0.998542	2.72431	2.24344	0.997086	5	5356	0.938776	In_person	Female	18.8
58	58	10/21/2011	162	63	30	338	1.45231	2	-1.33333	1.65055	1.49781	-0.998542	2.72431	2.24344	0.997086	1	2152	-1.57143	In_person	Female	53.7
67	67	10/21/2011	157	63	14	338	1.45231	2	-1.33333	1.65055	1.49781	-0.998542	2.72431	2.24344	0.997086	3	2032	0.142857	In_person	Female	19
75	75	10/25/2011	178	74	24	338	1.45231	2	-1.33333	1.65055	1.49781	-0.998542	2.72431	2.24344	0.997086	4	4269	0.0408163	In_person	Female	37.9
78	78	10/25/2011	156	44	1	338	1.45231	2	-1.33333	1.65055	1.49781	-0.998542	2.72431	2.24344	0.997086	3	5987	-0.755102	In_person	Female	22.3
90	90	10/28/2011	168	58	32	338	1.45231	2	-1.33333	1.65055	1.49781	-0.998542	2.72431	2.24344	0.997086	5	1856	0.428571	In_person	Female	24.7
94	94	10/28/2011	162	50	36	338	1.45231	2	-1.33333	1.65055	1.49781	-0.998542	2.72431	2.24344	0.997086	7	1229	2.34694	In_person	Female	21.1
99	99	10/27/2011	164	72	7	338	1.45231	2	-1.33333	1.65055	1.49781	-0.998542	2.72431	2.24344	0.997086	5	2774	1.57143	In_person	Female	21.6
3	3	10/17/2011	174	70	35	337	1.45231	2	-2	1.65055	1.49781	-1.49781	2.72431	2.24344	2.24344	4	3289	-0.204082	In_person	Female	22
12	12	10/17/2011	180	78	47	337	1.45231	2	-2	1.65055	1.49781	-1.49781	2.72431	2.24344	2.24344	7	1428	3.04082	In_person	Female	21
20	20	10/18/2011	177	70	35	337	1.45231	2	-2	1.65055	1.49781	-1.49781	2.72431	2.24344	2.24344	4	2660	0.163265	In_person	Female	23.3
25	25	10/18/2011	172	59	7	337	1.45231	2	-2	1.65055	1.49781	-1.49781	2.72431	2.24344	2.24344	5	2936	1.4898	In_person	Female	19.2
30	30	10/31/2011	164	125	25	337	1.45231	2	-2	1.65055	1.49781	-1.49781	2.72431	2.24344	2.24344	4	6868	-0.0204082	In_person	Female	22
42	42	10/20/2011	160	44	48	337	1.45231	2	-2	1.65055	1.49781	-1.49781	2.72431	2.24344	2.24344	7	2610	3.10204	In_person	Female	28
49	49	2011-11-01	158	60	17	337	1.45231	2	-2	1.65055	1.49781	-1.49781	2.72431	2.24344	2.24344	3	1797	-0.0612245	In_person	Female	30.7
50	50	10/20/2011	170	67	5	337	1.45231	2	-2	1.65055	1.49781	-1.49781	2.72431	2.24344	2.24344	5	1369	1.46939	In_person	Female	21.2
63	63	10/21/2011	166	76	46	337	1.45231	2	-2	1.65055	1.49781	-1.49781	2.72431	2.24344	2.24344	4	2957	0.0204082	In_person	Female	22.2
65	65	2011-11-01	172	64	18	337	1.45231	2	-2	1.65055	1.49781	-1.49781	2.72431	2.24344	2.24344	3	3490	-0.693878	In_person	Female	27.7
73	73	10/21/2011	173	65	44	337	1.45231	2	-2	1.65055	1.49781	-1.49781	2.72431	2.24344	2.24344	5	2226	2	In_person	Female	31.1
78	78	10/25/2011	156	44	34	337	1.45231	2	-2	1.65055	1.49781	-1.49781	2.72431	2.24344	2.24344	4	6534	0.244898	In_person	Female	22.3
86	86	10/26/2011	168	120	27	337	1.45231	2	-2	1.65055	1.49781	-1.49781	2.72431	2.24344	2.24344	2	1973	-1.34694	In_person	Female	20.6
94	94	10/28/2011	162	50	4	337	1.45231	2	-2	1.65055	1.49781	-1.49781	2.72431	2.24344	2.24344	7	1030	2.34694	In_person	Female	21.1
99	99	10/27/2011	164	72	22	337	1.45231	2	-2	1.65055	1.49781	-1.49781	2.72431	2.24344	2.24344	7	1647	3.57143	In_person	Female	21.6
3	3	10/17/2011	174	70	15	336	1.45231	1.33333	2	1.65055	0.998542	1.49781	2.72431	0.997086	2.24344	6	1531	1.79592	In_person	Female	22
8	8	10/17/2011	173	51	41	336	1.45231	1.33333	2	1.65055	0.998542	1.49781	2.72431	0.997086	2.24344	6	6024	2.81633	In_person	Female	21
20	20	10/18/2011	177	70	17	336	1.45231	1.33333	2	1.65055	0.998542	1.49781	2.72431	0.997086	2.24344	7	1847	3.16327	In_person	Female	23.3
26	26	10/19/2011	175	88	16	336	1.45231	1.33333	2	1.65055	0.998542	1.49781	2.72431	0.997086	2.24344	7	3368	2.53061	In_person	Female	39.3
33	33	10/19/2011	165	49	6	336	1.45231	1.33333	2	1.65055	0.998542	1.49781	2.72431	0.997086	2.24344	5	2958	2.26531	In_person	Female	32.8
42	42	10/20/2011	160	44	13	336	1.45231	1.33333	2	1.65055	0.998542	1.49781	2.72431	0.997086	2.24344	6	3213	2.10204	In_person	Female	28
47	47	10/20/2011	167	59.5	35	336	1.45231	1.33333	2	1.65055	0.998542	1.49781	2.72431	0.997086	2.24344	5	6401	2.91837	In_person	Female	24.7
56	56	10/20/2011	173	74	38	336	1.45231	1.33333	2	1.65055	0.998542	1.49781	2.72431	0.997086	2.24344	5	4544	0.612245	In_person	Female	24.7
60	60	10/21/2011	166	71	19	336	1.45231	1.33333	2	1.65055	0.998542	1.49781	2.72431	0.997086	2.24344	7	3610	3.16327	In_person	Female	43.1
70	70	10/21/2011	160	54	15	336	1.45231	1.33333	2	1.65055	0.998542	1.49781	2.72431	0.997086	2.24344	7	1055	3.18367	In_person	Female	30.9
71	71	10/21/2011	165	68	49	336	1.45231	1.33333	2	1.65055	0.998542	1.49781	2.72431	0.997086	2.24344	5	2798	2.79167	In_person	Female	30.5
83	83	10/26/2011	168	62	1	336	1.45231	1.33333	2	1.65055	0.998542	1.49781	2.72431	0.997086	2.24344	7	7291	3.06122	In_person	Female	21.5
87	87	10/26/2011	168	92	30	336	1.45231	1.33333	2	1.65055	0.998542	1.49781	2.72431	0.997086	2.24344	7	3970	2.65306	In_person	Female	35.6
93	93	10/27/2011	178	81	39	336	1.45231	1.33333	2	1.65055	0.998542	1.49781	2.72431	0.997086	2.24344	6	2168	2.06122	In_person	Female	31.4
99	99	10/27/2011	164	72	29	336	1.45231	1.33333	2	1.65055	0.998542	1.49781	2.72431	0.997086	2.24344	7	3978	3.57143	In_person	Female	21.6
7	7	2011-11-01	159	72	49	335	1.45231	1.33333	1.33333	1.65055	0.998542	0.998542	2.72431	0.997086	0.997086	7	1169	3.67347	In_person	Female	31
14	14	10/18/2011	178	63.5	48	335	1.45231	1.33333	1.33333	1.65055	0.998542	0.998542	2.72431	0.997086	0.997086	7	1289	2.4898	In_person	Female	28.3
19	19	10/18/2011	166	58.5	40	335	1.45231	1.33333	1.33333	1.65055	0.998542	0.998542	2.72431	0.997086	0.997086	5	3902	1.83673	In_person	Female	23.4
28	28	10/19/2011	176	72	42	335	1.45231	1.33333	1.33333	1.65055	0.998542	0.998542	2.72431	0.997086	0.997086	6	2757	2.34694	In_person	Female	26.6
35	35	10/19/2011	150.8	67	48	335	1.45231	1.33333	1.33333	1.65055	0.998542	0.998542	2.72431	0.997086	0.997086	7	2225	3.02041	In_person	Female	20.9
39	39	10/19/2011	161	57	36	335	1.45231	1.33333	1.33333	1.65055	0.998542	0.998542	2.72431	0.997086	0.997086	5	4758	2.08163	In_person	Female	31.4
49	49	2011-11-01	158	60	11	335	1.45231	1.33333	1.33333	1.65055	0.998542	0.998542	2.72431	0.997086	0.997086	3	1699	-0.0612245	In_person	Female	30.7
54	54	10/20/2011	162	68	11	335	1.45231	1.33333	1.33333	1.65055	0.998542	0.998542	2.72431	0.997086	0.997086	6	1972	1.08163	In_person	Female	23.6
63	63	10/21/2011	166	76	21	335	1.45231	1.33333	1.33333	1.65055	0.998542	0.998542	2.72431	0.997086	0.997086	7	3106	3.02041	In_person	Female	22.2
69	69	10/21/2011	178	61	17	335	1.45231	1.33333	1.33333	1.65055	0.998542	0.998542	2.72431	0.997086	0.997086	6	4080	3.5625	In_person	Female	36.9
75	75	10/25/2011	178	74	27	335	1.45231	1.33333	1.33333	1.65055	0.998542	0.998542	2.72431	0.997086	0.997086	6	3312	2.04082	In_person	Female	37.9
78	78	10/25/2011	156	44	41	335	1.45231	1.33333	1.33333	1.65055	0.998542	0.998542	2.72431	0.997086	0.997086	6	3809	2.2449	In_person	Female	22.3
90	90	10/28/2011	168	58	35	335	1.45231	1.33333	1.33333	1.65055	0.998542	0.998542	2.72431	0.997086	0.997086	7	3842	2.42857	In_person	Female	24.7
93	93	10/27/2011	178	81	52	335	1.45231	1.33333	1.33333	1.65055	0.998542	0.998542	2.72431	0.997086	0.997086	7	2251	3.06122	In_person	Female	31.4
103	103	10/28/2011	157	57	52	335	1.45231	1.33333	1.33333	1.65055	0.998542	0.998542	2.72431	0.997086	0.997086	6	5127	2.97959	In_person	Female	33.2
3	3	10/17/2011	174	70	11	334	1.45231	1.33333	0.666667	1.65055	0.998542	0.499271	2.72431	0.997086	0.249272	6	1514	1.79592	In_person	Female	22
14	14	10/18/2011	178	63.5	45	334	1.45231	1.33333	0.666667	1.65055	0.998542	0.499271	2.72431	0.997086	0.249272	7	4239	2.4898	In_person	Female	28.3
20	20	10/18/2011	177	70	27	334	1.45231	1.33333	0.666667	1.65055	0.998542	0.499271	2.72431	0.997086	0.249272	7	5333	3.16327	In_person	Female	23.3
26	26	10/19/2011	175	88	30	334	1.45231	1.33333	0.666667	1.65055	0.998542	0.499271	2.72431	0.997086	0.249272	7	1691	2.53061	In_person	Female	39.3
33	33	10/19/2011	165	49	1	334	1.45231	1.33333	0.666667	1.65055	0.998542	0.499271	2.72431	0.997086	0.249272	6	5462	3.26531	In_person	Female	32.8
40	40	10/20/2011	170	58	14	334	1.45231	1.33333	0.666667	1.65055	0.998542	0.499271	2.72431	0.997086	0.249272	3	2389	0.204082	In_person	Female	50.1
46	46	10/20/2011	165	56.5	7	334	1.45231	1.33333	0.666667	1.65055	0.998542	0.499271	2.72431	0.997086	0.249272	6	6488	2.67347	In_person	Female	21.9
53	53	10/20/2011	164	59	27	334	1.45231	1.33333	0.666667	1.65055	0.998542	0.499271	2.72431	0.997086	0.249272	7	879	2.4898	In_person	Female	27
58	58	10/21/2011	162	63	35	334	1.45231	1.33333	0.666667	1.65055	0.998542	0.499271	2.72431	0.997086	0.249272	3	3507	0.428571	In_person	Female	53.7
64	64	10/21/2011	160	54	15	334	1.45231	1.33333	0.666667	1.65055	0.998542	0.499271	2.72431	0.997086	0.249272	7	2031	3.79592	In_person	Female	25.4
73	73	10/21/2011	173	65	22	334	1.45231	1.33333	0.666667	1.65055	0.998542	0.499271	2.72431	0.997086	0.249272	5	1812	2	In_person	Female	31.1
80	80	10/25/2011	164	81	13	334	1.45231	1.33333	0.666667	1.65055	0.998542	0.499271	2.72431	0.997086	0.249272	6	7503	3.26531	In_person	Female	24.5
89	89	10/31/2011	173	56	51	334	1.45231	1.33333	0.666667	1.65055	0.998542	0.499271	2.72431	0.997086	0.249272	6	9094	3.14286	In_person	Female	25.9
95	95	10/28/2011	165	50	39	334	1.45231	1.33333	0.666667	1.65055	0.998542	0.499271	2.72431	0.997086	0.249272	6	3458	2.14286	In_person	Female	23.1
100	100	10/27/2011	160	58	11	334	1.45231	1.33333	0.666667	1.65055	0.998542	0.499271	2.72431	0.997086	0.249272	5	2182	1.10204	In_person	Female	27.8
1	1	10/17/2011	175	72	39	333	1.45231	1.33333	0	1.65055	0.998542	0	2.72431	0.997086	0	5	1890	2.18367	In_person	Female	24.3
12	12	10/17/2011	180	78	46	333	1.45231	1.33333	0	1.65055	0.998542	0	2.72431	0.997086	0	5	1522	1.04082	In_person	Female	21
16	16	10/18/2011	172	66	50	333	1.45231	1.33333	0	1.65055	0.998542	0	2.72431	0.997086	0	6	1200	1.2449	In_person	Female	26.2
22	22	10/18/2011	177	80	52	333	1.45231	1.33333	0	1.65055	0.998542	0	2.72431	0.997086	0	5	2730	2.59184	In_person	Female	23.1
29	29	10/19/2011	167	77	38	333	1.45231	1.33333	0	1.65055	0.998542	0	2.72431	0.997086	0	4	4497	0.877551	In_person	Female	39.9
41	41	10/20/2011	165	57	36	333	1.45231	1.33333	0	1.65055	0.998542	0	2.72431	0.997086	0	7	8862	3.87755	In_person	Female	30.5
45	45	10/31/2011	180	64	14	333	1.45231	1.33333	0	1.65055	0.998542	0	2.72431	0.997086	0	7	2358	2.57143	In_person	Female	25.7
53	53	10/20/2011	164	59	12	333	1.45231	1.33333	0	1.65055	0.998542	0	2.72431	0.997086	0	7	2174	2.4898	In_person	Female	27
63	63	10/21/2011	166	76	43	333	1.45231	1.33333	0	1.65055	0.998542	0	2.72431	0.997086	0	5	3573	1.02041	In_person	Female	22.2
70	70	10/21/2011	160	54	35	333	1.45231	1.33333	0	1.65055	0.998542	0	2.72431	0.997086	0	7	1825	3.18367	In_person	Female	30.9
72	72	10/21/2011	165	56	17	333	1.45231	1.33333	0	1.65055	0.998542	0	2.72431	0.997086	0	4	3613	0.816327	In_person	Female	19.1
84	84	10/26/2011	164	80	28	333	1.45231	1.33333	0	1.65055	0.998542	0	2.72431	0.997086	0	4	2561	0.816327	In_person	Female	25.2
90	90	10/28/2011	168	58	3	333	1.45231	1.33333	0	1.65055	0.998542	0	2.72431	0.997086	0	7	1638	2.42857	In_person	Female	24.7
96	96	10/27/2011	178	92	3	333	1.45231	1.33333	0	1.65055	0.998542	0	2.72431	0.997086	0	5	3105	0.854167	In_person	Female	34.6
101	101	2011-11-01	163	55	41	333	1.45231	1.33333	0	1.65055	0.998542	0	2.72431	0.997086	0	5	1057	1.10204	In_person	Female	24.8
1	1	10/17/2011	175	72	1	332	1.45231	1.33333	-0.666667	1.65055	0.998542	-0.499271	2.72431	0.997086	0.249272	4	2864	1.18367	In_person	Female	24.3
9	9	10/17/2011	156	50	11	332	1.45231	1.33333	-0.666667	1.65055	0.998542	-0.499271	2.72431	0.997086	0.249272	6	1603	2.85714	In_person	Female	21.2
19	19	10/18/2011	166	58.5	23	332	1.45231	1.33333	-0.666667	1.65055	0.998542	-0.499271	2.72431	0.997086	0.249272	4	4878	0.836735	In_person	Female	23.4
27	27	10/19/2011	173	58	27	332	1.45231	1.33333	-0.666667	1.65055	0.998542	-0.499271	2.72431	0.997086	0.249272	5	2485	2.02041	In_person	Female	30.8
33	33	10/19/2011	165	49	38	332	1.45231	1.33333	-0.666667	1.65055	0.998542	-0.499271	2.72431	0.997086	0.249272	4	3983	1.26531	In_person	Female	32.8
41	41	10/20/2011	165	57	7	332	1.45231	1.33333	-0.666667	1.65055	0.998542	-0.499271	2.72431	0.997086	0.249272	6	6756	2.87755	In_person	Female	30.5
48	48	10/20/2011	168	75	3	332	1.45231	1.33333	-0.666667	1.65055	0.998542	-0.499271	2.72431	0.997086	0.249272	6	3099	2.93878	In_person	Female	24
51	51	10/20/2011	162	59	37	332	1.45231	1.33333	-0.666667	1.65055	0.998542	-0.499271	2.72431	0.997086	0.249272	5	11090	2.44898	In_person	Female	33.5
63	63	10/21/2011	166	76	27	332	1.45231	1.33333	-0.666667	1.65055	0.998542	-0.499271	2.72431	0.997086	0.249272	6	3291	2.02041	In_person	Female	22.2
67	67	10/21/2011	157	63	41	332	1.45231	1.33333	-0.666667	1.65055	0.998542	-0.499271	2.72431	0.997086	0.249272	2	2005	-0.857143	In_person	Female	19
77	77	10/25/2011	169	74	48	332	1.45231	1.33333	-0.666667	1.65055	0.998542	-0.499271	2.72431	0.997086	0.249272	6	7795	3.67347	In_person	Female	27.3
79	79	10/25/2011	161	70	46	332	1.45231	1.33333	-0.666667	1.65055	0.998542	-0.499271	2.72431	0.997086	0.249272	7	2753	2.67347	In_person	Female	22.9
90	90	10/28/2011	168	58	46	332	1.45231	1.33333	-0.666667	1.65055	0.998542	-0.499271	2.72431	0.997086	0.249272	6	3198	1.42857	In_person	Female	24.7
97	97	10/31/2011	170	65	4	332	1.45231	1.33333	-0.666667	1.65055	0.998542	-0.499271	2.72431	0.997086	0.249272	5	2949	1.22449	In_person	Female	28
102	102	10/28/2011	156	52	30	332	1.45231	1.33333	-0.666667	1.65055	0.998542	-0.499271	2.72431	0.997086	0.249272	7	2620	2.97959	In_person	Female	21.9
5	5	10/17/2011	169	64	21	331	1.45231	1.33333	-1.33333	1.65055	0.998542	-0.998542	2.72431	0.997086	0.997086	3	2766	0.102041	In_person	Female	19.4
8	8	10/17/2011	173	51	30	331	1.45231	1.33333	-1.33333	1.65055	0.998542	-0.998542	2.72431	0.997086	0.997086	6	6398	2.81633	In_person	Female	21
15	15	10/18/2011	150	46	49	331	1.45231	1.33333	-1.33333	1.65055	0.998542	-0.998542	2.72431	0.997086	0.997086	6	4578	1.16327	In_person	Female	21.8
24	24	10/18/2011	166	76.5	12	331	1.45231	1.33333	-1.33333	1.65055	0.998542	-0.998542	2.72431	0.997086	0.997086	6	5841	1.89796	In_person	Female	20.1
29	29	10/19/2011	167	77	7	331	1.45231	1.33333	-1.33333	1.65055	0.998542	-0.998542	2.72431	0.997086	0.997086	2	1146	-1.12245	In_person	Female	39.9
40	40	10/20/2011	170	58	31	331	1.45231	1.33333	-1.33333	1.65055	0.998542	-0.998542	2.72431	0.997086	0.997086	3	2125	0.204082	In_person	Female	50.1
44	44	10/20/2011	170.7	65	37	331	1.45231	1.33333	-1.33333	1.65055	0.998542	-0.998542	2.72431	0.997086	0.997086	2	1340	-1.40816	In_person	Female	21
52	52	10/20/2011	156.5	66.1	27	331	1.45231	1.33333	-1.33333	1.65055	0.998542	-0.998542	2.72431	0.997086	0.997086	5	2433	0.938776	In_person	Female	18.8
63	63	10/21/2011	166	76	25	331	1.45231	1.33333	-1.33333	1.65055	0.998542	-0.998542	2.72431	0.997086	0.997086	6	2249	2.02041	In_person	Female	22.2
69	69	10/21/2011	178	61	8	331	1.45231	1.33333	-1.33333	1.65055	0.998542	-0.998542	2.72431	0.997086	0.997086	4	2817	1.5625	In_person	Female	36.9
76	76	10/25/2011	175.5	70	15	331	1.45231	1.33333	-1.33333	1.65055	0.998542	-0.998542	2.72431	0.997086	0.997086	5	2415	2.06122	In_person	Female	20.8
79	79	10/25/2011	161	70	22	331	1.45231	1.33333	-1.33333	1.65055	0.998542	-0.998542	2.72431	0.997086	0.997086	4	5455	-0.326531	In_person	Female	22.9
88	88	10/26/2011	165	48	31	331	1.45231	1.33333	-1.33333	1.65055	0.998542	-0.998542	2.72431	0.997086	0.997086	7	2271	3.42857	In_person	Female	29
97	97	10/31/2011	170	65	15	331	1.45231	1.33333	-1.33333	1.65055	0.998542	-0.998542	2.72431	0.997086	0.997086	6	4598	2.22449	In_person	Female	28
101	101	2011-11-01	163	55	11	331	1.45231	1.33333	-1.33333	1.65055	0.998542	-0.998542	2.72431	0.997086	0.997086	4	1548	0.102041	In_person	Female	24.8
7	7	2011-11-01	159	72	7	330	1.45231	1.33333	-2	1.65055	0.998542	-1.49781	2.72431	0.997086	2.24344	4	1196	0.673469	In_person	Female	31
9	9	10/17/2011	156	50	24	330	1.45231	1.33333	-2	1.65055	0.998542	-1.49781	2.72431	0.997086	2.24344	6	1874	2.85714	In_person	Female	21.2
20	20	10/18/2011	177	70	34	330	1.45231	1.33333	-2	1.65055	0.998542	-1.49781	2.72431	0.997086	2.24344	4	5997	0.163265	In_person	Female	23.3
23	23	10/18/2011	165	70	16	330	1.45231	1.33333	-2	1.65055	0.998542	-1.49781	2.72431	0.997086	2.24344	6	3375	1.91837	In_person	Female	24.8
35	35	10/19/2011	150.8	67	29	330	1.45231	1.33333	-2	1.65055	0.998542	-1.49781	2.72431	0.997086	2.24344	7	1310	3.02041	In_person	Female	20.9
38	38	10/19/2011	157	62	10	330	1.45231	1.33333	-2	1.65055	0.998542	-1.49781	2.72431	0.997086	2.24344	3	4509	-1.14286	In_person	Female	21.5
48	48	10/20/2011	168	75	29	330	1.45231	1.33333	-2	1.65055	0.998542	-1.49781	2.72431	0.997086	2.24344	4	1700	0.938776	In_person	Female	24
55	55	10/20/2011	158	52.5	35	330	1.45231	1.33333	-2	1.65055	0.998542	-1.49781	2.72431	0.997086	2.24344	6	9789	3.10204	In_person	Female	25
62	62	10/21/2011	151	48	2	330	1.45231	1.33333	-2	1.65055	0.998542	-1.49781	2.72431	0.997086	2.24344	1	3956	-0.632653	In_person	Female	34.8
69	69	10/21/2011	178	61	29	330	1.45231	1.33333	-2	1.65055	0.998542	-1.49781	2.72431	0.997086	2.24344	6	3524	3.5625	In_person	Female	36.9
72	72	10/21/2011	165	56	34	330	1.45231	1.33333	-2	1.65055	0.998542	-1.49781	2.72431	0.997086	2.24344	3	3543	-0.183673	In_person	Female	19.1
84	84	10/26/2011	164	80	10	330	1.45231	1.33333	-2	1.65055	0.998542	-1.49781	2.72431	0.997086	2.24344	3	2123	-0.183673	In_person	Female	25.2
86	86	10/26/2011	168	120	49	330	1.45231	1.33333	-2	1.65055	0.998542	-1.49781	2.72431	0.997086	2.24344	3	2112	-0.346939	In_person	Female	20.6
97	97	10/31/2011	170	65	10	330	1.45231	1.33333	-2	1.65055	0.998542	-1.49781	2.72431	0.997086	2.24344	4	3413	0.22449	In_person	Female	28
101	101	2011-11-01	163	55	53	330	1.45231	1.33333	-2	1.65055	0.998542	-1.49781	2.72431	0.997086	2.24344	3	1623	-0.897959	In_person	Female	24.8
4	4	10/17/2011	159	68	21	329	1.45231	0.666667	2	1.65055	0.499271	1.49781	2.72431	0.249272	2.24344	7	3619	3.10204	In_person	Female	21.1
8	8	10/17/2011	173	51	32	329	1.45231	0.666667	2	1.65055	0.499271	1.49781	2.72431	0.249272	2.24344	5	1541	1.81633	In_person	Female	21
15	15	10/18/2011	150	46	39	329	1.45231	0.666667	2	1.65055	0.499271	1.49781	2.72431	0.249272	2.24344	7	3171	2.16327	In_person	Female	21.8
23	23	10/18/2011	165	70	11	329	1.45231	0.666667	2	1.65055	0.499271	1.49781	2.72431	0.249272	2.24344	5	3041	0.918367	In_person	Female	24.8
34	34	10/19/2011	164	59	21	329	1.45231	0.666667	2	1.65055	0.499271	1.49781	2.72431	0.249272	2.24344	6	5052	1.06122	In_person	Female	21.5
42	42	10/20/2011	160	44	39	329	1.45231	0.666667	2	1.65055	0.499271	1.49781	2.72431	0.249272	2.24344	6	974	2.10204	In_person	Female	28
43	43	10/20/2011	157	81	17	329	1.45231	0.666667	2	1.65055	0.499271	1.49781	2.72431	0.249272	2.24344	7	1753	3.14286	In_person	Female	27.1
51	51	10/20/2011	162	59	26	329	1.45231	0.666667	2	1.65055	0.499271	1.49781	2.72431	0.249272	2.24344	6	3291	3.44898	In_person	Female	33.5
59	59	10/21/2011	163	61	11	329	1.45231	0.666667	2	1.65055	0.499271	1.49781	2.72431	0.249272	2.24344	7	3357	3.22449	In_person	Female	23.5
66	66	10/21/2011	169	66	6	329	1.45231	0.666667	2	1.65055	0.499271	1.49781	2.72431	0.249272	2.24344	5	1786	1.55102	In_person	Female	18.7
73	73	10/21/2011	173	65	46	329	1.45231	0.666667	2	1.65055	0.499271	1.49781	2.72431	0.249272	2.24344	5	2036	2	In_person	Female	31.1
84	84	10/26/2011	164	80	52	329	1.45231	0.666667	2	1.65055	0.499271	1.49781	2.72431	0.249272	2.24344	6	1618	2.81633	In_person	Female	25.2
87	87	10/26/2011	168	92	22	329	1.45231	0.666667	2	1.65055	0.499271	1.49781	2.72431	0.249272	2.24344	6	1972	1.65306	In_person	Female	35.6
97	97	10/31/2011	170	65	6	329	1.45231	0.666667	2	1.65055	0.499271	1.49781	2.72431	0.249272	2.24344	6	1830	2.22449	In_person	Female	28
105	105	10/28/2011	163	61	36	329	1.45231	0.666667	2	1.65055	0.499271	1.49781	2.72431	0.249272	2.24344	6	3678	2.12245	In_person	Female	25.6
3	3	10/17/2011	174	70	50	328	1.45231	0.666667	1.33333	1.65055	0.499271	0.998542	2.72431	0.249272	0.997086	5	874	0.795918	In_person	Female	22
10	10	10/17/2011	173	67.5	48	328	1.45231	0.666667	1.33333	1.65055	0.499271	0.998542	2.72431	0.249272	0.997086	6	984	1.44898	In_person	Female	21.5
17	17	10/18/2011	170	57	9	328	1.45231	0.666667	1.33333	1.65055	0.499271	0.998542	2.72431	0.249272	0.997086	5	5313	2	In_person	Female	20.6
27	27	10/19/2011	173	58	25	328	1.45231	0.666667	1.33333	1.65055	0.499271	0.998542	2.72431	0.249272	0.997086	5	6047	2.02041	In_person	Female	30.8
33	33	10/19/2011	165	49	15	328	1.45231	0.666667	1.33333	1.65055	0.499271	0.998542	2.72431	0.249272	0.997086	5	2425	2.26531	In_person	Female	32.8
41	41	10/20/2011	165	57	12	328	1.45231	0.666667	1.33333	1.65055	0.499271	0.998542	2.72431	0.249272	0.997086	7	12259	3.87755	In_person	Female	30.5
46	46	10/20/2011	165	56.5	44	328	1.45231	0.666667	1.33333	1.65055	0.499271	0.998542	2.72431	0.249272	0.997086	4	4310	0.673469	In_person	Female	21.9
55	55	10/20/2011	158	52.5	43	328	1.45231	0.666667	1.33333	1.65055	0.499271	0.998542	2.72431	0.249272	0.997086	7	6398	4.10204	In_person	Female	25
61	61	10/21/2011	155	90	35	328	1.45231	0.666667	1.33333	1.65055	0.499271	0.998542	2.72431	0.249272	0.997086	1	738	-0.979592	In_person	Female	NA
65	65	2011-11-01	172	64	10	328	1.45231	0.666667	1.33333	1.65055	0.499271	0.998542	2.72431	0.249272	0.997086	6	3535	2.30612	In_person	Female	27.7
75	75	10/25/2011	178	74	2	328	1.45231	0.666667	1.33333	1.65055	0.499271	0.998542	2.72431	0.249272	0.997086	5	5739	1.04082	In_person	Female	37.9
81	81	10/25/2011	175	76	36	328	1.45231	0.666667	1.33333	1.65055	0.499271	0.998542	2.72431	0.249272	0.997086	6	1154	2.69388	In_person	Female	22.4
86	86	10/26/2011	168	120	46	328	1.45231	0.666667	1.33333	1.65055	0.499271	0.998542	2.72431	0.249272	0.997086	7	2755	3.65306	In_person	Female	20.6
94	94	10/28/2011	162	50	19	328	1.45231	0.666667	1.33333	1.65055	0.499271	0.998542	2.72431	0.249272	0.997086	7	1097	2.34694	In_person	Female	21.1
104	104	10/28/2011	167	64	29	328	1.45231	0.666667	1.33333	1.65055	0.499271	0.998542	2.72431	0.249272	0.997086	6	3239	2.61224	In_person	Female	28.6
6	6	10/17/2011	165	51	8	327	1.45231	0.666667	0.666667	1.65055	0.499271	0.499271	2.72431	0.249272	0.249272	5	1464	2.67347	In_person	Female	19.8
14	14	10/18/2011	178	63.5	41	327	1.45231	0.666667	0.666667	1.65055	0.499271	0.499271	2.72431	0.249272	0.249272	7	5615	2.4898	In_person	Female	28.3
16	16	10/18/2011	172	66	11	327	1.45231	0.666667	0.666667	1.65055	0.499271	0.499271	2.72431	0.249272	0.249272	7	1453	2.2449	In_person	Female	26.2
26	26	10/19/2011	175	88	23	327	1.45231	0.666667	0.666667	1.65055	0.499271	0.499271	2.72431	0.249272	0.249272	7	4791	2.53061	In_person	Female	39.3
33	33	10/19/2011	165	49	32	327	1.45231	0.666667	0.666667	1.65055	0.499271	0.499271	2.72431	0.249272	0.249272	7	3392	4.26531	In_person	Female	32.8
40	40	10/20/2011	170	58	53	327	1.45231	0.666667	0.666667	1.65055	0.499271	0.499271	2.72431	0.249272	0.249272	4	2155	1.20408	In_person	Female	50.1
46	46	10/20/2011	165	56.5	2	327	1.45231	0.666667	0.666667	1.65055	0.499271	0.499271	2.72431	0.249272	0.249272	5	3816	1.67347	In_person	Female	21.9
50	50	10/20/2011	170	67	53	327	1.45231	0.666667	0.666667	1.65055	0.499271	0.499271	2.72431	0.249272	0.249272	5	1163	1.46939	In_person	Female	21.2
58	58	10/21/2011	162	63	42	327	1.45231	0.666667	0.666667	1.65055	0.499271	0.499271	2.72431	0.249272	0.249272	4	2442	1.42857	In_person	Female	53.7
66	66	10/21/2011	169	66	41	327	1.45231	0.666667	0.666667	1.65055	0.499271	0.499271	2.72431	0.249272	0.249272	4	2143	0.55102	In_person	Female	18.7
74	74	10/25/2011	162	55	27	327	1.45231	0.666667	0.666667	1.65055	0.499271	0.499271	2.72431	0.249272	0.249272	5	2267	1.34694	In_person	Female	22.1
82	82	10/26/2011	155	41	39	327	1.45231	0.666667	0.666667	1.65055	0.499271	0.499271	2.72431	0.249272	0.249272	7	4715	3.02041	In_person	Female	20.1
85	85	10/26/2011	166	49	30	327	1.45231	0.666667	0.666667	1.65055	0.499271	0.499271	2.72431	0.249272	0.249272	7	4603	2.69388	In_person	Female	31
92	92	10/27/2011	169	64	4	327	1.45231	0.666667	0.666667	1.65055	0.499271	0.499271	2.72431	0.249272	0.249272	6	4292	2.02041	In_person	Female	23.4
98	98	10/27/2011	162	57	41	327	1.45231	0.666667	0.666667	1.65055	0.499271	0.499271	2.72431	0.249272	0.249272	7	3191	2.93878	In_person	Female	21
103	103	10/28/2011	157	57	39	327	1.45231	0.666667	0.666667	1.65055	0.499271	0.499271	2.72431	0.249272	0.249272	6	4480	2.97959	In_person	Female	33.2
3	3	10/17/2011	174	70	19	326	1.45231	0.666667	0	1.65055	0.499271	0	2.72431	0.249272	0	6	4845	1.79592	In_person	Female	22
10	10	10/17/2011	173	67.5	49	326	1.45231	0.666667	0	1.65055	0.499271	0	2.72431	0.249272	0	6	696	1.44898	In_person	Female	21.5
16	16	10/18/2011	172	66	12	326	1.45231	0.666667	0	1.65055	0.499271	0	2.72431	0.249272	0	7	1302	2.2449	In_person	Female	26.2
25	25	10/18/2011	172	59	25	326	1.45231	0.666667	0	1.65055	0.499271	0	2.72431	0.249272	0	5	4725	1.4898	In_person	Female	19.2
32	32	10/19/2011	159	51	1	326	1.45231	0.666667	0	1.65055	0.499271	0	2.72431	0.249272	0	4	3522	1.91837	In_person	Female	22.3
37	37	10/19/2011	160	58	47	326	1.45231	0.666667	0	1.65055	0.499271	0	2.72431	0.249272	0	6	2333	2.71429	In_person	Female	18.8
45	45	10/31/2011	180	64	21	326	1.45231	0.666667	0	1.65055	0.499271	0	2.72431	0.249272	0	7	3110	2.57143	In_person	Female	25.7
50	50	10/20/2011	170	67	26	326	1.45231	0.666667	0	1.65055	0.499271	0	2.72431	0.249272	0	5	1989	1.46939	In_person	Female	21.2
61	61	10/21/2011	155	90	39	326	1.45231	0.666667	0	1.65055	0.499271	0	2.72431	0.249272	0	4	1525	2.02041	In_person	Female	NA
65	65	2011-11-01	172	64	12	326	1.45231	0.666667	0	1.65055	0.499271	0	2.72431	0.249272	0	6	2639	2.30612	In_person	Female	27.7
76	76	10/25/2011	175.5	70	48	326	1.45231	0.666667	0	1.65055	0.499271	0	2.72431	0.249272	0	4	2051	1.06122	In_person	Female	20.8
78	78	10/25/2011	156	44	28	326	1.45231	0.666667	0	1.65055	0.499271	0	2.72431	0.249272	0	5	4239	1.2449	In_person	Female	22.3
91	91	10/27/2011	166	69	7	326	1.45231	0.666667	0	1.65055	0.499271	0	2.72431	0.249272	0	4	2230	0.897959	In_person	Female	19.7
95	95	10/28/2011	165	50	41	326	1.45231	0.666667	0	1.65055	0.499271	0	2.72431	0.249272	0	6	13626	2.14286	In_person	Female	23.1
104	104	10/28/2011	167	64	7	326	1.45231	0.666667	0	1.65055	0.499271	0	2.72431	0.249272	0	5	5148	1.61224	In_person	Female	28.6
1	1	10/17/2011	175	72	26	325	1.45231	0.666667	-0.666667	1.65055	0.499271	-0.499271	2.72431	0.249272	0.249272	5	1538	2.18367	In_person	Female	24.3
10	10	10/17/2011	173	67.5	46	325	1.45231	0.666667	-0.666667	1.65055	0.499271	-0.499271	2.72431	0.249272	0.249272	6	940	1.44898	In_person	Female	21.5
18	18	10/18/2011	165	61	25	325	1.45231	0.666667	-0.666667	1.65055	0.499271	-0.499271	2.72431	0.249272	0.249272	6	4698	1.38776	In_person	Female	26.4
22	22	10/18/2011	177	80	9	325	1.45231	0.666667	-0.666667	1.65055	0.499271	-0.499271	2.72431	0.249272	0.249272	4	1171	1.59184	In_person	Female	23.1
34	34	10/19/2011	164	59	36	325	1.45231	0.666667	-0.666667	1.65055	0.499271	-0.499271	2.72431	0.249272	0.249272	5	4074	0.0612245	In_person	Female	21.5
36	36	10/19/2011	170	50	45	325	1.45231	0.666667	-0.666667	1.65055	0.499271	-0.499271	2.72431	0.249272	0.249272	7	1576	1.63265	In_person	Female	19.6
45	45	10/31/2011	180	64	9	325	1.45231	0.666667	-0.666667	1.65055	0.499271	-0.499271	2.72431	0.249272	0.249272	7	1497	2.57143	In_person	Female	25.7
54	54	10/20/2011	162	68	42	325	1.45231	0.666667	-0.666667	1.65055	0.499271	-0.499271	2.72431	0.249272	0.249272	6	1967	1.08163	In_person	Female	23.6
59	59	10/21/2011	163	61	35	325	1.45231	0.666667	-0.666667	1.65055	0.499271	-0.499271	2.72431	0.249272	0.249272	5	4473	1.22449	In_person	Female	23.5
71	71	10/21/2011	165	68	48	325	1.45231	0.666667	-0.666667	1.65055	0.499271	-0.499271	2.72431	0.249272	0.249272	4	3378	1.79167	In_person	Female	30.5
79	79	10/25/2011	161	70	30	325	1.45231	0.666667	-0.666667	1.65055	0.499271	-0.499271	2.72431	0.249272	0.249272	7	2165	2.67347	In_person	Female	22.9
89	89	10/31/2011	173	56	31	325	1.45231	0.666667	-0.666667	1.65055	0.499271	-0.499271	2.72431	0.249272	0.249272	5	1910	2.14286	In_person	Female	25.9
101	101	2011-11-01	163	55	1	325	1.45231	0.666667	-0.666667	1.65055	0.499271	-0.499271	2.72431	0.249272	0.249272	4	4774	0.102041	In_person	Female	24.8
3	3	10/17/2011	174	70	44	324	1.45231	0.666667	-1.33333	1.65055	0.499271	-0.998542	2.72431	0.249272	0.997086	7	3292	2.79592	In_person	Female	22
12	12	10/17/2011	180	78	23	324	1.45231	0.666667	-1.33333	1.65055	0.499271	-0.998542	2.72431	0.249272	0.997086	5	1108	1.04082	In_person	Female	21
21	21	10/18/2011	160	57	50	324	1.45231	0.666667	-1.33333	1.65055	0.499271	-0.998542	2.72431	0.249272	0.997086	3	1143	-0.877551	In_person	Female	20.9
22	22	10/18/2011	177	80	5	324	1.45231	0.666667	-1.33333	1.65055	0.499271	-0.998542	2.72431	0.249272	0.997086	5	1606	2.59184	In_person	Female	23.1
29	29	10/19/2011	167	77	23	324	1.45231	0.666667	-1.33333	1.65055	0.499271	-0.998542	2.72431	0.249272	0.997086	2	664	-1.12245	In_person	Female	39.9
36	36	10/19/2011	170	50	35	324	1.45231	0.666667	-1.33333	1.65055	0.499271	-0.998542	2.72431	0.249272	0.997086	7	1437	1.63265	In_person	Female	19.6
46	46	10/20/2011	165	56.5	36	324	1.45231	0.666667	-1.33333	1.65055	0.499271	-0.998542	2.72431	0.249272	0.997086	3	4053	-0.326531	In_person	Female	21.9
51	51	10/20/2011	162	59	46	324	1.45231	0.666667	-1.33333	1.65055	0.499271	-0.998542	2.72431	0.249272	0.997086	5	5261	2.44898	In_person	Female	33.5
57	57	10/21/2011	165	55	10	324	1.45231	0.666667	-1.33333	1.65055	0.499271	-0.998542	2.72431	0.249272	0.997086	3	3512	-0.510204	In_person	Female	28.7
65	65	2011-11-01	172	64	22	324	1.45231	0.666667	-1.33333	1.65055	0.499271	-0.998542	2.72431	0.249272	0.997086	5	2788	1.30612	In_person	Female	27.7
68	68	10/21/2011	168	57	30	324	1.45231	0.666667	-1.33333	1.65055	0.499271	-0.998542	2.72431	0.249272	0.997086	5	5485	2.5102	In_person	Female	22.1
72	72	10/21/2011	165	56	5	324	1.45231	0.666667	-1.33333	1.65055	0.499271	-0.998542	2.72431	0.249272	0.997086	4	1492	0.816327	In_person	Female	19.1
78	78	10/25/2011	156	44	35	324	1.45231	0.666667	-1.33333	1.65055	0.499271	-0.998542	2.72431	0.249272	0.997086	5	4505	1.2449	In_person	Female	22.3
90	90	10/28/2011	168	58	44	324	1.45231	0.666667	-1.33333	1.65055	0.499271	-0.998542	2.72431	0.249272	0.997086	5	2954	0.428571	In_person	Female	24.7
94	94	10/28/2011	162	50	40	324	1.45231	0.666667	-1.33333	1.65055	0.499271	-0.998542	2.72431	0.249272	0.997086	7	2698	2.34694	In_person	Female	21.1
102	102	10/28/2011	156	52	26	324	1.45231	0.666667	-1.33333	1.65055	0.499271	-0.998542	2.72431	0.249272	0.997086	6	2139	1.97959	In_person	Female	21.9
7	7	2011-11-01	159	72	24	323	1.45231	0.666667	-2	1.65055	0.499271	-1.49781	2.72431	0.249272	2.24344	2	2123	-1.32653	In_person	Female	31
13	13	10/31/2011	171.5	69	38	323	1.45231	0.666667	-2	1.65055	0.499271	-1.49781	2.72431	0.249272	2.24344	4	3893	0.204082	In_person	Female	22.4
18	18	10/18/2011	165	61	4	323	1.45231	0.666667	-2	1.65055	0.499271	-1.49781	2.72431	0.249272	2.24344	6	13705	1.38776	In_person	Female	26.4
22	22	10/18/2011	177	80	23	323	1.45231	0.666667	-2	1.65055	0.499271	-1.49781	2.72431	0.249272	2.24344	5	1993	2.59184	In_person	Female	23.1
35	35	10/19/2011	150.8	67	52	323	1.45231	0.666667	-2	1.65055	0.499271	-1.49781	2.72431	0.249272	2.24344	4	2753	0.0204082	In_person	Female	20.9
40	40	10/20/2011	170	58	11	323	1.45231	0.666667	-2	1.65055	0.499271	-1.49781	2.72431	0.249272	2.24344	3	2851	0.204082	In_person	Female	50.1
45	45	10/31/2011	180	64	47	323	1.45231	0.666667	-2	1.65055	0.499271	-1.49781	2.72431	0.249272	2.24344	7	2802	2.57143	In_person	Female	25.7
51	51	10/20/2011	162	59	21	323	1.45231	0.666667	-2	1.65055	0.499271	-1.49781	2.72431	0.249272	2.24344	5	5009	2.44898	In_person	Female	33.5
59	59	10/21/2011	163	61	37	323	1.45231	0.666667	-2	1.65055	0.499271	-1.49781	2.72431	0.249272	2.24344	4	3646	0.22449	In_person	Female	23.5
64	64	10/21/2011	160	54	11	323	1.45231	0.666667	-2	1.65055	0.499271	-1.49781	2.72431	0.249272	2.24344	5	1950	1.79592	In_person	Female	25.4
76	76	10/25/2011	175.5	70	12	323	1.45231	0.666667	-2	1.65055	0.499271	-1.49781	2.72431	0.249272	2.24344	5	1572	2.06122	In_person	Female	20.8
79	79	10/25/2011	161	70	51	323	1.45231	0.666667	-2	1.65055	0.499271	-1.49781	2.72431	0.249272	2.24344	7	2134	2.67347	In_person	Female	22.9
91	91	10/27/2011	166	69	51	323	1.45231	0.666667	-2	1.65055	0.499271	-1.49781	2.72431	0.249272	2.24344	2	2325	-1.10204	In_person	Female	19.7
97	97	10/31/2011	170	65	44	323	1.45231	0.666667	-2	1.65055	0.499271	-1.49781	2.72431	0.249272	2.24344	6	3835	2.22449	In_person	Female	28
103	103	10/28/2011	157	57	47	323	1.45231	0.666667	-2	1.65055	0.499271	-1.49781	2.72431	0.249272	2.24344	6	1696	2.97959	In_person	Female	33.2
5	5	10/17/2011	169	64	17	322	1.45231	0	2	1.65055	0	1.49781	2.72431	0	2.24344	5	3803	2.10204	In_person	Female	19.4
11	11	10/17/2011	168	57	10	322	1.45231	0	2	1.65055	0	1.49781	2.72431	0	2.24344	6	3600	2.34694	In_person	Female	25.5
16	16	10/18/2011	172	66	17	322	1.45231	0	2	1.65055	0	1.49781	2.72431	0	2.24344	5	2678	0.244898	In_person	Female	26.2
25	25	10/18/2011	172	59	39	322	1.45231	0	2	1.65055	0	1.49781	2.72431	0	2.24344	6	2024	2.4898	In_person	Female	19.2
32	32	10/19/2011	159	51	32	322	1.45231	0	2	1.65055	0	1.49781	2.72431	0	2.24344	2	1873	-0.0816327	In_person	Female	22.3
40	40	10/20/2011	170	58	52	322	1.45231	0	2	1.65055	0	1.49781	2.72431	0	2.24344	5	2119	2.20408	In_person	Female	50.1
45	45	10/31/2011	180	64	40	322	1.45231	0	2	1.65055	0	1.49781	2.72431	0	2.24344	7	1507	2.57143	In_person	Female	25.7
54	54	10/20/2011	162	68	1	322	1.45231	0	2	1.65055	0	1.49781	2.72431	0	2.24344	5	7926	0.0816327	In_person	Female	23.6
61	61	10/21/2011	155	90	40	322	1.45231	0	2	1.65055	0	1.49781	2.72431	0	2.24344	3	5279	1.02041	In_person	Female	NA
68	68	10/21/2011	168	57	41	322	1.45231	0	2	1.65055	0	1.49781	2.72431	0	2.24344	4	6362	1.5102	In_person	Female	22.1
72	72	10/21/2011	165	56	15	322	1.45231	0	2	1.65055	0	1.49781	2.72431	0	2.24344	5	2799	1.81633	In_person	Female	19.1
83	83	10/26/2011	168	62	34	322	1.45231	0	2	1.65055	0	1.49781	2.72431	0	2.24344	7	6621	3.06122	In_person	Female	21.5
85	85	10/26/2011	166	49	50	322	1.45231	0	2	1.65055	0	1.49781	2.72431	0	2.24344	7	6319	2.69388	In_person	Female	31
92	92	10/27/2011	169	64	5	322	1.45231	0	2	1.65055	0	1.49781	2.72431	0	2.24344	5	4843	1.02041	In_person	Female	23.4
94	94	10/28/2011	162	50	24	322	1.45231	0	2	1.65055	0	1.49781	2.72431	0	2.24344	7	1315	2.34694	In_person	Female	21.1
104	104	10/28/2011	167	64	37	322	1.45231	0	2	1.65055	0	1.49781	2.72431	0	2.24344	5	2352	1.61224	In_person	Female	28.6
5	5	10/17/2011	169	64	7	321	1.45231	0	1.33333	1.65055	0	0.998542	2.72431	0	0.997086	5	1127	2.10204	In_person	Female	19.4
8	8	10/17/2011	173	51	1	321	1.45231	0	1.33333	1.65055	0	0.998542	2.72431	0	0.997086	4	4810	0.816327	In_person	Female	21
15	15	10/18/2011	150	46	53	321	1.45231	0	1.33333	1.65055	0	0.998542	2.72431	0	0.997086	7	1592	2.16327	In_person	Female	21.8
26	26	10/19/2011	175	88	19	321	1.45231	0	1.33333	1.65055	0	0.998542	2.72431	0	0.997086	6	3246	1.53061	In_person	Female	39.3
34	34	10/19/2011	164	59	31	321	1.45231	0	1.33333	1.65055	0	0.998542	2.72431	0	0.997086	6	1408	1.06122	In_person	Female	21.5
40	40	10/20/2011	170	58	34	321	1.45231	0	1.33333	1.65055	0	0.998542	2.72431	0	0.997086	5	3608	2.20408	In_person	Female	50.1
49	49	2011-11-01	158	60	36	321	1.45231	0	1.33333	1.65055	0	0.998542	2.72431	0	0.997086	6	2137	2.93878	In_person	Female	30.7
53	53	10/20/2011	164	59	3	321	1.45231	0	1.33333	1.65055	0	0.998542	2.72431	0	0.997086	4	4250	-0.510204	In_person	Female	27
59	59	10/21/2011	163	61	14	321	1.45231	0	1.33333	1.65055	0	0.998542	2.72431	0	0.997086	7	3678	3.22449	In_person	Female	23.5
67	67	10/21/2011	157	63	6	321	1.45231	0	1.33333	1.65055	0	0.998542	2.72431	0	0.997086	3	2432	0.142857	In_person	Female	19
72	72	10/21/2011	165	56	31	321	1.45231	0	1.33333	1.65055	0	0.998542	2.72431	0	0.997086	2	1053	-1.18367	In_person	Female	19.1
80	80	10/25/2011	164	81	3	321	1.45231	0	1.33333	1.65055	0	0.998542	2.72431	0	0.997086	4	2977	1.26531	In_person	Female	24.5
87	87	10/26/2011	168	92	50	321	1.45231	0	1.33333	1.65055	0	0.998542	2.72431	0	0.997086	6	1138	1.65306	In_person	Female	35.6
96	96	10/27/2011	178	92	5	321	1.45231	0	1.33333	1.65055	0	0.998542	2.72431	0	0.997086	6	2852	1.85417	In_person	Female	34.6
102	102	10/28/2011	156	52	10	321	1.45231	0	1.33333	1.65055	0	0.998542	2.72431	0	0.997086	4	3755	-0.0204082	In_person	Female	21.9
1	1	10/17/2011	175	72	14	320	1.45231	0	0.666667	1.65055	0	0.499271	2.72431	0	0.249272	5	1083	2.18367	In_person	Female	24.3
12	12	10/17/2011	180	78	24	320	1.45231	0	0.666667	1.65055	0	0.499271	2.72431	0	0.249272	4	5184	0.0408163	In_person	Female	21
19	19	10/18/2011	166	58.5	5	320	1.45231	0	0.666667	1.65055	0	0.499271	2.72431	0	0.249272	4	3980	0.836735	In_person	Female	23.4
23	23	10/18/2011	165	70	36	320	1.45231	0	0.666667	1.65055	0	0.499271	2.72431	0	0.249272	6	1758	1.91837	In_person	Female	24.8
30	30	10/31/2011	164	125	40	320	1.45231	0	0.666667	1.65055	0	0.499271	2.72431	0	0.249272	7	3655	2.97959	In_person	Female	22
38	38	10/19/2011	157	62	50	320	1.45231	0	0.666667	1.65055	0	0.499271	2.72431	0	0.249272	6	4913	1.85714	In_person	Female	21.5
49	49	2011-11-01	158	60	29	320	1.45231	0	0.666667	1.65055	0	0.499271	2.72431	0	0.249272	6	4359	2.93878	In_person	Female	30.7
54	54	10/20/2011	162	68	47	320	1.45231	0	0.666667	1.65055	0	0.499271	2.72431	0	0.249272	6	1569	1.08163	In_person	Female	23.6
63	63	10/21/2011	166	76	31	320	1.45231	0	0.666667	1.65055	0	0.499271	2.72431	0	0.249272	6	2215	2.02041	In_person	Female	22.2
69	69	10/21/2011	178	61	25	320	1.45231	0	0.666667	1.65055	0	0.499271	2.72431	0	0.249272	5	4261	2.5625	In_person	Female	36.9
77	77	10/25/2011	169	74	20	320	1.45231	0	0.666667	1.65055	0	0.499271	2.72431	0	0.249272	4	7054	1.67347	In_person	Female	27.3
82	82	10/26/2011	155	41	24	320	1.45231	0	0.666667	1.65055	0	0.499271	2.72431	0	0.249272	7	2494	3.02041	In_person	Female	20.1
91	91	10/27/2011	166	69	24	320	1.45231	0	0.666667	1.65055	0	0.499271	2.72431	0	0.249272	4	4204	0.897959	In_person	Female	19.7
104	104	10/28/2011	167	64	17	320	1.45231	0	0.666667	1.65055	0	0.499271	2.72431	0	0.249272	6	3583	2.61224	In_person	Female	28.6
2	2	10/17/2011	166	55	36	319	1.45231	0	0	1.65055	0	0	2.72431	0	0	7	1101	4.22449	In_person	Female	45.3
10	10	10/17/2011	173	67.5	51	319	1.45231	0	0	1.65055	0	0	2.72431	0	0	7	1202	2.44898	In_person	Female	21.5
21	21	10/18/2011	160	57	15	319	1.45231	0	0	1.65055	0	0	2.72431	0	0	3	1209	-0.877551	In_person	Female	20.9
22	22	10/18/2011	177	80	40	319	1.45231	0	0	1.65055	0	0	2.72431	0	0	4	1257	1.59184	In_person	Female	23.1
31	31	10/19/2011	171	65	26	319	1.45231	0	0	1.65055	0	0	2.72431	0	0	4	1764	-0.428571	In_person	Female	38
36	36	10/19/2011	170	50	38	319	1.45231	0	0	1.65055	0	0	2.72431	0	0	6	1408	0.632653	In_person	Female	19.6
49	49	2011-11-01	158	60	32	319	1.45231	0	0	1.65055	0	0	2.72431	0	0	4	1868	0.938776	In_person	Female	30.7
54	54	10/20/2011	162	68	44	319	1.45231	0	0	1.65055	0	0	2.72431	0	0	7	2083	2.08163	In_person	Female	23.6
58	58	10/21/2011	162	63	18	319	1.45231	0	0	1.65055	0	0	2.72431	0	0	4	3145	1.42857	In_person	Female	53.7
67	67	10/21/2011	157	63	28	319	1.45231	0	0	1.65055	0	0	2.72431	0	0	4	7635	1.14286	In_person	Female	19
73	73	10/21/2011	173	65	41	319	1.45231	0	0	1.65055	0	0	2.72431	0	0	4	1737	1	In_person	Female	31.1
83	83	10/26/2011	168	62	53	319	1.45231	0	0	1.65055	0	0	2.72431	0	0	7	5400	3.06122	In_person	Female	21.5
87	87	10/26/2011	168	92	49	319	1.45231	0	0	1.65055	0	0	2.72431	0	0	6	2078	1.65306	In_person	Female	35.6
93	93	10/27/2011	178	81	48	319	1.45231	0	0	1.65055	0	0	2.72431	0	0	6	2007	2.06122	In_person	Female	31.4
102	102	10/28/2011	156	52	24	319	1.45231	0	0	1.65055	0	0	2.72431	0	0	7	2348	2.97959	In_person	Female	21.9
7	7	2011-11-01	159	72	14	318	1.45231	0	-0.666667	1.65055	0	-0.499271	2.72431	0	0.249272	4	2605	0.673469	In_person	Female	31
10	10	10/17/2011	173	67.5	32	318	1.45231	0	-0.666667	1.65055	0	-0.499271	2.72431	0	0.249272	6	1452	1.44898	In_person	Female	21.5
20	20	10/18/2011	177	70	4	318	1.45231	0	-0.666667	1.65055	0	-0.499271	2.72431	0	0.249272	5	2410	1.16327	In_person	Female	23.3
23	23	10/18/2011	165	70	24	318	1.45231	0	-0.666667	1.65055	0	-0.499271	2.72431	0	0.249272	6	961	1.91837	In_person	Female	24.8
32	32	10/19/2011	159	51	26	318	1.45231	0	-0.666667	1.65055	0	-0.499271	2.72431	0	0.249272	2	5846	-0.0816327	In_person	Female	22.3
39	39	10/19/2011	161	57	22	318	1.45231	0	-0.666667	1.65055	0	-0.499271	2.72431	0	0.249272	5	4739	2.08163	In_person	Female	31.4
45	45	10/31/2011	180	64	31	318	1.45231	0	-0.666667	1.65055	0	-0.499271	2.72431	0	0.249272	7	2087	2.57143	In_person	Female	25.7
50	50	10/20/2011	170	67	8	318	1.45231	0	-0.666667	1.65055	0	-0.499271	2.72431	0	0.249272	5	3400	1.46939	In_person	Female	21.2
63	63	10/21/2011	166	76	50	318	1.45231	0	-0.666667	1.65055	0	-0.499271	2.72431	0	0.249272	2	1425	-1.97959	In_person	Female	22.2
65	65	2011-11-01	172	64	29	318	1.45231	0	-0.666667	1.65055	0	-0.499271	2.72431	0	0.249272	6	2505	2.30612	In_person	Female	27.7
77	77	10/25/2011	169	74	22	318	1.45231	0	-0.666667	1.65055	0	-0.499271	2.72431	0	0.249272	5	5994	2.67347	In_person	Female	27.3
79	79	10/25/2011	161	70	15	318	1.45231	0	-0.666667	1.65055	0	-0.499271	2.72431	0	0.249272	7	4378	2.67347	In_person	Female	22.9
85	85	10/26/2011	166	49	23	318	1.45231	0	-0.666667	1.65055	0	-0.499271	2.72431	0	0.249272	6	6854	1.69388	In_person	Female	31
92	92	10/27/2011	169	64	53	318	1.45231	0	-0.666667	1.65055	0	-0.499271	2.72431	0	0.249272	6	2624	2.02041	In_person	Female	23.4
95	95	10/28/2011	165	50	45	318	1.45231	0	-0.666667	1.65055	0	-0.499271	2.72431	0	0.249272	7	3396	3.14286	In_person	Female	23.1
105	105	10/28/2011	163	61	51	318	1.45231	0	-0.666667	1.65055	0	-0.499271	2.72431	0	0.249272	5	1052	1.12245	In_person	Female	25.6
4	4	10/17/2011	159	68	30	317	1.45231	0	-1.33333	1.65055	0	-0.998542	2.72431	0	0.997086	4	1939	0.102041	In_person	Female	21.1
9	9	10/17/2011	156	50	50	317	1.45231	0	-1.33333	1.65055	0	-0.998542	2.72431	0	0.997086	5	4844	1.85714	In_person	Female	21.2
21	21	10/18/2011	160	57	9	317	1.45231	0	-1.33333	1.65055	0	-0.998542	2.72431	0	0.997086	3	2161	-0.877551	In_person	Female	20.9
25	25	10/18/2011	172	59	36	317	1.45231	0	-1.33333	1.65055	0	-0.998542	2.72431	0	0.997086	5	2187	1.4898	In_person	Female	19.2
29	29	10/19/2011	167	77	27	317	1.45231	0	-1.33333	1.65055	0	-0.998542	2.72431	0	0.997086	2	1877	-1.12245	In_person	Female	39.9
38	38	10/19/2011	157	62	29	317	1.45231	0	-1.33333	1.65055	0	-0.998542	2.72431	0	0.997086	3	2083	-1.14286	In_person	Female	21.5
46	46	10/20/2011	165	56.5	50	317	1.45231	0	-1.33333	1.65055	0	-0.998542	2.72431	0	0.997086	4	2943	0.673469	In_person	Female	21.9
53	53	10/20/2011	164	59	39	317	1.45231	0	-1.33333	1.65055	0	-0.998542	2.72431	0	0.997086	6	2019	1.4898	In_person	Female	27
61	61	10/21/2011	155	90	12	317	1.45231	0	-1.33333	1.65055	0	-0.998542	2.72431	0	0.997086	4	2229	2.02041	In_person	Female	NA
69	69	10/21/2011	178	61	34	317	1.45231	0	-1.33333	1.65055	0	-0.998542	2.72431	0	0.997086	4	3280	1.5625	In_person	Female	36.9
72	72	10/21/2011	165	56	33	317	1.45231	0	-1.33333	1.65055	0	-0.998542	2.72431	0	0.997086	2	4694	-1.18367	In_person	Female	19.1
80	80	10/25/2011	164	81	41	317	1.45231	0	-1.33333	1.65055	0	-0.998542	2.72431	0	0.997086	2	4537	-0.734694	In_person	Female	24.5
86	86	10/26/2011	168	120	23	317	1.45231	0	-1.33333	1.65055	0	-0.998542	2.72431	0	0.997086	2	2729	-1.34694	In_person	Female	20.6
93	93	10/27/2011	178	81	40	317	1.45231	0	-1.33333	1.65055	0	-0.998542	2.72431	0	0.997086	6	2066	2.06122	In_person	Female	31.4
99	99	10/27/2011	164	72	4	317	1.45231	0	-1.33333	1.65055	0	-0.998542	2.72431	0	0.997086	6	6010	2.57143	In_person	Female	21.6
5	5	10/17/2011	169	64	32	316	1.45231	0	-2	1.65055	0	-1.49781	2.72431	0	2.24344	3	2805	0.102041	In_person	Female	19.4
8	8	10/17/2011	173	51	18	316	1.45231	0	-2	1.65055	0	-1.49781	2.72431	0	2.24344	6	3394	2.81633	In_person	Female	21
19	19	10/18/2011	166	58.5	38	316	1.45231	0	-2	1.65055	0	-1.49781	2.72431	0	2.24344	2	2875	-1.16327	In_person	Female	23.4
25	25	10/18/2011	172	59	40	316	1.45231	0	-2	1.65055	0	-1.49781	2.72431	0	2.24344	4	1914	0.489796	In_person	Female	19.2
30	30	10/31/2011	164	125	30	316	1.45231	0	-2	1.65055	0	-1.49781	2.72431	0	2.24344	6	5701	1.97959	In_person	Female	22
39	39	10/19/2011	161	57	15	316	1.45231	0	-2	1.65055	0	-1.49781	2.72431	0	2.24344	4	4530	1.08163	In_person	Female	31.4
46	46	10/20/2011	165	56.5	19	316	1.45231	0	-2	1.65055	0	-1.49781	2.72431	0	2.24344	5	7239	1.67347	In_person	Female	21.9
50	50	10/20/2011	170	67	51	316	1.45231	0	-2	1.65055	0	-1.49781	2.72431	0	2.24344	5	1537	1.46939	In_person	Female	21.2
63	63	10/21/2011	166	76	12	316	1.45231	0	-2	1.65055	0	-1.49781	2.72431	0	2.24344	4	1853	0.0204082	In_person	Female	22.2
69	69	10/21/2011	178	61	46	316	1.45231	0	-2	1.65055	0	-1.49781	2.72431	0	2.24344	4	3031	1.5625	In_person	Female	36.9
71	71	10/21/2011	165	68	25	316	1.45231	0	-2	1.65055	0	-1.49781	2.72431	0	2.24344	4	4644	1.79167	In_person	Female	30.5
79	79	10/25/2011	161	70	4	316	1.45231	0	-2	1.65055	0	-1.49781	2.72431	0	2.24344	4	4444	-0.326531	In_person	Female	22.9
89	89	10/31/2011	173	56	20	316	1.45231	0	-2	1.65055	0	-1.49781	2.72431	0	2.24344	3	4354	0.142857	In_person	Female	25.9
100	100	10/27/2011	160	58	52	316	1.45231	0	-2	1.65055	0	-1.49781	2.72431	0	2.24344	6	1891	2.10204	In_person	Female	27.8
3	3	10/17/2011	174	70	2	315	1.45231	-0.666667	2	1.65055	-0.499271	1.49781	2.72431	0.249272	2.24344	6	1154	1.79592	In_person	Female	22
13	13	10/31/2011	171.5	69	25	315	1.45231	-0.666667	2	1.65055	-0.499271	1.49781	2.72431	0.249272	2.24344	6	1447	2.20408	In_person	Female	22.4
17	17	10/18/2011	170	57	50	315	1.45231	-0.666667	2	1.65055	-0.499271	1.49781	2.72431	0.249272	2.24344	6	2297	3	In_person	Female	20.6
23	23	10/18/2011	165	70	22	315	1.45231	-0.666667	2	1.65055	-0.499271	1.49781	2.72431	0.249272	2.24344	5	2707	0.918367	In_person	Female	24.8
30	30	10/31/2011	164	125	36	315	1.45231	-0.666667	2	1.65055	-0.499271	1.49781	2.72431	0.249272	2.24344	7	4632	2.97959	In_person	Female	22
36	36	10/19/2011	170	50	36	315	1.45231	-0.666667	2	1.65055	-0.499271	1.49781	2.72431	0.249272	2.24344	6	1676	0.632653	In_person	Female	19.6
47	47	10/20/2011	167	59.5	10	315	1.45231	-0.666667	2	1.65055	-0.499271	1.49781	2.72431	0.249272	2.24344	3	1395	0.918367	In_person	Female	24.7
55	55	10/20/2011	158	52.5	15	315	1.45231	-0.666667	2	1.65055	-0.499271	1.49781	2.72431	0.249272	2.24344	6	10948	3.10204	In_person	Female	25
62	62	10/21/2011	151	48	8	315	1.45231	-0.666667	2	1.65055	-0.499271	1.49781	2.72431	0.249272	2.24344	2	2269	0.367347	In_person	Female	34.8
67	67	10/21/2011	157	63	21	315	1.45231	-0.666667	2	1.65055	-0.499271	1.49781	2.72431	0.249272	2.24344	5	2993	2.14286	In_person	Female	19
75	75	10/25/2011	178	74	43	315	1.45231	-0.666667	2	1.65055	-0.499271	1.49781	2.72431	0.249272	2.24344	3	1049	-0.959184	In_person	Female	37.9
78	78	10/25/2011	156	44	47	315	1.45231	-0.666667	2	1.65055	-0.499271	1.49781	2.72431	0.249272	2.24344	6	1588	2.2449	In_person	Female	22.3
86	86	10/26/2011	168	120	32	315	1.45231	-0.666667	2	1.65055	-0.499271	1.49781	2.72431	0.249272	2.24344	7	2694	3.65306	In_person	Female	20.6
95	95	10/28/2011	165	50	53	315	1.45231	-0.666667	2	1.65055	-0.499271	1.49781	2.72431	0.249272	2.24344	4	1066	0.142857	In_person	Female	23.1
105	105	10/28/2011	163	61	9	315	1.45231	-0.666667	2	1.65055	-0.499271	1.49781	2.72431	0.249272	2.24344	4	5492	0.122449	In_person	Female	25.6
2	2	10/17/2011	166	55	35	314	1.45231	-0.666667	1.33333	1.65055	-0.499271	0.998542	2.72431	0.249272	0.997086	4	1377	1.22449	In_person	Female	45.3
8	8	10/17/2011	173	51	52	314	1.45231	-0.666667	1.33333	1.65055	-0.499271	0.998542	2.72431	0.249272	0.997086	5	2005	1.81633	In_person	Female	21
18	18	10/18/2011	165	61	46	314	1.45231	-0.666667	1.33333	1.65055	-0.499271	0.998542	2.72431	0.249272	0.997086	7	2560	2.38776	In_person	Female	26.4
27	27	10/19/2011	173	58	12	314	1.45231	-0.666667	1.33333	1.65055	-0.499271	0.998542	2.72431	0.249272	0.997086	5	3246	2.02041	In_person	Female	30.8
29	29	10/19/2011	167	77	4	314	1.45231	-0.666667	1.33333	1.65055	-0.499271	0.998542	2.72431	0.249272	0.997086	4	2859	0.877551	In_person	Female	39.9
36	36	10/19/2011	170	50	23	314	1.45231	-0.666667	1.33333	1.65055	-0.499271	0.998542	2.72431	0.249272	0.997086	7	1207	1.63265	In_person	Female	19.6
44	44	10/20/2011	170.7	65	28	314	1.45231	-0.666667	1.33333	1.65055	-0.499271	0.998542	2.72431	0.249272	0.997086	5	1112	1.59184	In_person	Female	21
54	54	10/20/2011	162	68	50	314	1.45231	-0.666667	1.33333	1.65055	-0.499271	0.998542	2.72431	0.249272	0.997086	5	1357	0.0816327	In_person	Female	23.6
60	60	10/21/2011	166	71	11	314	1.45231	-0.666667	1.33333	1.65055	-0.499271	0.998542	2.72431	0.249272	0.997086	7	3104	3.16327	In_person	Female	43.1
65	65	2011-11-01	172	64	44	314	1.45231	-0.666667	1.33333	1.65055	-0.499271	0.998542	2.72431	0.249272	0.997086	6	2492	2.30612	In_person	Female	27.7
74	74	10/25/2011	162	55	22	314	1.45231	-0.666667	1.33333	1.65055	-0.499271	0.998542	2.72431	0.249272	0.997086	7	1273	3.34694	In_person	Female	22.1
81	81	10/25/2011	175	76	8	314	1.45231	-0.666667	1.33333	1.65055	-0.499271	0.998542	2.72431	0.249272	0.997086	4	1552	0.693878	In_person	Female	22.4
89	89	10/31/2011	173	56	30	314	1.45231	-0.666667	1.33333	1.65055	-0.499271	0.998542	2.72431	0.249272	0.997086	4	5811	1.14286	In_person	Female	25.9
96	96	10/27/2011	178	92	37	314	1.45231	-0.666667	1.33333	1.65055	-0.499271	0.998542	2.72431	0.249272	0.997086	5	3351	0.854167	In_person	Female	34.6
102	102	10/28/2011	156	52	11	314	1.45231	-0.666667	1.33333	1.65055	-0.499271	0.998542	2.72431	0.249272	0.997086	5	2251	0.979592	In_person	Female	21.9
4	4	10/17/2011	159	68	3	313	1.45231	-0.666667	0.666667	1.65055	-0.499271	0.499271	2.72431	0.249272	0.249272	3	1813	-0.897959	In_person	Female	21.1
9	9	10/17/2011	156	50	4	313	1.45231	-0.666667	0.666667	1.65055	-0.499271	0.499271	2.72431	0.249272	0.249272	5	1769	1.85714	In_person	Female	21.2
17	17	10/18/2011	170	57	2	313	1.45231	-0.666667	0.666667	1.65055	-0.499271	0.499271	2.72431	0.249272	0.249272	4	4675	1	In_person	Female	20.6
24	24	10/18/2011	166	76.5	9	313	1.45231	-0.666667	0.666667	1.65055	-0.499271	0.499271	2.72431	0.249272	0.249272	7	3549	2.89796	In_person	Female	20.1
35	35	10/19/2011	150.8	67	51	313	1.45231	-0.666667	0.666667	1.65055	-0.499271	0.499271	2.72431	0.249272	0.249272	7	2440	3.02041	In_person	Female	20.9
40	40	10/20/2011	170	58	47	313	1.45231	-0.666667	0.666667	1.65055	-0.499271	0.499271	2.72431	0.249272	0.249272	4	2164	1.20408	In_person	Female	50.1
44	44	10/20/2011	170.7	65	40	313	1.45231	-0.666667	0.666667	1.65055	-0.499271	0.499271	2.72431	0.249272	0.249272	5	1666	1.59184	In_person	Female	21
53	53	10/20/2011	164	59	25	313	1.45231	-0.666667	0.666667	1.65055	-0.499271	0.499271	2.72431	0.249272	0.249272	6	1989	1.4898	In_person	Female	27
60	60	10/21/2011	166	71	30	313	1.45231	-0.666667	0.666667	1.65055	-0.499271	0.499271	2.72431	0.249272	0.249272	6	2707	2.16327	In_person	Female	43.1
68	68	10/21/2011	168	57	26	313	1.45231	-0.666667	0.666667	1.65055	-0.499271	0.499271	2.72431	0.249272	0.249272	4	4097	1.5102	In_person	Female	22.1
74	74	10/25/2011	162	55	5	313	1.45231	-0.666667	0.666667	1.65055	-0.499271	0.499271	2.72431	0.249272	0.249272	7	1699	3.34694	In_person	Female	22.1
78	78	10/25/2011	156	44	49	313	1.45231	-0.666667	0.666667	1.65055	-0.499271	0.499271	2.72431	0.249272	0.249272	6	1468	2.2449	In_person	Female	22.3
85	85	10/26/2011	166	49	5	313	1.45231	-0.666667	0.666667	1.65055	-0.499271	0.499271	2.72431	0.249272	0.249272	7	6365	2.69388	In_person	Female	31
92	92	10/27/2011	169	64	13	313	1.45231	-0.666667	0.666667	1.65055	-0.499271	0.499271	2.72431	0.249272	0.249272	5	2019	1.02041	In_person	Female	23.4
103	103	10/28/2011	157	57	14	313	1.45231	-0.666667	0.666667	1.65055	-0.499271	0.499271	2.72431	0.249272	0.249272	5	3852	1.97959	In_person	Female	33.2
4	4	10/17/2011	159	68	26	312	1.45231	-0.666667	0	1.65055	-0.499271	0	2.72431	0.249272	0	5	2413	1.10204	In_person	Female	21.1
8	8	10/17/2011	173	51	14	312	1.45231	-0.666667	0	1.65055	-0.499271	0	2.72431	0.249272	0	5	2439	1.81633	In_person	Female	21
15	15	10/18/2011	150	46	5	312	1.45231	-0.666667	0	1.65055	-0.499271	0	2.72431	0.249272	0	4	2748	-0.836735	In_person	Female	21.8
22	22	10/18/2011	177	80	8	312	1.45231	-0.666667	0	1.65055	-0.499271	0	2.72431	0.249272	0	3	2067	0.591837	In_person	Female	23.1
35	35	10/19/2011	150.8	67	22	312	1.45231	-0.666667	0	1.65055	-0.499271	0	2.72431	0.249272	0	5	2384	1.02041	In_person	Female	20.9
37	37	10/19/2011	160	58	7	312	1.45231	-0.666667	0	1.65055	-0.499271	0	2.72431	0.249272	0	3	2110	-0.285714	In_person	Female	18.8
46	46	10/20/2011	165	56.5	25	312	1.45231	-0.666667	0	1.65055	-0.499271	0	2.72431	0.249272	0	4	6007	0.673469	In_person	Female	21.9
51	51	10/20/2011	162	59	36	312	1.45231	-0.666667	0	1.65055	-0.499271	0	2.72431	0.249272	0	4	2161	1.44898	In_person	Female	33.5
62	62	10/21/2011	151	48	45	312	1.45231	-0.666667	0	1.65055	-0.499271	0	2.72431	0.249272	0	2	5451	0.367347	In_person	Female	34.8
67	67	10/21/2011	157	63	38	312	1.45231	-0.666667	0	1.65055	-0.499271	0	2.72431	0.249272	0	4	1663	1.14286	In_person	Female	19
73	73	10/21/2011	173	65	4	312	1.45231	-0.666667	0	1.65055	-0.499271	0	2.72431	0.249272	0	5	3033	2	In_person	Female	31.1
80	80	10/25/2011	164	81	9	312	1.45231	-0.666667	0	1.65055	-0.499271	0	2.72431	0.249272	0	4	3377	1.26531	In_person	Female	24.5
91	91	10/27/2011	166	69	29	312	1.45231	-0.666667	0	1.65055	-0.499271	0	2.72431	0.249272	0	4	2271	0.897959	In_person	Female	19.7
102	102	10/28/2011	156	52	29	312	1.45231	-0.666667	0	1.65055	-0.499271	0	2.72431	0.249272	0	6	2355	1.97959	In_person	Female	21.9
1	1	10/17/2011	175	72	13	311	1.45231	-0.666667	-0.666667	1.65055	-0.499271	-0.499271	2.72431	0.249272	0.249272	4	1707	1.18367	In_person	Female	24.3
13	13	10/31/2011	171.5	69	7	311	1.45231	-0.666667	-0.666667	1.65055	-0.499271	-0.499271	2.72431	0.249272	0.249272	4	2013	0.204082	In_person	Female	22.4
19	19	10/18/2011	166	58.5	11	311	1.45231	-0.666667	-0.666667	1.65055	-0.499271	-0.499271	2.72431	0.249272	0.249272	4	4002	0.836735	In_person	Female	23.4
23	23	10/18/2011	165	70	3	311	1.45231	-0.666667	-0.666667	1.65055	-0.499271	-0.499271	2.72431	0.249272	0.249272	5	2126	0.918367	In_person	Female	24.8
34	34	10/19/2011	164	59	32	311	1.45231	-0.666667	-0.666667	1.65055	-0.499271	-0.499271	2.72431	0.249272	0.249272	5	8301	0.0612245	In_person	Female	21.5
42	42	10/20/2011	160	44	19	311	1.45231	-0.666667	-0.666667	1.65055	-0.499271	-0.499271	2.72431	0.249272	0.249272	6	1139	2.10204	In_person	Female	28
47	47	10/20/2011	167	59.5	18	311	1.45231	-0.666667	-0.666667	1.65055	-0.499271	-0.499271	2.72431	0.249272	0.249272	4	3988	1.91837	In_person	Female	24.7
52	52	10/20/2011	156.5	66.1	5	311	1.45231	-0.666667	-0.666667	1.65055	-0.499271	-0.499271	2.72431	0.249272	0.249272	6	2064	1.93878	In_person	Female	18.8
57	57	10/21/2011	165	55	45	311	1.45231	-0.666667	-0.666667	1.65055	-0.499271	-0.499271	2.72431	0.249272	0.249272	7	2544	3.4898	In_person	Female	28.7
66	66	10/21/2011	169	66	14	311	1.45231	-0.666667	-0.666667	1.65055	-0.499271	-0.499271	2.72431	0.249272	0.249272	3	6563	-0.44898	In_person	Female	18.7
75	75	10/25/2011	178	74	45	311	1.45231	-0.666667	-0.666667	1.65055	-0.499271	-0.499271	2.72431	0.249272	0.249272	4	1597	0.0408163	In_person	Female	37.9
79	79	10/25/2011	161	70	28	311	1.45231	-0.666667	-0.666667	1.65055	-0.499271	-0.499271	2.72431	0.249272	0.249272	6	3098	1.67347	In_person	Female	22.9
89	89	10/31/2011	173	56	6	311	1.45231	-0.666667	-0.666667	1.65055	-0.499271	-0.499271	2.72431	0.249272	0.249272	4	3980	1.14286	In_person	Female	25.9
98	98	10/27/2011	162	57	38	311	1.45231	-0.666667	-0.666667	1.65055	-0.499271	-0.499271	2.72431	0.249272	0.249272	6	5940	1.93878	In_person	Female	21
101	101	2011-11-01	163	55	4	311	1.45231	-0.666667	-0.666667	1.65055	-0.499271	-0.499271	2.72431	0.249272	0.249272	4	2569	0.102041	In_person	Female	24.8
7	7	2011-11-01	159	72	41	310	1.45231	-0.666667	-1.33333	1.65055	-0.499271	-0.998542	2.72431	0.249272	0.997086	4	2809	0.673469	In_person	Female	31
8	8	10/17/2011	173	51	26	310	1.45231	-0.666667	-1.33333	1.65055	-0.499271	-0.998542	2.72431	0.249272	0.997086	4	2841	0.816327	In_person	Female	21
21	21	10/18/2011	160	57	45	310	1.45231	-0.666667	-1.33333	1.65055	-0.499271	-0.998542	2.72431	0.249272	0.997086	3	687	-0.877551	In_person	Female	20.9
24	24	10/18/2011	166	76.5	18	310	1.45231	-0.666667	-1.33333	1.65055	-0.499271	-0.998542	2.72431	0.249272	0.997086	5	6713	0.897959	In_person	Female	20.1
32	32	10/19/2011	159	51	48	310	1.45231	-0.666667	-1.33333	1.65055	-0.499271	-0.998542	2.72431	0.249272	0.997086	4	4969	1.91837	In_person	Female	22.3
38	38	10/19/2011	157	62	36	310	1.45231	-0.666667	-1.33333	1.65055	-0.499271	-0.998542	2.72431	0.249272	0.997086	6	9065	1.85714	In_person	Female	21.5
49	49	2011-11-01	158	60	8	310	1.45231	-0.666667	-1.33333	1.65055	-0.499271	-0.998542	2.72431	0.249272	0.997086	4	4340	0.938776	In_person	Female	30.7
53	53	10/20/2011	164	59	5	310	1.45231	-0.666667	-1.33333	1.65055	-0.499271	-0.998542	2.72431	0.249272	0.997086	5	3146	0.489796	In_person	Female	27
57	57	10/21/2011	165	55	20	310	1.45231	-0.666667	-1.33333	1.65055	-0.499271	-0.998542	2.72431	0.249272	0.997086	6	1923	2.4898	In_person	Female	28.7
67	67	10/21/2011	157	63	46	310	1.45231	-0.666667	-1.33333	1.65055	-0.499271	-0.998542	2.72431	0.249272	0.997086	5	1854	2.14286	In_person	Female	19
71	71	10/21/2011	165	68	18	310	1.45231	-0.666667	-1.33333	1.65055	-0.499271	-0.998542	2.72431	0.249272	0.997086	3	7671	0.791667	In_person	Female	30.5
80	80	10/25/2011	164	81	23	310	1.45231	-0.666667	-1.33333	1.65055	-0.499271	-0.998542	2.72431	0.249272	0.997086	4	5514	1.26531	In_person	Female	24.5
86	86	10/26/2011	168	120	38	310	1.45231	-0.666667	-1.33333	1.65055	-0.499271	-0.998542	2.72431	0.249272	0.997086	3	1972	-0.346939	In_person	Female	20.6
98	98	10/27/2011	162	57	19	310	1.45231	-0.666667	-1.33333	1.65055	-0.499271	-0.998542	2.72431	0.249272	0.997086	6	3038	1.93878	In_person	Female	21
105	105	10/28/2011	163	61	40	310	1.45231	-0.666667	-1.33333	1.65055	-0.499271	-0.998542	2.72431	0.249272	0.997086	6	1345	2.12245	In_person	Female	25.6
1	1	10/17/2011	175	72	53	309	1.45231	-0.666667	-2	1.65055	-0.499271	-1.49781	2.72431	0.249272	2.24344	6	1748	3.18367	In_person	Female	24.3
14	14	10/18/2011	178	63.5	8	309	1.45231	-0.666667	-2	1.65055	-0.499271	-1.49781	2.72431	0.249272	2.24344	5	5739	0.489796	In_person	Female	28.3
20	20	10/18/2011	177	70	13	309	1.45231	-0.666667	-2	1.65055	-0.499271	-1.49781	2.72431	0.249272	2.24344	4	6824	0.163265	In_person	Female	23.3
24	24	10/18/2011	166	76.5	52	309	1.45231	-0.666667	-2	1.65055	-0.499271	-1.49781	2.72431	0.249272	2.24344	6	1966	1.89796	In_person	Female	20.1
33	33	10/19/2011	165	49	49	309	1.45231	-0.666667	-2	1.65055	-0.499271	-1.49781	2.72431	0.249272	2.24344	4	2834	1.26531	In_person	Female	32.8
38	38	10/19/2011	157	62	33	309	1.45231	-0.666667	-2	1.65055	-0.499271	-1.49781	2.72431	0.249272	2.24344	3	4585	-1.14286	In_person	Female	21.5
49	49	2011-11-01	158	60	18	309	1.45231	-0.666667	-2	1.65055	-0.499271	-1.49781	2.72431	0.249272	2.24344	4	4232	0.938776	In_person	Female	30.7
56	56	10/20/2011	173	74	32	309	1.45231	-0.666667	-2	1.65055	-0.499271	-1.49781	2.72431	0.249272	2.24344	5	3556	0.612245	In_person	Female	24.7
57	57	10/21/2011	165	55	14	309	1.45231	-0.666667	-2	1.65055	-0.499271	-1.49781	2.72431	0.249272	2.24344	6	4061	2.4898	In_person	Female	28.7
67	67	10/21/2011	157	63	3	309	1.45231	-0.666667	-2	1.65055	-0.499271	-1.49781	2.72431	0.249272	2.24344	2	1220	-0.857143	In_person	Female	19
76	76	10/25/2011	175.5	70	6	309	1.45231	-0.666667	-2	1.65055	-0.499271	-1.49781	2.72431	0.249272	2.24344	3	2539	0.0612245	In_person	Female	20.8
78	78	10/25/2011	156	44	52	309	1.45231	-0.666667	-2	1.65055	-0.499271	-1.49781	2.72431	0.249272	2.24344	4	5538	0.244898	In_person	Female	22.3
86	86	10/26/2011	168	120	25	309	1.45231	-0.666667	-2	1.65055	-0.499271	-1.49781	2.72431	0.249272	2.24344	2	1991	-1.34694	In_person	Female	20.6
98	98	10/27/2011	162	57	30	309	1.45231	-0.666667	-2	1.65055	-0.499271	-1.49781	2.72431	0.249272	2.24344	5	40	0.938776	In_person	Female	21
105	105	10/28/2011	163	61	18	309	1.45231	-0.666667	-2	1.65055	-0.499271	-1.49781	2.72431	0.249272	2.24344	5	7209	1.12245	In_person	Female	25.6
3	3	10/17/2011	174	70	46	308	1.45231	-1.33333	2	1.65055	-0.998542	1.49781	2.72431	0.997086	2.24344	7	1602	2.79592	In_person	Female	22
10	10	10/17/2011	173	67.5	33	308	1.45231	-1.33333	2	1.65055	-0.998542	1.49781	2.72431	0.997086	2.24344	6	1158	1.44898	In_person	Female	21.5
21	21	10/18/2011	160	57	43	308	1.45231	-1.33333	2	1.65055	-0.998542	1.49781	2.72431	0.997086	2.24344	3	1377	-0.877551	In_person	Female	20.9
25	25	10/18/2011	172	59	3	308	1.45231	-1.33333	2	1.65055	-0.998542	1.49781	2.72431	0.997086	2.24344	4	1540	0.489796	In_person	Female	19.2
29	29	10/19/2011	167	77	46	308	1.45231	-1.33333	2	1.65055	-0.998542	1.49781	2.72431	0.997086	2.24344	2	3381	-1.12245	In_person	Female	39.9
41	41	10/20/2011	165	57	42	308	1.45231	-1.33333	2	1.65055	-0.998542	1.49781	2.72431	0.997086	2.24344	2	7327	-1.12245	In_person	Female	30.5
46	46	10/20/2011	165	56.5	34	308	1.45231	-1.33333	2	1.65055	-0.998542	1.49781	2.72431	0.997086	2.24344	4	6525	0.673469	In_person	Female	21.9
56	56	10/20/2011	173	74	1	308	1.45231	-1.33333	2	1.65055	-0.998542	1.49781	2.72431	0.997086	2.24344	7	5657	2.61224	In_person	Female	24.7
58	58	10/21/2011	162	63	25	308	1.45231	-1.33333	2	1.65055	-0.998542	1.49781	2.72431	0.997086	2.24344	1	2036	-1.57143	In_person	Female	53.7
70	70	10/21/2011	160	54	6	308	1.45231	-1.33333	2	1.65055	-0.998542	1.49781	2.72431	0.997086	2.24344	6	1573	2.18367	In_person	Female	30.9
71	71	10/21/2011	165	68	33	308	1.45231	-1.33333	2	1.65055	-0.998542	1.49781	2.72431	0.997086	2.24344	3	5622	0.791667	In_person	Female	30.5
79	79	10/25/2011	161	70	24	308	1.45231	-1.33333	2	1.65055	-0.998542	1.49781	2.72431	0.997086	2.24344	6	5323	1.67347	In_person	Female	22.9
86	86	10/26/2011	168	120	16	308	1.45231	-1.33333	2	1.65055	-0.998542	1.49781	2.72431	0.997086	2.24344	6	3268	2.65306	In_person	Female	20.6
95	95	10/28/2011	165	50	51	308	1.45231	-1.33333	2	1.65055	-0.998542	1.49781	2.72431	0.997086	2.24344	7	3005	3.14286	In_person	Female	23.1
105	105	10/28/2011	163	61	1	308	1.45231	-1.33333	2	1.65055	-0.998542	1.49781	2.72431	0.997086	2.24344	4	6212	0.122449	In_person	Female	25.6
7	7	2011-11-01	159	72	36	307	1.45231	-1.33333	1.33333	1.65055	-0.998542	0.998542	2.72431	0.997086	0.997086	7	2812	3.67347	In_person	Female	31
14	14	10/18/2011	178	63.5	4	307	1.45231	-1.33333	1.33333	1.65055	-0.998542	0.998542	2.72431	0.997086	0.997086	5	4181	0.489796	In_person	Female	28.3
20	20	10/18/2011	177	70	45	307	1.45231	-1.33333	1.33333	1.65055	-0.998542	0.998542	2.72431	0.997086	0.997086	4	10009	0.163265	In_person	Female	23.3
25	25	10/18/2011	172	59	8	307	1.45231	-1.33333	1.33333	1.65055	-0.998542	0.998542	2.72431	0.997086	0.997086	3	2417	-0.510204	In_person	Female	19.2
30	30	10/31/2011	164	125	21	307	1.45231	-1.33333	1.33333	1.65055	-0.998542	0.998542	2.72431	0.997086	0.997086	7	4555	2.97959	In_person	Female	22
38	38	10/19/2011	157	62	7	307	1.45231	-1.33333	1.33333	1.65055	-0.998542	0.998542	2.72431	0.997086	0.997086	7	4636	2.85714	In_person	Female	21.5
43	43	10/20/2011	157	81	1	307	1.45231	-1.33333	1.33333	1.65055	-0.998542	0.998542	2.72431	0.997086	0.997086	5	5755	1.14286	In_person	Female	27.1
50	50	10/20/2011	170	67	45	307	1.45231	-1.33333	1.33333	1.65055	-0.998542	0.998542	2.72431	0.997086	0.997086	4	2009	0.469388	In_person	Female	21.2
58	58	10/21/2011	162	63	17	307	1.45231	-1.33333	1.33333	1.65055	-0.998542	0.998542	2.72431	0.997086	0.997086	3	3030	0.428571	In_person	Female	53.7
68	68	10/21/2011	168	57	47	307	1.45231	-1.33333	1.33333	1.65055	-0.998542	0.998542	2.72431	0.997086	0.997086	4	1759	1.5102	In_person	Female	22.1
71	71	10/21/2011	165	68	26	307	1.45231	-1.33333	1.33333	1.65055	-0.998542	0.998542	2.72431	0.997086	0.997086	3	2605	0.791667	In_person	Female	30.5
78	78	10/25/2011	156	44	24	307	1.45231	-1.33333	1.33333	1.65055	-0.998542	0.998542	2.72431	0.997086	0.997086	6	3986	2.2449	In_person	Female	22.3
91	91	10/27/2011	166	69	9	307	1.45231	-1.33333	1.33333	1.65055	-0.998542	0.998542	2.72431	0.997086	0.997086	2	3641	-1.10204	In_person	Female	19.7
94	94	10/28/2011	162	50	31	307	1.45231	-1.33333	1.33333	1.65055	-0.998542	0.998542	2.72431	0.997086	0.997086	7	2417	2.34694	In_person	Female	21.1
99	99	10/27/2011	164	72	45	307	1.45231	-1.33333	1.33333	1.65055	-0.998542	0.998542	2.72431	0.997086	0.997086	7	1620	3.57143	In_person	Female	21.6
2	2	10/17/2011	166	55	12	306	1.45231	-1.33333	0.666667	1.65055	-0.998542	0.499271	2.72431	0.997086	0.249272	7	7427	4.22449	In_person	Female	45.3
13	13	10/31/2011	171.5	69	52	306	1.45231	-1.33333	0.666667	1.65055	-0.998542	0.499271	2.72431	0.997086	0.249272	5	4646	1.20408	In_person	Female	22.4
17	17	10/18/2011	170	57	43	306	1.45231	-1.33333	0.666667	1.65055	-0.998542	0.499271	2.72431	0.997086	0.249272	6	7589	3	In_person	Female	20.6
26	26	10/19/2011	175	88	28	306	1.45231	-1.33333	0.666667	1.65055	-0.998542	0.499271	2.72431	0.997086	0.249272	5	2090	0.530612	In_person	Female	39.3
34	34	10/19/2011	164	59	26	306	1.45231	-1.33333	0.666667	1.65055	-0.998542	0.499271	2.72431	0.997086	0.249272	5	2309	0.0612245	In_person	Female	21.5
36	36	10/19/2011	170	50	29	306	1.45231	-1.33333	0.666667	1.65055	-0.998542	0.499271	2.72431	0.997086	0.249272	5	6137	-0.367347	In_person	Female	19.6
45	45	10/31/2011	180	64	11	306	1.45231	-1.33333	0.666667	1.65055	-0.998542	0.499271	2.72431	0.997086	0.249272	6	2102	1.57143	In_person	Female	25.7
53	53	10/20/2011	164	59	8	306	1.45231	-1.33333	0.666667	1.65055	-0.998542	0.499271	2.72431	0.997086	0.249272	5	2321	0.489796	In_person	Female	27
57	57	10/21/2011	165	55	50	306	1.45231	-1.33333	0.666667	1.65055	-0.998542	0.499271	2.72431	0.997086	0.249272	6	4348	2.4898	In_person	Female	28.7
68	68	10/21/2011	168	57	17	306	1.45231	-1.33333	0.666667	1.65055	-0.998542	0.499271	2.72431	0.997086	0.249272	5	4536	2.5102	In_person	Female	22.1
74	74	10/25/2011	162	55	45	306	1.45231	-1.33333	0.666667	1.65055	-0.998542	0.499271	2.72431	0.997086	0.249272	7	1833	3.34694	In_person	Female	22.1
82	82	10/26/2011	155	41	53	306	1.45231	-1.33333	0.666667	1.65055	-0.998542	0.499271	2.72431	0.997086	0.249272	7	3195	3.02041	In_person	Female	20.1
89	89	10/31/2011	173	56	5	306	1.45231	-1.33333	0.666667	1.65055	-0.998542	0.499271	2.72431	0.997086	0.249272	4	5867	1.14286	In_person	Female	25.9
96	96	10/27/2011	178	92	17	306	1.45231	-1.33333	0.666667	1.65055	-0.998542	0.499271	2.72431	0.997086	0.249272	5	2215	0.854167	In_person	Female	34.6
101	101	2011-11-01	163	55	39	306	1.45231	-1.33333	0.666667	1.65055	-0.998542	0.499271	2.72431	0.997086	0.249272	4	1595	0.102041	In_person	Female	24.8
2	2	10/17/2011	166	55	2	305	1.45231	-1.33333	0	1.65055	-0.998542	0	2.72431	0.997086	0	4	2464	1.22449	In_person	Female	45.3
14	14	10/18/2011	178	63.5	5	305	1.45231	-1.33333	0	1.65055	-0.998542	0	2.72431	0.997086	0	5	3844	0.489796	In_person	Female	28.3
20	20	10/18/2011	177	70	37	305	1.45231	-1.33333	0	1.65055	-0.998542	0	2.72431	0.997086	0	4	7965	0.163265	In_person	Female	23.3
25	25	10/18/2011	172	59	51	305	1.45231	-1.33333	0	1.65055	-0.998542	0	2.72431	0.997086	0	6	2609	2.4898	In_person	Female	19.2
34	34	10/19/2011	164	59	51	305	1.45231	-1.33333	0	1.65055	-0.998542	0	2.72431	0.997086	0	6	4367	1.06122	In_person	Female	21.5
38	38	10/19/2011	157	62	35	305	1.45231	-1.33333	0	1.65055	-0.998542	0	2.72431	0.997086	0	3	2053	-1.14286	In_person	Female	21.5
46	46	10/20/2011	165	56.5	22	305	1.45231	-1.33333	0	1.65055	-0.998542	0	2.72431	0.997086	0	4	6175	0.673469	In_person	Female	21.9
56	56	10/20/2011	173	74	23	305	1.45231	-1.33333	0	1.65055	-0.998542	0	2.72431	0.997086	0	5	2244	0.612245	In_person	Female	24.7
59	59	10/21/2011	163	61	38	305	1.45231	-1.33333	0	1.65055	-0.998542	0	2.72431	0.997086	0	4	5846	0.22449	In_person	Female	23.5
66	66	10/21/2011	169	66	16	305	1.45231	-1.33333	0	1.65055	-0.998542	0	2.72431	0.997086	0	4	7023	0.55102	In_person	Female	18.7
77	77	10/25/2011	169	74	30	305	1.45231	-1.33333	0	1.65055	-0.998542	0	2.72431	0.997086	0	4	6414	1.67347	In_person	Female	27.3
79	79	10/25/2011	161	70	48	305	1.45231	-1.33333	0	1.65055	-0.998542	0	2.72431	0.997086	0	7	2299	2.67347	In_person	Female	22.9
91	91	10/27/2011	166	69	52	305	1.45231	-1.33333	0	1.65055	-0.998542	0	2.72431	0.997086	0	3	1781	-0.102041	In_person	Female	19.7
97	97	10/31/2011	170	65	38	305	1.45231	-1.33333	0	1.65055	-0.998542	0	2.72431	0.997086	0	6	4341	2.22449	In_person	Female	28
101	101	2011-11-01	163	55	51	305	1.45231	-1.33333	0	1.65055	-0.998542	0	2.72431	0.997086	0	4	1566	0.102041	In_person	Female	24.8
7	7	2011-11-01	159	72	50	304	1.45231	-1.33333	-0.666667	1.65055	-0.998542	-0.499271	2.72431	0.997086	0.249272	1	2335	-2.32653	In_person	Female	31
12	12	10/17/2011	180	78	20	304	1.45231	-1.33333	-0.666667	1.65055	-0.998542	-0.499271	2.72431	0.997086	0.249272	3	3183	-0.959184	In_person	Female	21
21	21	10/18/2011	160	57	18	304	1.45231	-1.33333	-0.666667	1.65055	-0.998542	-0.499271	2.72431	0.997086	0.249272	3	3719	-0.877551	In_person	Female	20.9
25	25	10/18/2011	172	59	48	304	1.45231	-1.33333	-0.666667	1.65055	-0.998542	-0.499271	2.72431	0.997086	0.249272	5	1862	1.4898	In_person	Female	19.2
34	34	10/19/2011	164	59	20	304	1.45231	-1.33333	-0.666667	1.65055	-0.998542	-0.499271	2.72431	0.997086	0.249272	5	3340	0.0612245	In_person	Female	21.5
38	38	10/19/2011	157	62	20	304	1.45231	-1.33333	-0.666667	1.65055	-0.998542	-0.499271	2.72431	0.997086	0.249272	4	3972	-0.142857	In_person	Female	21.5
43	43	10/20/2011	157	81	6	304	1.45231	-1.33333	-0.666667	1.65055	-0.998542	-0.499271	2.72431	0.997086	0.249272	3	1999	-0.857143	In_person	Female	27.1
54	54	10/20/2011	162	68	23	304	1.45231	-1.33333	-0.666667	1.65055	-0.998542	-0.499271	2.72431	0.997086	0.249272	4	2362	-0.918367	In_person	Female	23.6
60	60	10/21/2011	166	71	9	304	1.45231	-1.33333	-0.666667	1.65055	-0.998542	-0.499271	2.72431	0.997086	0.249272	7	4943	3.16327	In_person	Female	43.1
67	67	10/21/2011	157	63	22	304	1.45231	-1.33333	-0.666667	1.65055	-0.998542	-0.499271	2.72431	0.997086	0.249272	4	1584	1.14286	In_person	Female	19
74	74	10/25/2011	162	55	1	304	1.45231	-1.33333	-0.666667	1.65055	-0.998542	-0.499271	2.72431	0.997086	0.249272	7	3446	3.34694	In_person	Female	22.1
84	84	10/26/2011	164	80	50	304	1.45231	-1.33333	-0.666667	1.65055	-0.998542	-0.499271	2.72431	0.997086	0.249272	3	3116	-0.183673	In_person	Female	25.2
88	88	10/26/2011	165	48	38	304	1.45231	-1.33333	-0.666667	1.65055	-0.998542	-0.499271	2.72431	0.997086	0.249272	7	2578	3.42857	In_person	Female	29
98	98	10/27/2011	162	57	28	304	1.45231	-1.33333	-0.666667	1.65055	-0.998542	-0.499271	2.72431	0.997086	0.249272	5	4929	0.938776	In_person	Female	21
100	100	10/27/2011	160	58	37	304	1.45231	-1.33333	-0.666667	1.65055	-0.998542	-0.499271	2.72431	0.997086	0.249272	6	3004	2.10204	In_person	Female	27.8
4	4	10/17/2011	159	68	29	303	1.45231	-1.33333	-1.33333	1.65055	-0.998542	-0.998542	2.72431	0.997086	0.997086	3	3860	-0.897959	In_person	Female	21.1
9	9	10/17/2011	156	50	35	303	1.45231	-1.33333	-1.33333	1.65055	-0.998542	-0.998542	2.72431	0.997086	0.997086	5	3922	1.85714	In_person	Female	21.2
21	21	10/18/2011	160	57	39	303	1.45231	-1.33333	-1.33333	1.65055	-0.998542	-0.998542	2.72431	0.997086	0.997086	3	3328	-0.877551	In_person	Female	20.9
26	26	10/19/2011	175	88	39	303	1.45231	-1.33333	-1.33333	1.65055	-0.998542	-0.998542	2.72431	0.997086	0.997086	5	1308	0.530612	In_person	Female	39.3
30	30	10/31/2011	164	125	18	303	1.45231	-1.33333	-1.33333	1.65055	-0.998542	-0.998542	2.72431	0.997086	0.997086	6	5236	1.97959	In_person	Female	22
37	37	10/19/2011	160	58	11	303	1.45231	-1.33333	-1.33333	1.65055	-0.998542	-0.998542	2.72431	0.997086	0.997086	4	3150	0.714286	In_person	Female	18.8
46	46	10/20/2011	165	56.5	49	303	1.45231	-1.33333	-1.33333	1.65055	-0.998542	-0.998542	2.72431	0.997086	0.997086	4	2573	0.673469	In_person	Female	21.9
54	54	10/20/2011	162	68	38	303	1.45231	-1.33333	-1.33333	1.65055	-0.998542	-0.998542	2.72431	0.997086	0.997086	6	1897	1.08163	In_person	Female	23.6
58	58	10/21/2011	162	63	51	303	1.45231	-1.33333	-1.33333	1.65055	-0.998542	-0.998542	2.72431	0.997086	0.997086	1	2542	-1.57143	In_person	Female	53.7
64	64	10/21/2011	160	54	21	303	1.45231	-1.33333	-1.33333	1.65055	-0.998542	-0.998542	2.72431	0.997086	0.997086	5	2599	1.79592	In_person	Female	25.4
71	71	10/21/2011	165	68	36	303	1.45231	-1.33333	-1.33333	1.65055	-0.998542	-0.998542	2.72431	0.997086	0.997086	4	2483	1.79167	In_person	Female	30.5
79	79	10/25/2011	161	70	37	303	1.45231	-1.33333	-1.33333	1.65055	-0.998542	-0.998542	2.72431	0.997086	0.997086	5	5970	0.673469	In_person	Female	22.9
89	89	10/31/2011	173	56	50	303	1.45231	-1.33333	-1.33333	1.65055	-0.998542	-0.998542	2.72431	0.997086	0.997086	3	3314	0.142857	In_person	Female	25.9
94	94	10/28/2011	162	50	17	303	1.45231	-1.33333	-1.33333	1.65055	-0.998542	-0.998542	2.72431	0.997086	0.997086	6	1864	1.34694	In_person	Female	21.1
102	102	10/28/2011	156	52	21	303	1.45231	-1.33333	-1.33333	1.65055	-0.998542	-0.998542	2.72431	0.997086	0.997086	5	1607	0.979592	In_person	Female	21.9
5	5	10/17/2011	169	64	39	302	1.45231	-1.33333	-2	1.65055	-0.998542	-1.49781	2.72431	0.997086	2.24344	3	2287	0.102041	In_person	Female	19.4
13	13	10/31/2011	171.5	69	39	302	1.45231	-1.33333	-2	1.65055	-0.998542	-1.49781	2.72431	0.997086	2.24344	3	1661	-0.795918	In_person	Female	22.4
16	16	10/18/2011	172	66	43	302	1.45231	-1.33333	-2	1.65055	-0.998542	-1.49781	2.72431	0.997086	2.24344	6	1770	1.2449	In_person	Female	26.2
22	22	10/18/2011	177	80	32	302	1.45231	-1.33333	-2	1.65055	-0.998542	-1.49781	2.72431	0.997086	2.24344	3	2050	0.591837	In_person	Female	23.1
33	33	10/19/2011	165	49	3	302	1.45231	-1.33333	-2	1.65055	-0.998542	-1.49781	2.72431	0.997086	2.24344	2	2085	-0.734694	In_person	Female	32.8
37	37	10/19/2011	160	58	17	302	1.45231	-1.33333	-2	1.65055	-0.998542	-1.49781	2.72431	0.997086	2.24344	6	3203	2.71429	In_person	Female	18.8
44	44	10/20/2011	170.7	65	15	302	1.45231	-1.33333	-2	1.65055	-0.998542	-1.49781	2.72431	0.997086	2.24344	4	2230	0.591837	In_person	Female	21
53	53	10/20/2011	164	59	26	302	1.45231	-1.33333	-2	1.65055	-0.998542	-1.49781	2.72431	0.997086	2.24344	6	2370	1.4898	In_person	Female	27
58	58	10/21/2011	162	63	13	302	1.45231	-1.33333	-2	1.65055	-0.998542	-1.49781	2.72431	0.997086	2.24344	2	2556	-0.571429	In_person	Female	53.7
70	70	10/21/2011	160	54	49	302	1.45231	-1.33333	-2	1.65055	-0.998542	-1.49781	2.72431	0.997086	2.24344	5	1288	1.18367	In_person	Female	30.9
73	73	10/21/2011	173	65	35	302	1.45231	-1.33333	-2	1.65055	-0.998542	-1.49781	2.72431	0.997086	2.24344	4	2256	1	In_person	Female	31.1
84	84	10/26/2011	164	80	39	302	1.45231	-1.33333	-2	1.65055	-0.998542	-1.49781	2.72431	0.997086	2.24344	2	2348	-1.18367	In_person	Female	25.2
87	87	10/26/2011	168	92	40	302	1.45231	-1.33333	-2	1.65055	-0.998542	-1.49781	2.72431	0.997086	2.24344	5	1919	0.653061	In_person	Female	35.6
97	97	10/31/2011	170	65	51	302	1.45231	-1.33333	-2	1.65055	-0.998542	-1.49781	2.72431	0.997086	2.24344	6	3732	2.22449	In_person	Female	28
102	102	10/28/2011	156	52	25	302	1.45231	-1.33333	-2	1.65055	-0.998542	-1.49781	2.72431	0.997086	2.24344	6	4608	1.97959	In_person	Female	21.9
3	3	10/17/2011	174	70	1	301	1.45231	-2	2	1.65055	-1.49781	1.49781	2.72431	2.24344	2.24344	5	2235	0.795918	In_person	Female	22
12	12	10/17/2011	180	78	36	301	1.45231	-2	2	1.65055	-1.49781	1.49781	2.72431	2.24344	2.24344	2	2405	-1.95918	In_person	Female	21
16	16	10/18/2011	172	66	47	301	1.45231	-2	2	1.65055	-1.49781	1.49781	2.72431	2.24344	2.24344	6	1400	1.2449	In_person	Female	26.2
26	26	10/19/2011	175	88	4	301	1.45231	-2	2	1.65055	-1.49781	1.49781	2.72431	2.24344	2.24344	4	2370	-0.469388	In_person	Female	39.3
33	33	10/19/2011	165	49	41	301	1.45231	-2	2	1.65055	-1.49781	1.49781	2.72431	2.24344	2.24344	5	3667	2.26531	In_person	Female	32.8
39	39	10/19/2011	161	57	45	301	1.45231	-2	2	1.65055	-1.49781	1.49781	2.72431	2.24344	2.24344	2	3891	-0.918367	In_person	Female	31.4
49	49	2011-11-01	158	60	16	301	1.45231	-2	2	1.65055	-1.49781	1.49781	2.72431	2.24344	2.24344	6	5279	2.93878	In_person	Female	30.7
52	52	10/20/2011	156.5	66.1	30	301	1.45231	-2	2	1.65055	-1.49781	1.49781	2.72431	2.24344	2.24344	5	2688	0.938776	In_person	Female	18.8
58	58	10/21/2011	162	63	19	301	1.45231	-2	2	1.65055	-1.49781	1.49781	2.72431	2.24344	2.24344	1	2554	-1.57143	In_person	Female	53.7
68	68	10/21/2011	168	57	6	301	1.45231	-2	2	1.65055	-1.49781	1.49781	2.72431	2.24344	2.24344	6	10315	3.5102	In_person	Female	22.1
76	76	10/25/2011	175.5	70	16	301	1.45231	-2	2	1.65055	-1.49781	1.49781	2.72431	2.24344	2.24344	1	6023	-1.93878	In_person	Female	20.8
82	82	10/26/2011	155	41	18	301	1.45231	-2	2	1.65055	-1.49781	1.49781	2.72431	2.24344	2.24344	6	4663	2.02041	In_person	Female	20.1
86	86	10/26/2011	168	120	29	301	1.45231	-2	2	1.65055	-1.49781	1.49781	2.72431	2.24344	2.24344	5	4913	1.65306	In_person	Female	20.6
95	95	10/28/2011	165	50	17	301	1.45231	-2	2	1.65055	-1.49781	1.49781	2.72431	2.24344	2.24344	6	7165	2.14286	In_person	Female	23.1
101	101	2011-11-01	163	55	22	301	1.45231	-2	2	1.65055	-1.49781	1.49781	2.72431	2.24344	2.24344	4	3360	0.102041	In_person	Female	24.8
4	4	10/17/2011	159	68	40	300	1.45231	-2	1.33333	1.65055	-1.49781	0.998542	2.72431	2.24344	0.997086	7	4562	3.10204	In_person	Female	21.1
9	9	10/17/2011	156	50	27	300	1.45231	-2	1.33333	1.65055	-1.49781	0.998542	2.72431	2.24344	0.997086	2	1841	-1.14286	In_person	Female	21.2
17	17	10/18/2011	170	57	31	300	1.45231	-2	1.33333	1.65055	-1.49781	0.998542	2.72431	2.24344	0.997086	5	2846	2	In_person	Female	20.6
25	25	10/18/2011	172	59	6	300	1.45231	-2	1.33333	1.65055	-1.49781	0.998542	2.72431	2.24344	0.997086	5	3151	1.4898	In_person	Female	19.2
31	31	10/19/2011	171	65	18	300	1.45231	-2	1.33333	1.65055	-1.49781	0.998542	2.72431	2.24344	0.997086	3	1437	-1.42857	In_person	Female	38
42	42	10/20/2011	160	44	14	300	1.45231	-2	1.33333	1.65055	-1.49781	0.998542	2.72431	2.24344	0.997086	6	2929	2.10204	In_person	Female	28
46	46	10/20/2011	165	56.5	47	300	1.45231	-2	1.33333	1.65055	-1.49781	0.998542	2.72431	2.24344	0.997086	3	4493	-0.326531	In_person	Female	21.9
52	52	10/20/2011	156.5	66.1	38	300	1.45231	-2	1.33333	1.65055	-1.49781	0.998542	2.72431	2.24344	0.997086	6	1313	1.93878	In_person	Female	18.8
62	62	10/21/2011	151	48	15	300	1.45231	-2	1.33333	1.65055	-1.49781	0.998542	2.72431	2.24344	0.997086	4	2875	2.36735	In_person	Female	34.8
70	70	10/21/2011	160	54	1	300	1.45231	-2	1.33333	1.65055	-1.49781	0.998542	2.72431	2.24344	0.997086	4	2220	0.183673	In_person	Female	30.9
76	76	10/25/2011	175.5	70	38	300	1.45231	-2	1.33333	1.65055	-1.49781	0.998542	2.72431	2.24344	0.997086	2	2449	-0.938776	In_person	Female	20.8
81	81	10/25/2011	175	76	1	300	1.45231	-2	1.33333	1.65055	-1.49781	0.998542	2.72431	2.24344	0.997086	3	3282	-0.306122	In_person	Female	22.4
85	85	10/26/2011	166	49	45	300	1.45231	-2	1.33333	1.65055	-1.49781	0.998542	2.72431	2.24344	0.997086	5	4084	0.693878	In_person	Female	31
92	92	10/27/2011	169	64	2	300	1.45231	-2	1.33333	1.65055	-1.49781	0.998542	2.72431	2.24344	0.997086	5	4574	1.02041	In_person	Female	23.4
98	98	10/27/2011	162	57	53	300	1.45231	-2	1.33333	1.65055	-1.49781	0.998542	2.72431	2.24344	0.997086	6	3194	1.93878	In_person	Female	21
103	103	10/28/2011	157	57	26	300	1.45231	-2	1.33333	1.65055	-1.49781	0.998542	2.72431	2.24344	0.997086	5	5175	1.97959	In_person	Female	33.2
4	4	10/17/2011	159	68	44	299	1.45231	-2	0.666667	1.65055	-1.49781	0.499271	2.72431	2.24344	0.249272	6	1346	2.10204	In_person	Female	21.1
8	8	10/17/2011	173	51	20	299	1.45231	-2	0.666667	1.65055	-1.49781	0.499271	2.72431	2.24344	0.249272	5	2834	1.81633	In_person	Female	21
18	18	10/18/2011	165	61	19	299	1.45231	-2	0.666667	1.65055	-1.49781	0.499271	2.72431	2.24344	0.249272	7	5117	2.38776	In_person	Female	26.4
28	28	10/19/2011	176	72	31	299	1.45231	-2	0.666667	1.65055	-1.49781	0.499271	2.72431	2.24344	0.249272	3	5053	-0.653061	In_person	Female	26.6
33	33	10/19/2011	165	49	29	299	1.45231	-2	0.666667	1.65055	-1.49781	0.499271	2.72431	2.24344	0.249272	5	3567	2.26531	In_person	Female	32.8
41	41	10/20/2011	165	57	44	299	1.45231	-2	0.666667	1.65055	-1.49781	0.499271	2.72431	2.24344	0.249272	2	7921	-1.12245	In_person	Female	30.5
48	48	10/20/2011	168	75	19	299	1.45231	-2	0.666667	1.65055	-1.49781	0.499271	2.72431	2.24344	0.249272	2	2671	-1.06122	In_person	Female	24
52	52	10/20/2011	156.5	66.1	45	299	1.45231	-2	0.666667	1.65055	-1.49781	0.499271	2.72431	2.24344	0.249272	6	2170	1.93878	In_person	Female	18.8
61	61	10/21/2011	155	90	33	299	1.45231	-2	0.666667	1.65055	-1.49781	0.499271	2.72431	2.24344	0.249272	4	2400	2.02041	In_person	Female	NA
70	70	10/21/2011	160	54	44	299	1.45231	-2	0.666667	1.65055	-1.49781	0.499271	2.72431	2.24344	0.249272	3	1434	-0.816327	In_person	Female	30.9
77	77	10/25/2011	169	74	12	299	1.45231	-2	0.666667	1.65055	-1.49781	0.499271	2.72431	2.24344	0.249272	3	4104	0.673469	In_person	Female	27.3
78	78	10/25/2011	156	44	10	299	1.45231	-2	0.666667	1.65055	-1.49781	0.499271	2.72431	2.24344	0.249272	6	6903	2.2449	In_person	Female	22.3
90	90	10/28/2011	168	58	45	299	1.45231	-2	0.666667	1.65055	-1.49781	0.499271	2.72431	2.24344	0.249272	6	2794	1.42857	In_person	Female	24.7
94	94	10/28/2011	162	50	27	299	1.45231	-2	0.666667	1.65055	-1.49781	0.499271	2.72431	2.24344	0.249272	5	1682	0.346939	In_person	Female	21.1
100	100	10/27/2011	160	58	3	299	1.45231	-2	0.666667	1.65055	-1.49781	0.499271	2.72431	2.24344	0.249272	4	1769	0.102041	In_person	Female	27.8
6	6	10/17/2011	165	51	48	298	1.45231	-2	0	1.65055	-1.49781	0	2.72431	2.24344	0	2	2102	-0.326531	In_person	Female	19.8
13	13	10/31/2011	171.5	69	18	298	1.45231	-2	0	1.65055	-1.49781	0	2.72431	2.24344	0	5	2361	1.20408	In_person	Female	22.4
20	20	10/18/2011	177	70	40	298	1.45231	-2	0	1.65055	-1.49781	0	2.72431	2.24344	0	5	1158	1.16327	In_person	Female	23.3
24	24	10/18/2011	166	76.5	17	298	1.45231	-2	0	1.65055	-1.49781	0	2.72431	2.24344	0	4	2220	-0.102041	In_person	Female	20.1
30	30	10/31/2011	164	125	2	298	1.45231	-2	0	1.65055	-1.49781	0	2.72431	2.24344	0	5	5101	0.979592	In_person	Female	22
38	38	10/19/2011	157	62	44	298	1.45231	-2	0	1.65055	-1.49781	0	2.72431	2.24344	0	6	7670	1.85714	In_person	Female	21.5
45	45	10/31/2011	180	64	42	298	1.45231	-2	0	1.65055	-1.49781	0	2.72431	2.24344	0	4	2668	-0.428571	In_person	Female	25.7
56	56	10/20/2011	173	74	47	298	1.45231	-2	0	1.65055	-1.49781	0	2.72431	2.24344	0	6	4721	1.61224	In_person	Female	24.7
63	63	10/21/2011	166	76	26	298	1.45231	-2	0	1.65055	-1.49781	0	2.72431	2.24344	0	7	3730	3.02041	In_person	Female	22.2
64	64	10/21/2011	160	54	49	298	1.45231	-2	0	1.65055	-1.49781	0	2.72431	2.24344	0	4	3747	0.795918	In_person	Female	25.4
75	75	10/25/2011	178	74	19	298	1.45231	-2	0	1.65055	-1.49781	0	2.72431	2.24344	0	4	4751	0.0408163	In_person	Female	37.9
82	82	10/26/2011	155	41	47	298	1.45231	-2	0	1.65055	-1.49781	0	2.72431	2.24344	0	5	3798	1.02041	In_person	Female	20.1
85	85	10/26/2011	166	49	39	298	1.45231	-2	0	1.65055	-1.49781	0	2.72431	2.24344	0	6	7460	1.69388	In_person	Female	31
92	92	10/27/2011	169	64	1	298	1.45231	-2	0	1.65055	-1.49781	0	2.72431	2.24344	0	6	4129	2.02041	In_person	Female	23.4
96	96	10/27/2011	178	92	10	298	1.45231	-2	0	1.65055	-1.49781	0	2.72431	2.24344	0	2	1313	-2.14583	In_person	Female	34.6
99	99	10/27/2011	164	72	31	298	1.45231	-2	0	1.65055	-1.49781	0	2.72431	2.24344	0	4	1279	0.571429	In_person	Female	21.6
6	6	10/17/2011	165	51	32	297	1.45231	-2	-0.666667	1.65055	-1.49781	-0.499271	2.72431	2.24344	0.249272	3	2268	0.673469	In_person	Female	19.8
13	13	10/31/2011	171.5	69	17	297	1.45231	-2	-0.666667	1.65055	-1.49781	-0.499271	2.72431	2.24344	0.249272	5	4723	1.20408	In_person	Female	22.4
17	17	10/18/2011	170	57	26	297	1.45231	-2	-0.666667	1.65055	-1.49781	-0.499271	2.72431	2.24344	0.249272	4	2541	1	In_person	Female	20.6
27	27	10/19/2011	173	58	21	297	1.45231	-2	-0.666667	1.65055	-1.49781	-0.499271	2.72431	2.24344	0.249272	5	2125	2.02041	In_person	Female	30.8
31	31	10/19/2011	171	65	6	297	1.45231	-2	-0.666667	1.65055	-1.49781	-0.499271	2.72431	2.24344	0.249272	3	2079	-1.42857	In_person	Female	38
41	41	10/20/2011	165	57	33	297	1.45231	-2	-0.666667	1.65055	-1.49781	-0.499271	2.72431	2.24344	0.249272	5	7082	1.87755	In_person	Female	30.5
46	46	10/20/2011	165	56.5	32	297	1.45231	-2	-0.666667	1.65055	-1.49781	-0.499271	2.72431	2.24344	0.249272	3	2576	-0.326531	In_person	Female	21.9
54	54	10/20/2011	162	68	26	297	1.45231	-2	-0.666667	1.65055	-1.49781	-0.499271	2.72431	2.24344	0.249272	6	1457	1.08163	In_person	Female	23.6
59	59	10/21/2011	163	61	53	297	1.45231	-2	-0.666667	1.65055	-1.49781	-0.499271	2.72431	2.24344	0.249272	4	5074	0.22449	In_person	Female	23.5
70	70	10/21/2011	160	54	23	297	1.45231	-2	-0.666667	1.65055	-1.49781	-0.499271	2.72431	2.24344	0.249272	4	1982	0.183673	In_person	Female	30.9
72	72	10/21/2011	165	56	16	297	1.45231	-2	-0.666667	1.65055	-1.49781	-0.499271	2.72431	2.24344	0.249272	3	1791	-0.183673	In_person	Female	19.1
84	84	10/26/2011	164	80	7	297	1.45231	-2	-0.666667	1.65055	-1.49781	-0.499271	2.72431	2.24344	0.249272	2	1668	-1.18367	In_person	Female	25.2
87	87	10/26/2011	168	92	15	297	1.45231	-2	-0.666667	1.65055	-1.49781	-0.499271	2.72431	2.24344	0.249272	5	2990	0.653061	In_person	Female	35.6
94	94	10/28/2011	162	50	30	297	1.45231	-2	-0.666667	1.65055	-1.49781	-0.499271	2.72431	2.24344	0.249272	6	1420	1.34694	In_person	Female	21.1
99	99	10/27/2011	164	72	25	297	1.45231	-2	-0.666667	1.65055	-1.49781	-0.499271	2.72431	2.24344	0.249272	7	3047	3.57143	In_person	Female	21.6
3	3	10/17/2011	174	70	52	296	1.45231	-2	-1.33333	1.65055	-1.49781	-0.998542	2.72431	2.24344	0.997086	5	1125	0.795918	In_person	Female	22
10	10	10/17/2011	173	67.5	16	296	1.45231	-2	-1.33333	1.65055	-1.49781	-0.998542	2.72431	2.24344	0.997086	6	1907	1.44898	In_person	Female	21.5
17	17	10/18/2011	170	57	1	296	1.45231	-2	-1.33333	1.65055	-1.49781	-0.998542	2.72431	2.24344	0.997086	4	5506	1	In_person	Female	20.6
23	23	10/18/2011	165	70	7	296	1.45231	-2	-1.33333	1.65055	-1.49781	-0.998542	2.72431	2.24344	0.997086	5	1671	0.918367	In_person	Female	24.8
33	33	10/19/2011	165	49	17	296	1.45231	-2	-1.33333	1.65055	-1.49781	-0.998542	2.72431	2.24344	0.997086	3	2994	0.265306	In_person	Female	32.8
39	39	10/19/2011	161	57	29	296	1.45231	-2	-1.33333	1.65055	-1.49781	-0.998542	2.72431	2.24344	0.997086	4	5316	1.08163	In_person	Female	31.4
45	45	10/31/2011	180	64	22	296	1.45231	-2	-1.33333	1.65055	-1.49781	-0.998542	2.72431	2.24344	0.997086	5	4381	0.571429	In_person	Female	25.7
55	55	10/20/2011	158	52.5	5	296	1.45231	-2	-1.33333	1.65055	-1.49781	-0.998542	2.72431	2.24344	0.997086	5	4976	2.10204	In_person	Female	25
58	58	10/21/2011	162	63	16	296	1.45231	-2	-1.33333	1.65055	-1.49781	-0.998542	2.72431	2.24344	0.997086	2	3418	-0.571429	In_person	Female	53.7
68	68	10/21/2011	168	57	46	296	1.45231	-2	-1.33333	1.65055	-1.49781	-0.998542	2.72431	2.24344	0.997086	5	3227	2.5102	In_person	Female	22.1
73	73	10/21/2011	173	65	18	296	1.45231	-2	-1.33333	1.65055	-1.49781	-0.998542	2.72431	2.24344	0.997086	4	4381	1	In_person	Female	31.1
80	80	10/25/2011	164	81	34	296	1.45231	-2	-1.33333	1.65055	-1.49781	-0.998542	2.72431	2.24344	0.997086	4	4354	1.26531	In_person	Female	24.5
89	89	10/31/2011	173	56	23	296	1.45231	-2	-1.33333	1.65055	-1.49781	-0.998542	2.72431	2.24344	0.997086	3	4901	0.142857	In_person	Female	25.9
94	94	10/28/2011	162	50	14	296	1.45231	-2	-1.33333	1.65055	-1.49781	-0.998542	2.72431	2.24344	0.997086	5	1998	0.346939	In_person	Female	21.1
104	104	10/28/2011	167	64	20	296	1.45231	-2	-1.33333	1.65055	-1.49781	-0.998542	2.72431	2.24344	0.997086	4	2931	0.612245	In_person	Female	28.6
5	5	10/17/2011	169	64	6	295	1.45231	-2	-2	1.65055	-1.49781	-1.49781	2.72431	2.24344	2.24344	4	1261	1.10204	In_person	Female	19.4
13	13	10/31/2011	171.5	69	21	295	1.45231	-2	-2	1.65055	-1.49781	-1.49781	2.72431	2.24344	2.24344	5	2250	1.20408	In_person	Female	22.4
20	20	10/18/2011	177	70	19	295	1.45231	-2	-2	1.65055	-1.49781	-1.49781	2.72431	2.24344	2.24344	2	3550	-1.83673	In_person	Female	23.3
24	24	10/18/2011	166	76.5	11	295	1.45231	-2	-2	1.65055	-1.49781	-1.49781	2.72431	2.24344	2.24344	5	6918	0.897959	In_person	Female	20.1
34	34	10/19/2011	164	59	52	295	1.45231	-2	-2	1.65055	-1.49781	-1.49781	2.72431	2.24344	2.24344	6	1799	1.06122	In_person	Female	21.5
42	42	10/20/2011	160	44	33	295	1.45231	-2	-2	1.65055	-1.49781	-1.49781	2.72431	2.24344	2.24344	5	1599	1.10204	In_person	Female	28
49	49	2011-11-01	158	60	4	295	1.45231	-2	-2	1.65055	-1.49781	-1.49781	2.72431	2.24344	2.24344	4	4876	0.938776	In_person	Female	30.7
55	55	10/20/2011	158	52.5	28	295	1.45231	-2	-2	1.65055	-1.49781	-1.49781	2.72431	2.24344	2.24344	5	7955	2.10204	In_person	Female	25
59	59	10/21/2011	163	61	13	295	1.45231	-2	-2	1.65055	-1.49781	-1.49781	2.72431	2.24344	2.24344	4	6533	0.22449	In_person	Female	23.5
68	68	10/21/2011	168	57	43	295	1.45231	-2	-2	1.65055	-1.49781	-1.49781	2.72431	2.24344	2.24344	4	2768	1.5102	In_person	Female	22.1
72	72	10/21/2011	165	56	43	295	1.45231	-2	-2	1.65055	-1.49781	-1.49781	2.72431	2.24344	2.24344	3	2172	-0.183673	In_person	Female	19.1
83	83	10/26/2011	168	62	5	295	1.45231	-2	-2	1.65055	-1.49781	-1.49781	2.72431	2.24344	2.24344	2	5699	-1.93878	In_person	Female	21.5
88	88	10/26/2011	165	48	12	295	1.45231	-2	-2	1.65055	-1.49781	-1.49781	2.72431	2.24344	2.24344	5	2384	1.42857	In_person	Female	29
97	97	10/31/2011	170	65	14	295	1.45231	-2	-2	1.65055	-1.49781	-1.49781	2.72431	2.24344	2.24344	5	5714	1.22449	In_person	Female	28
100	100	10/27/2011	160	58	7	295	1.45231	-2	-2	1.65055	-1.49781	-1.49781	2.72431	2.24344	2.24344	3	2305	-0.897959	In_person	Female	27.8
4	4	10/17/2011	159	68	38	294	1.38203	2	2	0.999014	1.49781	1.49781	0.998028	2.24344	2.24344	7	2718	3.10204	In_person	Female	21.1
9	9	10/17/2011	156	50	23	294	1.38203	2	2	0.999014	1.49781	1.49781	0.998028	2.24344	2.24344	5	6420	1.85714	In_person	Female	21.2
17	17	10/18/2011	170	57	35	294	1.38203	2	2	0.999014	1.49781	1.49781	0.998028	2.24344	2.24344	5	2887	2	In_person	Female	20.6
27	27	10/19/2011	173	58	53	294	1.38203	2	2	0.999014	1.49781	1.49781	0.998028	2.24344	2.24344	5	1856	2.02041	In_person	Female	30.8
35	35	10/19/2011	150.8	67	53	294	1.38203	2	2	0.999014	1.49781	1.49781	0.998028	2.24344	2.24344	4	3115	0.0204082	In_person	Female	20.9
37	37	10/19/2011	160	58	16	294	1.38203	2	2	0.999014	1.49781	1.49781	0.998028	2.24344	2.24344	6	3378	2.71429	In_person	Female	18.8
44	44	10/20/2011	170.7	65	32	294	1.38203	2	2	0.999014	1.49781	1.49781	0.998028	2.24344	2.24344	4	1839	0.591837	In_person	Female	21
53	53	10/20/2011	164	59	41	294	1.38203	2	2	0.999014	1.49781	1.49781	0.998028	2.24344	2.24344	7	1614	2.4898	In_person	Female	27
60	60	10/21/2011	166	71	1	294	1.38203	2	2	0.999014	1.49781	1.49781	0.998028	2.24344	2.24344	6	3006	2.16327	In_person	Female	43.1
68	68	10/21/2011	168	57	27	294	1.38203	2	2	0.999014	1.49781	1.49781	0.998028	2.24344	2.24344	4	5980	1.5102	In_person	Female	22.1
77	77	10/25/2011	169	74	51	294	1.38203	2	2	0.999014	1.49781	1.49781	0.998028	2.24344	2.24344	5	4490	2.67347	In_person	Female	27.3
84	84	10/26/2011	164	80	30	294	1.38203	2	2	0.999014	1.49781	1.49781	0.998028	2.24344	2.24344	7	7086	3.81633	In_person	Female	25.2
90	90	10/28/2011	168	58	5	294	1.38203	2	2	0.999014	1.49781	1.49781	0.998028	2.24344	2.24344	4	1504	-0.571429	In_person	Female	24.7
96	96	10/27/2011	178	92	15	294	1.38203	2	2	0.999014	1.49781	1.49781	0.998028	2.24344	2.24344	7	4424	2.85417	In_person	Female	34.6
100	100	10/27/2011	160	58	23	294	1.38203	2	2	0.999014	1.49781	1.49781	0.998028	2.24344	2.24344	6	1776	2.10204	In_person	Female	27.8
7	7	2011-11-01	159	72	10	293	1.38203	2	1.33333	0.999014	1.49781	0.998542	0.998028	2.24344	0.997086	4	1265	0.673469	In_person	Female	31
10	10	10/17/2011	173	67.5	36	293	1.38203	2	1.33333	0.999014	1.49781	0.998542	0.998028	2.24344	0.997086	6	1224	1.44898	In_person	Female	21.5
21	21	10/18/2011	160	57	46	293	1.38203	2	1.33333	0.999014	1.49781	0.998542	0.998028	2.24344	0.997086	3	1450	-0.877551	In_person	Female	20.9
25	25	10/18/2011	172	59	9	293	1.38203	2	1.33333	0.999014	1.49781	0.998542	0.998028	2.24344	0.997086	3	2235	-0.510204	In_person	Female	19.2
35	35	10/19/2011	150.8	67	34	293	1.38203	2	1.33333	0.999014	1.49781	0.998542	0.998028	2.24344	0.997086	7	2154	3.02041	In_person	Female	20.9
41	41	10/20/2011	165	57	28	293	1.38203	2	1.33333	0.999014	1.49781	0.998542	0.998028	2.24344	0.997086	6	8435	2.87755	In_person	Female	30.5
44	44	10/20/2011	170.7	65	30	293	1.38203	2	1.33333	0.999014	1.49781	0.998542	0.998028	2.24344	0.997086	3	2168	-0.408163	In_person	Female	21
55	55	10/20/2011	158	52.5	18	293	1.38203	2	1.33333	0.999014	1.49781	0.998542	0.998028	2.24344	0.997086	7	9281	4.10204	In_person	Female	25
59	59	10/21/2011	163	61	15	293	1.38203	2	1.33333	0.999014	1.49781	0.998542	0.998028	2.24344	0.997086	7	4454	3.22449	In_person	Female	23.5
64	64	10/21/2011	160	54	23	293	1.38203	2	1.33333	0.999014	1.49781	0.998542	0.998028	2.24344	0.997086	7	2058	3.79592	In_person	Female	25.4
77	77	10/25/2011	169	74	28	293	1.38203	2	1.33333	0.999014	1.49781	0.998542	0.998028	2.24344	0.997086	6	12258	3.67347	In_person	Female	27.3
80	80	10/25/2011	164	81	14	293	1.38203	2	1.33333	0.999014	1.49781	0.998542	0.998028	2.24344	0.997086	7	5927	4.26531	In_person	Female	24.5
86	86	10/26/2011	168	120	40	293	1.38203	2	1.33333	0.999014	1.49781	0.998542	0.998028	2.24344	0.997086	7	2187	3.65306	In_person	Female	20.6
96	96	10/27/2011	178	92	29	293	1.38203	2	1.33333	0.999014	1.49781	0.998542	0.998028	2.24344	0.997086	6	1596	1.85417	In_person	Female	34.6
105	105	10/28/2011	163	61	52	293	1.38203	2	1.33333	0.999014	1.49781	0.998542	0.998028	2.24344	0.997086	6	1292	2.12245	In_person	Female	25.6
6	6	10/17/2011	165	51	28	292	1.38203	2	0.666667	0.999014	1.49781	0.499271	0.998028	2.24344	0.249272	5	1609	2.67347	In_person	Female	19.8
12	12	10/17/2011	180	78	45	292	1.38203	2	0.666667	0.999014	1.49781	0.499271	0.998028	2.24344	0.249272	5	1791	1.04082	In_person	Female	21
18	18	10/18/2011	165	61	35	292	1.38203	2	0.666667	0.999014	1.49781	0.499271	0.998028	2.24344	0.249272	7	8362	2.38776	In_person	Female	26.4
24	24	10/18/2011	166	76.5	19	292	1.38203	2	0.666667	0.999014	1.49781	0.499271	0.998028	2.24344	0.249272	6	4582	1.89796	In_person	Female	20.1
30	30	10/31/2011	164	125	33	292	1.38203	2	0.666667	0.999014	1.49781	0.499271	0.998028	2.24344	0.249272	7	5450	2.97959	In_person	Female	22
36	36	10/19/2011	170	50	47	292	1.38203	2	0.666667	0.999014	1.49781	0.499271	0.998028	2.24344	0.249272	6	2044	0.632653	In_person	Female	19.6
45	45	10/31/2011	180	64	15	292	1.38203	2	0.666667	0.999014	1.49781	0.499271	0.998028	2.24344	0.249272	7	2444	2.57143	In_person	Female	25.7
56	56	10/20/2011	173	74	19	292	1.38203	2	0.666667	0.999014	1.49781	0.499271	0.998028	2.24344	0.249272	7	2945	2.61224	In_person	Female	24.7
59	59	10/21/2011	163	61	25	292	1.38203	2	0.666667	0.999014	1.49781	0.499271	0.998028	2.24344	0.249272	7	2633	3.22449	In_person	Female	23.5
64	64	10/21/2011	160	54	36	292	1.38203	2	0.666667	0.999014	1.49781	0.499271	0.998028	2.24344	0.249272	5	3760	1.79592	In_person	Female	25.4
77	77	10/25/2011	169	74	43	292	1.38203	2	0.666667	0.999014	1.49781	0.499271	0.998028	2.24344	0.249272	6	9676	3.67347	In_person	Female	27.3
83	83	10/26/2011	168	62	10	292	1.38203	2	0.666667	0.999014	1.49781	0.499271	0.998028	2.24344	0.249272	7	13003	3.06122	In_person	Female	21.5
89	89	10/31/2011	173	56	53	292	1.38203	2	0.666667	0.999014	1.49781	0.499271	0.998028	2.24344	0.249272	6	4200	3.14286	In_person	Female	25.9
96	96	10/27/2011	178	92	19	292	1.38203	2	0.666667	0.999014	1.49781	0.499271	0.998028	2.24344	0.249272	6	2257	1.85417	In_person	Female	34.6
102	102	10/28/2011	156	52	32	292	1.38203	2	0.666667	0.999014	1.49781	0.499271	0.998028	2.24344	0.249272	6	2884	1.97959	In_person	Female	21.9
2	2	10/17/2011	166	55	48	291	1.38203	2	0	0.999014	1.49781	0	0.998028	2.24344	0	4	1284	1.22449	In_person	Female	45.3
8	8	10/17/2011	173	51	8	291	1.38203	2	0	0.999014	1.49781	0	0.998028	2.24344	0	2	3876	-1.18367	In_person	Female	21
19	19	10/18/2011	166	58.5	18	291	1.38203	2	0	0.999014	1.49781	0	0.998028	2.24344	0	4	2403	0.836735	In_person	Female	23.4
28	28	10/19/2011	176	72	7	291	1.38203	2	0	0.999014	1.49781	0	0.998028	2.24344	0	3	7304	-0.653061	In_person	Female	26.6
32	32	10/19/2011	159	51	10	291	1.38203	2	0	0.999014	1.49781	0	0.998028	2.24344	0	3	3256	0.918367	In_person	Female	22.3
39	39	10/19/2011	161	57	32	291	1.38203	2	0	0.999014	1.49781	0	0.998028	2.24344	0	6	5736	3.08163	In_person	Female	31.4
46	46	10/20/2011	165	56.5	26	291	1.38203	2	0	0.999014	1.49781	0	0.998028	2.24344	0	5	4886	1.67347	In_person	Female	21.9
56	56	10/20/2011	173	74	41	291	1.38203	2	0	0.999014	1.49781	0	0.998028	2.24344	0	6	3796	1.61224	In_person	Female	24.7
58	58	10/21/2011	162	63	50	291	1.38203	2	0	0.999014	1.49781	0	0.998028	2.24344	0	2	2202	-0.571429	In_person	Female	53.7
69	69	10/21/2011	178	61	2	291	1.38203	2	0	0.999014	1.49781	0	0.998028	2.24344	0	6	3145	3.5625	In_person	Female	36.9
72	72	10/21/2011	165	56	21	291	1.38203	2	0	0.999014	1.49781	0	0.998028	2.24344	0	6	1297	2.81633	In_person	Female	19.1
80	80	10/25/2011	164	81	2	291	1.38203	2	0	0.999014	1.49781	0	0.998028	2.24344	0	4	7093	1.26531	In_person	Female	24.5
87	87	10/26/2011	168	92	28	291	1.38203	2	0	0.999014	1.49781	0	0.998028	2.24344	0	6	1338	1.65306	In_person	Female	35.6
94	94	10/28/2011	162	50	48	291	1.38203	2	0	0.999014	1.49781	0	0.998028	2.24344	0	7	1205	2.34694	In_person	Female	21.1
104	104	10/28/2011	167	64	25	291	1.38203	2	0	0.999014	1.49781	0	0.998028	2.24344	0	6	2870	2.61224	In_person	Female	28.6
6	6	10/17/2011	165	51	16	290	1.38203	2	-0.666667	0.999014	1.49781	-0.499271	0.998028	2.24344	0.249272	5	1697	2.67347	In_person	Female	19.8
10	10	10/17/2011	173	67.5	29	290	1.38203	2	-0.666667	0.999014	1.49781	-0.499271	0.998028	2.24344	0.249272	7	2342	2.44898	In_person	Female	21.5
15	15	10/18/2011	150	46	36	290	1.38203	2	-0.666667	0.999014	1.49781	-0.499271	0.998028	2.24344	0.249272	5	3893	0.163265	In_person	Female	21.8
25	25	10/18/2011	172	59	12	290	1.38203	2	-0.666667	0.999014	1.49781	-0.499271	0.998028	2.24344	0.249272	5	2829	1.4898	In_person	Female	19.2
35	35	10/19/2011	150.8	67	39	290	1.38203	2	-0.666667	0.999014	1.49781	-0.499271	0.998028	2.24344	0.249272	7	1780	3.02041	In_person	Female	20.9
36	36	10/19/2011	170	50	26	290	1.38203	2	-0.666667	0.999014	1.49781	-0.499271	0.998028	2.24344	0.249272	6	1928	0.632653	In_person	Female	19.6
46	46	10/20/2011	165	56.5	51	290	1.38203	2	-0.666667	0.999014	1.49781	-0.499271	0.998028	2.24344	0.249272	4	2401	0.673469	In_person	Female	21.9
54	54	10/20/2011	162	68	45	290	1.38203	2	-0.666667	0.999014	1.49781	-0.499271	0.998028	2.24344	0.249272	7	1646	2.08163	In_person	Female	23.6
57	57	10/21/2011	165	55	41	290	1.38203	2	-0.666667	0.999014	1.49781	-0.499271	0.998028	2.24344	0.249272	4	3680	0.489796	In_person	Female	28.7
65	65	2011-11-01	172	64	41	290	1.38203	2	-0.666667	0.999014	1.49781	-0.499271	0.998028	2.24344	0.249272	5	3017	1.30612	In_person	Female	27.7
77	77	10/25/2011	169	74	41	290	1.38203	2	-0.666667	0.999014	1.49781	-0.499271	0.998028	2.24344	0.249272	6	8941	3.67347	In_person	Female	27.3
82	82	10/26/2011	155	41	29	290	1.38203	2	-0.666667	0.999014	1.49781	-0.499271	0.998028	2.24344	0.249272	7	3760	3.02041	In_person	Female	20.1
91	91	10/27/2011	166	69	48	290	1.38203	2	-0.666667	0.999014	1.49781	-0.499271	0.998028	2.24344	0.249272	3	1782	-0.102041	In_person	Female	19.7
95	95	10/28/2011	165	50	50	290	1.38203	2	-0.666667	0.999014	1.49781	-0.499271	0.998028	2.24344	0.249272	7	4173	3.14286	In_person	Female	23.1
102	102	10/28/2011	156	52	17	290	1.38203	2	-0.666667	0.999014	1.49781	-0.499271	0.998028	2.24344	0.249272	6	2949	1.97959	In_person	Female	21.9
1	1	10/17/2011	175	72	24	289	1.38203	2	-1.33333	0.999014	1.49781	-0.998542	0.998028	2.24344	0.997086	6	1701	3.18367	In_person	Female	24.3
9	9	10/17/2011	156	50	25	289	1.38203	2	-1.33333	0.999014	1.49781	-0.998542	0.998028	2.24344	0.997086	6	705	2.85714	In_person	Female	21.2
19	19	10/18/2011	166	58.5	13	289	1.38203	2	-1.33333	0.999014	1.49781	-0.998542	0.998028	2.24344	0.997086	4	5865	0.836735	In_person	Female	23.4
25	25	10/18/2011	172	59	4	289	1.38203	2	-1.33333	0.999014	1.49781	-0.998542	0.998028	2.24344	0.997086	6	3675	2.4898	In_person	Female	19.2
33	33	10/19/2011	165	49	48	289	1.38203	2	-1.33333	0.999014	1.49781	-0.998542	0.998028	2.24344	0.997086	4	2454	1.26531	In_person	Female	32.8
37	37	10/19/2011	160	58	35	289	1.38203	2	-1.33333	0.999014	1.49781	-0.998542	0.998028	2.24344	0.997086	5	3031	1.71429	In_person	Female	18.8
43	43	10/20/2011	157	81	32	289	1.38203	2	-1.33333	0.999014	1.49781	-0.998542	0.998028	2.24344	0.997086	2	4331	-1.85714	In_person	Female	27.1
53	53	10/20/2011	164	59	10	289	1.38203	2	-1.33333	0.999014	1.49781	-0.998542	0.998028	2.24344	0.997086	6	2065	1.4898	In_person	Female	27
63	63	10/21/2011	166	76	48	289	1.38203	2	-1.33333	0.999014	1.49781	-0.998542	0.998028	2.24344	0.997086	2	3073	-1.97959	In_person	Female	22.2
65	65	2011-11-01	172	64	3	289	1.38203	2	-1.33333	0.999014	1.49781	-0.998542	0.998028	2.24344	0.997086	5	5506	1.30612	In_person	Female	27.7
72	72	10/21/2011	165	56	30	289	1.38203	2	-1.33333	0.999014	1.49781	-0.998542	0.998028	2.24344	0.997086	4	3165	0.816327	In_person	Female	19.1
83	83	10/26/2011	168	62	43	289	1.38203	2	-1.33333	0.999014	1.49781	-0.998542	0.998028	2.24344	0.997086	6	3715	2.06122	In_person	Female	21.5
86	86	10/26/2011	168	120	47	289	1.38203	2	-1.33333	0.999014	1.49781	-0.998542	0.998028	2.24344	0.997086	2	3872	-1.34694	In_person	Female	20.6
93	93	10/27/2011	178	81	37	289	1.38203	2	-1.33333	0.999014	1.49781	-0.998542	0.998028	2.24344	0.997086	5	1544	1.06122	In_person	Female	31.4
104	104	10/28/2011	167	64	23	289	1.38203	2	-1.33333	0.999014	1.49781	-0.998542	0.998028	2.24344	0.997086	6	4948	2.61224	In_person	Female	28.6
1	1	10/17/2011	175	72	45	288	1.38203	2	-2	0.999014	1.49781	-1.49781	0.998028	2.24344	2.24344	4	986	1.18367	In_person	Female	24.3
9	9	10/17/2011	156	50	17	288	1.38203	2	-2	0.999014	1.49781	-1.49781	0.998028	2.24344	2.24344	6	2891	2.85714	In_person	Female	21.2
21	21	10/18/2011	160	57	21	288	1.38203	2	-2	0.999014	1.49781	-1.49781	0.998028	2.24344	2.24344	3	4310	-0.877551	In_person	Female	20.9
24	24	10/18/2011	166	76.5	34	288	1.38203	2	-2	0.999014	1.49781	-1.49781	0.998028	2.24344	2.24344	6	3479	1.89796	In_person	Female	20.1
35	35	10/19/2011	150.8	67	5	288	1.38203	2	-2	0.999014	1.49781	-1.49781	0.998028	2.24344	2.24344	7	1429	3.02041	In_person	Female	20.9
36	36	10/19/2011	170	50	10	288	1.38203	2	-2	0.999014	1.49781	-1.49781	0.998028	2.24344	2.24344	6	1698	0.632653	In_person	Female	19.6
48	48	10/20/2011	168	75	50	288	1.38203	2	-2	0.999014	1.49781	-1.49781	0.998028	2.24344	2.24344	6	1284	2.93878	In_person	Female	24
50	50	10/20/2011	170	67	36	288	1.38203	2	-2	0.999014	1.49781	-1.49781	0.998028	2.24344	2.24344	5	2172	1.46939	In_person	Female	21.2
62	62	10/21/2011	151	48	39	288	1.38203	2	-2	0.999014	1.49781	-1.49781	0.998028	2.24344	2.24344	1	1092	-0.632653	In_person	Female	34.8
69	69	10/21/2011	178	61	37	288	1.38203	2	-2	0.999014	1.49781	-1.49781	0.998028	2.24344	2.24344	6	3676	3.5625	In_person	Female	36.9
73	73	10/21/2011	173	65	50	288	1.38203	2	-2	0.999014	1.49781	-1.49781	0.998028	2.24344	2.24344	5	1668	2	In_person	Female	31.1
83	83	10/26/2011	168	62	3	288	1.38203	2	-2	0.999014	1.49781	-1.49781	0.998028	2.24344	2.24344	5	7394	1.06122	In_person	Female	21.5
91	91	10/27/2011	166	69	37	288	1.38203	2	-2	0.999014	1.49781	-1.49781	0.998028	2.24344	2.24344	4	2842	0.897959	In_person	Female	19.7
97	97	10/31/2011	170	65	37	288	1.38203	2	-2	0.999014	1.49781	-1.49781	0.998028	2.24344	2.24344	5	5195	1.22449	In_person	Female	28
102	102	10/28/2011	156	52	9	288	1.38203	2	-2	0.999014	1.49781	-1.49781	0.998028	2.24344	2.24344	4	2739	-0.0204082	In_person	Female	21.9
1	1	10/17/2011	175	72	4	287	1.38203	1.33333	2	0.999014	0.998542	1.49781	0.998028	0.997086	2.24344	5	1678	2.18367	In_person	Female	24.3
13	13	10/31/2011	171.5	69	48	287	1.38203	1.33333	2	0.999014	0.998542	1.49781	0.998028	0.997086	2.24344	6	2432	2.20408	In_person	Female	22.4
19	19	10/18/2011	166	58.5	9	287	1.38203	1.33333	2	0.999014	0.998542	1.49781	0.998028	0.997086	2.24344	5	4634	1.83673	In_person	Female	23.4
28	28	10/19/2011	176	72	8	287	1.38203	1.33333	2	0.999014	0.998542	1.49781	0.998028	0.997086	2.24344	5	4697	1.34694	In_person	Female	26.6
31	31	10/19/2011	171	65	2	287	1.38203	1.33333	2	0.999014	0.998542	1.49781	0.998028	0.997086	2.24344	1	2397	-3.42857	In_person	Female	38
42	42	10/20/2011	160	44	41	287	1.38203	1.33333	2	0.999014	0.998542	1.49781	0.998028	0.997086	2.24344	6	993	2.10204	In_person	Female	28
49	49	2011-11-01	158	60	13	287	1.38203	1.33333	2	0.999014	0.998542	1.49781	0.998028	0.997086	2.24344	6	4437	2.93878	In_person	Female	30.7
53	53	10/20/2011	164	59	49	287	1.38203	1.33333	2	0.999014	0.998542	1.49781	0.998028	0.997086	2.24344	7	880	2.4898	In_person	Female	27
59	59	10/21/2011	163	61	3	287	1.38203	1.33333	2	0.999014	0.998542	1.49781	0.998028	0.997086	2.24344	7	4074	3.22449	In_person	Female	23.5
70	70	10/21/2011	160	54	24	287	1.38203	1.33333	2	0.999014	0.998542	1.49781	0.998028	0.997086	2.24344	5	975	1.18367	In_person	Female	30.9
76	76	10/25/2011	175.5	70	9	287	1.38203	1.33333	2	0.999014	0.998542	1.49781	0.998028	0.997086	2.24344	6	1773	3.06122	In_person	Female	20.8
80	80	10/25/2011	164	81	21	287	1.38203	1.33333	2	0.999014	0.998542	1.49781	0.998028	0.997086	2.24344	6	5977	3.26531	In_person	Female	24.5
91	91	10/27/2011	166	69	23	287	1.38203	1.33333	2	0.999014	0.998542	1.49781	0.998028	0.997086	2.24344	5	2102	1.89796	In_person	Female	19.7
96	96	10/27/2011	178	92	49	287	1.38203	1.33333	2	0.999014	0.998542	1.49781	0.998028	0.997086	2.24344	6	1768	1.85417	In_person	Female	34.6
103	103	10/28/2011	157	57	1	287	1.38203	1.33333	2	0.999014	0.998542	1.49781	0.998028	0.997086	2.24344	4	5212	0.979592	In_person	Female	33.2
6	6	10/17/2011	165	51	35	286	1.38203	1.33333	1.33333	0.999014	0.998542	0.998542	0.998028	0.997086	0.997086	4	2363	1.67347	In_person	Female	19.8
12	12	10/17/2011	180	78	48	286	1.38203	1.33333	1.33333	0.999014	0.998542	0.998542	0.998028	0.997086	0.997086	6	1180	2.04082	In_person	Female	21
18	18	10/18/2011	165	61	21	286	1.38203	1.33333	1.33333	0.999014	0.998542	0.998542	0.998028	0.997086	0.997086	7	1341	2.38776	In_person	Female	26.4
24	24	10/18/2011	166	76.5	46	286	1.38203	1.33333	1.33333	0.999014	0.998542	0.998542	0.998028	0.997086	0.997086	7	3366	2.89796	In_person	Female	20.1
31	31	10/19/2011	171	65	36	286	1.38203	1.33333	1.33333	0.999014	0.998542	0.998542	0.998028	0.997086	0.997086	1	2649	-3.42857	In_person	Female	38
39	39	10/19/2011	161	57	41	286	1.38203	1.33333	1.33333	0.999014	0.998542	0.998542	0.998028	0.997086	0.997086	4	4721	1.08163	In_person	Female	31.4
43	43	10/20/2011	157	81	37	286	1.38203	1.33333	1.33333	0.999014	0.998542	0.998542	0.998028	0.997086	0.997086	7	2183	3.14286	In_person	Female	27.1
50	50	10/20/2011	170	67	13	286	1.38203	1.33333	1.33333	0.999014	0.998542	0.998542	0.998028	0.997086	0.997086	4	2870	0.469388	In_person	Female	21.2
59	59	10/21/2011	163	61	17	286	1.38203	1.33333	1.33333	0.999014	0.998542	0.998542	0.998028	0.997086	0.997086	7	2765	3.22449	In_person	Female	23.5
69	69	10/21/2011	178	61	47	286	1.38203	1.33333	1.33333	0.999014	0.998542	0.998542	0.998028	0.997086	0.997086	6	2109	3.5625	In_person	Female	36.9
75	75	10/25/2011	178	74	5	286	1.38203	1.33333	1.33333	0.999014	0.998542	0.998542	0.998028	0.997086	0.997086	6	6015	2.04082	In_person	Female	37.9
80	80	10/25/2011	164	81	50	286	1.38203	1.33333	1.33333	0.999014	0.998542	0.998542	0.998028	0.997086	0.997086	6	7361	3.26531	In_person	Female	24.5
90	90	10/28/2011	168	58	41	286	1.38203	1.33333	1.33333	0.999014	0.998542	0.998542	0.998028	0.997086	0.997086	7	1775	2.42857	In_person	Female	24.7
93	93	10/27/2011	178	81	28	286	1.38203	1.33333	1.33333	0.999014	0.998542	0.998542	0.998028	0.997086	0.997086	6	3287	2.06122	In_person	Female	31.4
102	102	10/28/2011	156	52	3	286	1.38203	1.33333	1.33333	0.999014	0.998542	0.998542	0.998028	0.997086	0.997086	5	4370	0.979592	In_person	Female	21.9
5	5	10/17/2011	169	64	2	285	1.38203	1.33333	0.666667	0.999014	0.998542	0.499271	0.998028	0.997086	0.249272	2	277	-0.897959	In_person	Female	19.4
11	11	10/17/2011	168	57	30	285	1.38203	1.33333	0.666667	0.999014	0.998542	0.499271	0.998028	0.997086	0.249272	6	2322	2.34694	In_person	Female	25.5
18	18	10/18/2011	165	61	43	285	1.38203	1.33333	0.666667	0.999014	0.998542	0.499271	0.998028	0.997086	0.249272	7	2080	2.38776	In_person	Female	26.4
24	24	10/18/2011	166	76.5	29	285	1.38203	1.33333	0.666667	0.999014	0.998542	0.499271	0.998028	0.997086	0.249272	7	7005	2.89796	In_person	Female	20.1
35	35	10/19/2011	150.8	67	38	285	1.38203	1.33333	0.666667	0.999014	0.998542	0.499271	0.998028	0.997086	0.249272	7	1382	3.02041	In_person	Female	20.9
38	38	10/19/2011	157	62	13	285	1.38203	1.33333	0.666667	0.999014	0.998542	0.499271	0.998028	0.997086	0.249272	6	4915	1.85714	In_person	Female	21.5
46	46	10/20/2011	165	56.5	45	285	1.38203	1.33333	0.666667	0.999014	0.998542	0.499271	0.998028	0.997086	0.249272	5	2799	1.67347	In_person	Female	21.9
52	52	10/20/2011	156.5	66.1	48	285	1.38203	1.33333	0.666667	0.999014	0.998542	0.499271	0.998028	0.997086	0.249272	5	1697	0.938776	In_person	Female	18.8
58	58	10/21/2011	162	63	40	285	1.38203	1.33333	0.666667	0.999014	0.998542	0.499271	0.998028	0.997086	0.249272	1	4935	-1.57143	In_person	Female	53.7
70	70	10/21/2011	160	54	5	285	1.38203	1.33333	0.666667	0.999014	0.998542	0.499271	0.998028	0.997086	0.249272	7	1542	3.18367	In_person	Female	30.9
77	77	10/25/2011	169	74	37	285	1.38203	1.33333	0.666667	0.999014	0.998542	0.499271	0.998028	0.997086	0.249272	4	5880	1.67347	In_person	Female	27.3
80	80	10/25/2011	164	81	29	285	1.38203	1.33333	0.666667	0.999014	0.998542	0.499271	0.998028	0.997086	0.249272	5	4681	2.26531	In_person	Female	24.5
90	90	10/28/2011	168	58	22	285	1.38203	1.33333	0.666667	0.999014	0.998542	0.499271	0.998028	0.997086	0.249272	6	1923	1.42857	In_person	Female	24.7
100	100	10/27/2011	160	58	44	285	1.38203	1.33333	0.666667	0.999014	0.998542	0.499271	0.998028	0.997086	0.249272	6	1447	2.10204	In_person	Female	27.8
5	5	10/17/2011	169	64	24	284	1.38203	1.33333	0	0.999014	0.998542	0	0.998028	0.997086	0	6	3663	3.10204	In_person	Female	19.4
8	8	10/17/2011	173	51	51	284	1.38203	1.33333	0	0.999014	0.998542	0	0.998028	0.997086	0	5	1682	1.81633	In_person	Female	21
20	20	10/18/2011	177	70	28	284	1.38203	1.33333	0	0.999014	0.998542	0	0.998028	0.997086	0	6	4594	2.16327	In_person	Female	23.3
23	23	10/18/2011	165	70	37	284	1.38203	1.33333	0	0.999014	0.998542	0	0.998028	0.997086	0	7	1256	2.91837	In_person	Female	24.8
33	33	10/19/2011	165	49	35	284	1.38203	1.33333	0	0.999014	0.998542	0	0.998028	0.997086	0	6	4871	3.26531	In_person	Female	32.8
38	38	10/19/2011	157	62	22	284	1.38203	1.33333	0	0.999014	0.998542	0	0.998028	0.997086	0	4	7339	-0.142857	In_person	Female	21.5
49	49	2011-11-01	158	60	19	284	1.38203	1.33333	0	0.999014	0.998542	0	0.998028	0.997086	0	4	3573	0.938776	In_person	Female	30.7
53	53	10/20/2011	164	59	16	284	1.38203	1.33333	0	0.999014	0.998542	0	0.998028	0.997086	0	7	2725	2.4898	In_person	Female	27
62	62	10/21/2011	151	48	13	284	1.38203	1.33333	0	0.999014	0.998542	0	0.998028	0.997086	0	1	1370	-0.632653	In_person	Female	34.8
70	70	10/21/2011	160	54	45	284	1.38203	1.33333	0	0.999014	0.998542	0	0.998028	0.997086	0	4	1034	0.183673	In_person	Female	30.9
76	76	10/25/2011	175.5	70	21	284	1.38203	1.33333	0	0.999014	0.998542	0	0.998028	0.997086	0	6	2092	3.06122	In_person	Female	20.8
79	79	10/25/2011	161	70	34	284	1.38203	1.33333	0	0.999014	0.998542	0	0.998028	0.997086	0	7	2796	2.67347	In_person	Female	22.9
85	85	10/26/2011	166	49	13	284	1.38203	1.33333	0	0.999014	0.998542	0	0.998028	0.997086	0	7	5893	2.69388	In_person	Female	31
92	92	10/27/2011	169	64	12	284	1.38203	1.33333	0	0.999014	0.998542	0	0.998028	0.997086	0	6	6039	2.02041	In_person	Female	23.4
98	98	10/27/2011	162	57	34	284	1.38203	1.33333	0	0.999014	0.998542	0	0.998028	0.997086	0	7	3311	2.93878	In_person	Female	21
104	104	10/28/2011	167	64	30	284	1.38203	1.33333	0	0.999014	0.998542	0	0.998028	0.997086	0	7	2289	3.61224	In_person	Female	28.6
4	4	10/17/2011	159	68	36	283	1.38203	1.33333	-0.666667	0.999014	0.998542	-0.499271	0.998028	0.997086	0.249272	5	1637	1.10204	In_person	Female	21.1
14	14	10/18/2011	178	63.5	32	283	1.38203	1.33333	-0.666667	0.999014	0.998542	-0.499271	0.998028	0.997086	0.249272	7	15185	2.4898	In_person	Female	28.3
20	20	10/18/2011	177	70	3	283	1.38203	1.33333	-0.666667	0.999014	0.998542	-0.499271	0.998028	0.997086	0.249272	6	4642	2.16327	In_person	Female	23.3
28	28	10/19/2011	176	72	36	283	1.38203	1.33333	-0.666667	0.999014	0.998542	-0.499271	0.998028	0.997086	0.249272	4	7763	0.346939	In_person	Female	26.6
31	31	10/19/2011	171	65	10	283	1.38203	1.33333	-0.666667	0.999014	0.998542	-0.499271	0.998028	0.997086	0.249272	2	3801	-2.42857	In_person	Female	38
42	42	10/20/2011	160	44	37	283	1.38203	1.33333	-0.666667	0.999014	0.998542	-0.499271	0.998028	0.997086	0.249272	5	1236	1.10204	In_person	Female	28
48	48	10/20/2011	168	75	21	283	1.38203	1.33333	-0.666667	0.999014	0.998542	-0.499271	0.998028	0.997086	0.249272	4	1916	0.938776	In_person	Female	24
51	51	10/20/2011	162	59	14	283	1.38203	1.33333	-0.666667	0.999014	0.998542	-0.499271	0.998028	0.997086	0.249272	6	4532	3.44898	In_person	Female	33.5
63	63	10/21/2011	166	76	9	283	1.38203	1.33333	-0.666667	0.999014	0.998542	-0.499271	0.998028	0.997086	0.249272	6	4319	2.02041	In_person	Female	22.2
64	64	10/21/2011	160	54	10	283	1.38203	1.33333	-0.666667	0.999014	0.998542	-0.499271	0.998028	0.997086	0.249272	4	2726	0.795918	In_person	Female	25.4
76	76	10/25/2011	175.5	70	53	283	1.38203	1.33333	-0.666667	0.999014	0.998542	-0.499271	0.998028	0.997086	0.249272	7	3803	4.06122	In_person	Female	20.8
82	82	10/26/2011	155	41	35	283	1.38203	1.33333	-0.666667	0.999014	0.998542	-0.499271	0.998028	0.997086	0.249272	7	4291	3.02041	In_person	Female	20.1
87	87	10/26/2011	168	92	51	283	1.38203	1.33333	-0.666667	0.999014	0.998542	-0.499271	0.998028	0.997086	0.249272	7	3350	2.65306	In_person	Female	35.6
94	94	10/28/2011	162	50	41	283	1.38203	1.33333	-0.666667	0.999014	0.998542	-0.499271	0.998028	0.997086	0.249272	5	1870	0.346939	In_person	Female	21.1
100	100	10/27/2011	160	58	32	283	1.38203	1.33333	-0.666667	0.999014	0.998542	-0.499271	0.998028	0.997086	0.249272	6	1742	2.10204	In_person	Female	27.8
1	1	10/17/2011	175	72	40	282	1.38203	1.33333	-1.33333	0.999014	0.998542	-0.998542	0.998028	0.997086	0.997086	5	1512	2.18367	In_person	Female	24.3
13	13	10/31/2011	171.5	69	28	282	1.38203	1.33333	-1.33333	0.999014	0.998542	-0.998542	0.998028	0.997086	0.997086	6	1195	2.20408	In_person	Female	22.4
20	20	10/18/2011	177	70	50	282	1.38203	1.33333	-1.33333	0.999014	0.998542	-0.998542	0.998028	0.997086	0.997086	4	2301	0.163265	In_person	Female	23.3
26	26	10/19/2011	175	88	1	282	1.38203	1.33333	-1.33333	0.999014	0.998542	-0.998542	0.998028	0.997086	0.997086	6	8085	1.53061	In_person	Female	39.3
33	33	10/19/2011	165	49	10	282	1.38203	1.33333	-1.33333	0.999014	0.998542	-0.998542	0.998028	0.997086	0.997086	5	2955	2.26531	In_person	Female	32.8
40	40	10/20/2011	170	58	45	282	1.38203	1.33333	-1.33333	0.999014	0.998542	-0.998542	0.998028	0.997086	0.997086	3	2019	0.204082	In_person	Female	50.1
44	44	10/20/2011	170.7	65	36	282	1.38203	1.33333	-1.33333	0.999014	0.998542	-0.998542	0.998028	0.997086	0.997086	2	5122	-1.40816	In_person	Female	21
54	54	10/20/2011	162	68	22	282	1.38203	1.33333	-1.33333	0.999014	0.998542	-0.998542	0.998028	0.997086	0.997086	7	3238	2.08163	In_person	Female	23.6
57	57	10/21/2011	165	55	48	282	1.38203	1.33333	-1.33333	0.999014	0.998542	-0.998542	0.998028	0.997086	0.997086	6	4302	2.4898	In_person	Female	28.7
66	66	10/21/2011	169	66	33	282	1.38203	1.33333	-1.33333	0.999014	0.998542	-0.998542	0.998028	0.997086	0.997086	5	2467	1.55102	In_person	Female	18.7
73	73	10/21/2011	173	65	1	282	1.38203	1.33333	-1.33333	0.999014	0.998542	-0.998542	0.998028	0.997086	0.997086	5	4027	2	In_person	Female	31.1
81	81	10/25/2011	175	76	37	282	1.38203	1.33333	-1.33333	0.999014	0.998542	-0.998542	0.998028	0.997086	0.997086	7	1842	3.69388	In_person	Female	22.4
88	88	10/26/2011	165	48	4	282	1.38203	1.33333	-1.33333	0.999014	0.998542	-0.998542	0.998028	0.997086	0.997086	7	2926	3.42857	In_person	Female	29
96	96	10/27/2011	178	92	20	282	1.38203	1.33333	-1.33333	0.999014	0.998542	-0.998542	0.998028	0.997086	0.997086	5	1630	0.854167	In_person	Female	34.6
100	100	10/27/2011	160	58	35	282	1.38203	1.33333	-1.33333	0.999014	0.998542	-0.998542	0.998028	0.997086	0.997086	6	2246	2.10204	In_person	Female	27.8
3	3	10/17/2011	174	70	48	281	1.38203	1.33333	-2	0.999014	0.998542	-1.49781	0.998028	0.997086	2.24344	6	2752	1.79592	In_person	Female	22
13	13	10/31/2011	171.5	69	45	281	1.38203	1.33333	-2	0.999014	0.998542	-1.49781	0.998028	0.997086	2.24344	4	2509	0.204082	In_person	Female	22.4
21	21	10/18/2011	160	57	17	281	1.38203	1.33333	-2	0.999014	0.998542	-1.49781	0.998028	0.997086	2.24344	4	2775	0.122449	In_person	Female	20.9
27	27	10/19/2011	173	58	24	281	1.38203	1.33333	-2	0.999014	0.998542	-1.49781	0.998028	0.997086	2.24344	5	3038	2.02041	In_person	Female	30.8
31	31	10/19/2011	171	65	29	281	1.38203	1.33333	-2	0.999014	0.998542	-1.49781	0.998028	0.997086	2.24344	3	3006	-1.42857	In_person	Female	38
40	40	10/20/2011	170	58	13	281	1.38203	1.33333	-2	0.999014	0.998542	-1.49781	0.998028	0.997086	2.24344	2	2268	-0.795918	In_person	Female	50.1
44	44	10/20/2011	170.7	65	23	281	1.38203	1.33333	-2	0.999014	0.998542	-1.49781	0.998028	0.997086	2.24344	3	3972	-0.408163	In_person	Female	21
56	56	10/20/2011	173	74	8	281	1.38203	1.33333	-2	0.999014	0.998542	-1.49781	0.998028	0.997086	2.24344	6	2635	1.61224	In_person	Female	24.7
57	57	10/21/2011	165	55	34	281	1.38203	1.33333	-2	0.999014	0.998542	-1.49781	0.998028	0.997086	2.24344	6	5608	2.4898	In_person	Female	28.7
66	66	10/21/2011	169	66	9	281	1.38203	1.33333	-2	0.999014	0.998542	-1.49781	0.998028	0.997086	2.24344	3	3184	-0.44898	In_person	Female	18.7
74	74	10/25/2011	162	55	7	281	1.38203	1.33333	-2	0.999014	0.998542	-1.49781	0.998028	0.997086	2.24344	6	2938	2.34694	In_person	Female	22.1
78	78	10/25/2011	156	44	31	281	1.38203	1.33333	-2	0.999014	0.998542	-1.49781	0.998028	0.997086	2.24344	4	3800	0.244898	In_person	Female	22.3
91	91	10/27/2011	166	69	28	281	1.38203	1.33333	-2	0.999014	0.998542	-1.49781	0.998028	0.997086	2.24344	4	3354	0.897959	In_person	Female	19.7
104	104	10/28/2011	167	64	15	281	1.38203	1.33333	-2	0.999014	0.998542	-1.49781	0.998028	0.997086	2.24344	5	2485	1.61224	In_person	Female	28.6
2	2	10/17/2011	166	55	25	280	1.38203	0.666667	2	0.999014	0.499271	1.49781	0.998028	0.249272	2.24344	7	1769	4.22449	In_person	Female	45.3
11	11	10/17/2011	168	57	27	280	1.38203	0.666667	2	0.999014	0.499271	1.49781	0.998028	0.249272	2.24344	6	2460	2.34694	In_person	Female	25.5
19	19	10/18/2011	166	58.5	30	280	1.38203	0.666667	2	0.999014	0.499271	1.49781	0.998028	0.249272	2.24344	5	2101	1.83673	In_person	Female	23.4
27	27	10/19/2011	173	58	35	280	1.38203	0.666667	2	0.999014	0.499271	1.49781	0.998028	0.249272	2.24344	5	2296	2.02041	In_person	Female	30.8
35	35	10/19/2011	150.8	67	7	280	1.38203	0.666667	2	0.999014	0.499271	1.49781	0.998028	0.249272	2.24344	5	3932	1.02041	In_person	Female	20.9
37	37	10/19/2011	160	58	4	280	1.38203	0.666667	2	0.999014	0.499271	1.49781	0.998028	0.249272	2.24344	3	2782	-0.285714	In_person	Female	18.8
43	43	10/20/2011	157	81	14	280	1.38203	0.666667	2	0.999014	0.499271	1.49781	0.998028	0.249272	2.24344	7	1884	3.14286	In_person	Female	27.1
50	50	10/20/2011	170	67	22	280	1.38203	0.666667	2	0.999014	0.499271	1.49781	0.998028	0.249272	2.24344	5	3876	1.46939	In_person	Female	21.2
58	58	10/21/2011	162	63	24	280	1.38203	0.666667	2	0.999014	0.499271	1.49781	0.998028	0.249272	2.24344	3	3202	0.428571	In_person	Female	53.7
67	67	10/21/2011	157	63	24	280	1.38203	0.666667	2	0.999014	0.499271	1.49781	0.998028	0.249272	2.24344	3	2077	0.142857	In_person	Female	19
76	76	10/25/2011	175.5	70	43	280	1.38203	0.666667	2	0.999014	0.499271	1.49781	0.998028	0.249272	2.24344	6	2055	3.06122	In_person	Female	20.8
78	78	10/25/2011	156	44	15	280	1.38203	0.666667	2	0.999014	0.499271	1.49781	0.998028	0.249272	2.24344	6	3971	2.2449	In_person	Female	22.3
89	89	10/31/2011	173	56	16	280	1.38203	0.666667	2	0.999014	0.499271	1.49781	0.998028	0.249272	2.24344	3	2543	0.142857	In_person	Female	25.9
93	93	10/27/2011	178	81	5	280	1.38203	0.666667	2	0.999014	0.499271	1.49781	0.998028	0.249272	2.24344	4	4985	0.0612245	In_person	Female	31.4
101	101	2011-11-01	163	55	44	280	1.38203	0.666667	2	0.999014	0.499271	1.49781	0.998028	0.249272	2.24344	5	1086	1.10204	In_person	Female	24.8
5	5	10/17/2011	169	64	19	279	1.38203	0.666667	1.33333	0.999014	0.499271	0.998542	0.998028	0.249272	0.997086	6	2527	3.10204	In_person	Female	19.4
9	9	10/17/2011	156	50	29	279	1.38203	0.666667	1.33333	0.999014	0.499271	0.998542	0.998028	0.249272	0.997086	4	8441	0.857143	In_person	Female	21.2
16	16	10/18/2011	172	66	29	279	1.38203	0.666667	1.33333	0.999014	0.499271	0.998542	0.998028	0.249272	0.997086	7	3876	2.2449	In_person	Female	26.2
23	23	10/18/2011	165	70	23	279	1.38203	0.666667	1.33333	0.999014	0.499271	0.998542	0.998028	0.249272	0.997086	6	2945	1.91837	In_person	Female	24.8
29	29	10/19/2011	167	77	35	279	1.38203	0.666667	1.33333	0.999014	0.499271	0.998542	0.998028	0.249272	0.997086	5	3699	1.87755	In_person	Female	39.9
38	38	10/19/2011	157	62	41	279	1.38203	0.666667	1.33333	0.999014	0.499271	0.998542	0.998028	0.249272	0.997086	5	3757	0.857143	In_person	Female	21.5
47	47	10/20/2011	167	59.5	26	279	1.38203	0.666667	1.33333	0.999014	0.499271	0.998542	0.998028	0.249272	0.997086	3	1624	0.918367	In_person	Female	24.7
52	52	10/20/2011	156.5	66.1	23	279	1.38203	0.666667	1.33333	0.999014	0.499271	0.998542	0.998028	0.249272	0.997086	4	2685	-0.0612245	In_person	Female	18.8
63	63	10/21/2011	166	76	18	279	1.38203	0.666667	1.33333	0.999014	0.499271	0.998542	0.998028	0.249272	0.997086	7	2468	3.02041	In_person	Female	22.2
64	64	10/21/2011	160	54	8	279	1.38203	0.666667	1.33333	0.999014	0.499271	0.998542	0.998028	0.249272	0.997086	5	3017	1.79592	In_person	Female	25.4
72	72	10/21/2011	165	56	20	279	1.38203	0.666667	1.33333	0.999014	0.499271	0.998542	0.998028	0.249272	0.997086	6	1490	2.81633	In_person	Female	19.1
83	83	10/26/2011	168	62	22	279	1.38203	0.666667	1.33333	0.999014	0.499271	0.998542	0.998028	0.249272	0.997086	6	5233	2.06122	In_person	Female	21.5
88	88	10/26/2011	165	48	51	279	1.38203	0.666667	1.33333	0.999014	0.499271	0.998542	0.998028	0.249272	0.997086	6	1987	2.42857	In_person	Female	29
98	98	10/27/2011	162	57	2	279	1.38203	0.666667	1.33333	0.999014	0.499271	0.998542	0.998028	0.249272	0.997086	6	2771	1.93878	In_person	Female	21
99	99	10/27/2011	164	72	3	279	1.38203	0.666667	1.33333	0.999014	0.499271	0.998542	0.998028	0.249272	0.997086	7	2583	3.57143	In_person	Female	21.6
7	7	2011-11-01	159	72	52	278	1.38203	0.666667	0.666667	0.999014	0.499271	0.499271	0.998028	0.249272	0.249272	5	7080	1.67347	In_person	Female	31
12	12	10/17/2011	180	78	44	278	1.38203	0.666667	0.666667	0.999014	0.499271	0.499271	0.998028	0.249272	0.249272	4	1738	0.0408163	In_person	Female	21
15	15	10/18/2011	150	46	32	278	1.38203	0.666667	0.666667	0.999014	0.499271	0.499271	0.998028	0.249272	0.249272	7	1596	2.16327	In_person	Female	21.8
22	22	10/18/2011	177	80	50	278	1.38203	0.666667	0.666667	0.999014	0.499271	0.499271	0.998028	0.249272	0.249272	4	1453	1.59184	In_person	Female	23.1
29	29	10/19/2011	167	77	15	278	1.38203	0.666667	0.666667	0.999014	0.499271	0.499271	0.998028	0.249272	0.249272	6	3273	2.87755	In_person	Female	39.9
41	41	10/20/2011	165	57	35	278	1.38203	0.666667	0.666667	0.999014	0.499271	0.499271	0.998028	0.249272	0.249272	6	7881	2.87755	In_person	Female	30.5
48	48	10/20/2011	168	75	9	278	1.38203	0.666667	0.666667	0.999014	0.499271	0.499271	0.998028	0.249272	0.249272	5	2751	1.93878	In_person	Female	24
52	52	10/20/2011	156.5	66.1	40	278	1.38203	0.666667	0.666667	0.999014	0.499271	0.499271	0.998028	0.249272	0.249272	6	1454	1.93878	In_person	Female	18.8
63	63	10/21/2011	166	76	14	278	1.38203	0.666667	0.666667	0.999014	0.499271	0.499271	0.998028	0.249272	0.249272	7	2264	3.02041	In_person	Female	22.2
65	65	2011-11-01	172	64	25	278	1.38203	0.666667	0.666667	0.999014	0.499271	0.499271	0.998028	0.249272	0.249272	6	1980	2.30612	In_person	Female	27.7
77	77	10/25/2011	169	74	18	278	1.38203	0.666667	0.666667	0.999014	0.499271	0.499271	0.998028	0.249272	0.249272	5	10053	2.67347	In_person	Female	27.3
79	79	10/25/2011	161	70	12	278	1.38203	0.666667	0.666667	0.999014	0.499271	0.499271	0.998028	0.249272	0.249272	7	4791	2.67347	In_person	Female	22.9
88	88	10/26/2011	165	48	18	278	1.38203	0.666667	0.666667	0.999014	0.499271	0.499271	0.998028	0.249272	0.249272	7	8973	3.42857	In_person	Female	29
94	94	10/28/2011	162	50	32	278	1.38203	0.666667	0.666667	0.999014	0.499271	0.499271	0.998028	0.249272	0.249272	7	2572	2.34694	In_person	Female	21.1
104	104	10/28/2011	167	64	33	278	1.38203	0.666667	0.666667	0.999014	0.499271	0.499271	0.998028	0.249272	0.249272	5	2618	1.61224	In_person	Female	28.6
5	5	10/17/2011	169	64	22	277	1.38203	0.666667	0	0.999014	0.499271	0	0.998028	0.249272	0	4	2530	1.10204	In_person	Female	19.4
9	9	10/17/2011	156	50	44	277	1.38203	0.666667	0	0.999014	0.499271	0	0.998028	0.249272	0	5	3776	1.85714	In_person	Female	21.2
19	19	10/18/2011	166	58.5	10	277	1.38203	0.666667	0	0.999014	0.499271	0	0.998028	0.249272	0	4	2861	0.836735	In_person	Female	23.4
24	24	10/18/2011	166	76.5	16	277	1.38203	0.666667	0	0.999014	0.499271	0	0.998028	0.249272	0	5	2169	0.897959	In_person	Female	20.1
35	35	10/19/2011	150.8	67	20	277	1.38203	0.666667	0	0.999014	0.499271	0	0.998028	0.249272	0	7	1818	3.02041	In_person	Female	20.9
36	36	10/19/2011	170	50	40	277	1.38203	0.666667	0	0.999014	0.499271	0	0.998028	0.249272	0	6	1207	0.632653	In_person	Female	19.6
48	48	10/20/2011	168	75	35	277	1.38203	0.666667	0	0.999014	0.499271	0	0.998028	0.249272	0	2	1141	-1.06122	In_person	Female	24
56	56	10/20/2011	173	74	18	277	1.38203	0.666667	0	0.999014	0.499271	0	0.998028	0.249272	0	7	3852	2.61224	In_person	Female	24.7
58	58	10/21/2011	162	63	28	277	1.38203	0.666667	0	0.999014	0.499271	0	0.998028	0.249272	0	4	2286	1.42857	In_person	Female	53.7
69	69	10/21/2011	178	61	27	277	1.38203	0.666667	0	0.999014	0.499271	0	0.998028	0.249272	0	6	4488	3.5625	In_person	Female	36.9
76	76	10/25/2011	175.5	70	33	277	1.38203	0.666667	0	0.999014	0.499271	0	0.998028	0.249272	0	6	2200	3.06122	In_person	Female	20.8
80	80	10/25/2011	164	81	39	277	1.38203	0.666667	0	0.999014	0.499271	0	0.998028	0.249272	0	3	4339	0.265306	In_person	Female	24.5
87	87	10/26/2011	168	92	42	277	1.38203	0.666667	0	0.999014	0.499271	0	0.998028	0.249272	0	7	3071	2.65306	In_person	Female	35.6
97	97	10/31/2011	170	65	52	277	1.38203	0.666667	0	0.999014	0.499271	0	0.998028	0.249272	0	6	3174	2.22449	In_person	Female	28
105	105	10/28/2011	163	61	42	277	1.38203	0.666667	0	0.999014	0.499271	0	0.998028	0.249272	0	6	1305	2.12245	In_person	Female	25.6
6	6	10/17/2011	165	51	30	276	1.38203	0.666667	-0.666667	0.999014	0.499271	-0.499271	0.998028	0.249272	0.249272	5	1664	2.67347	In_person	Female	19.8
12	12	10/17/2011	180	78	17	276	1.38203	0.666667	-0.666667	0.999014	0.499271	-0.499271	0.998028	0.249272	0.249272	5	4737	1.04082	In_person	Female	21
15	15	10/18/2011	150	46	35	276	1.38203	0.666667	-0.666667	0.999014	0.499271	-0.499271	0.998028	0.249272	0.249272	3	3293	-1.83673	In_person	Female	21.8
28	28	10/19/2011	176	72	21	276	1.38203	0.666667	-0.666667	0.999014	0.499271	-0.499271	0.998028	0.249272	0.249272	5	3225	1.34694	In_person	Female	26.6
30	30	10/31/2011	164	125	34	276	1.38203	0.666667	-0.666667	0.999014	0.499271	-0.499271	0.998028	0.249272	0.249272	5	7168	0.979592	In_person	Female	22
36	36	10/19/2011	170	50	22	276	1.38203	0.666667	-0.666667	0.999014	0.499271	-0.499271	0.998028	0.249272	0.249272	6	2287	0.632653	In_person	Female	19.6
46	46	10/20/2011	165	56.5	21	276	1.38203	0.666667	-0.666667	0.999014	0.499271	-0.499271	0.998028	0.249272	0.249272	4	7425	0.673469	In_person	Female	21.9
51	51	10/20/2011	162	59	16	276	1.38203	0.666667	-0.666667	0.999014	0.499271	-0.499271	0.998028	0.249272	0.249272	6	4435	3.44898	In_person	Female	33.5
63	63	10/21/2011	166	76	11	276	1.38203	0.666667	-0.666667	0.999014	0.499271	-0.499271	0.998028	0.249272	0.249272	4	2520	0.0204082	In_person	Female	22.2
65	65	2011-11-01	172	64	34	276	1.38203	0.666667	-0.666667	0.999014	0.499271	-0.499271	0.998028	0.249272	0.249272	7	2075	3.30612	In_person	Female	27.7
74	74	10/25/2011	162	55	25	276	1.38203	0.666667	-0.666667	0.999014	0.499271	-0.499271	0.998028	0.249272	0.249272	6	2963	2.34694	In_person	Female	22.1
80	80	10/25/2011	164	81	27	276	1.38203	0.666667	-0.666667	0.999014	0.499271	-0.499271	0.998028	0.249272	0.249272	3	5428	0.265306	In_person	Female	24.5
89	89	10/31/2011	173	56	44	276	1.38203	0.666667	-0.666667	0.999014	0.499271	-0.499271	0.998028	0.249272	0.249272	4	3756	1.14286	In_person	Female	25.9
101	101	2011-11-01	163	55	36	276	1.38203	0.666667	-0.666667	0.999014	0.499271	-0.499271	0.998028	0.249272	0.249272	4	4335	0.102041	In_person	Female	24.8
5	5	10/17/2011	169	64	35	275	1.38203	0.666667	-1.33333	0.999014	0.499271	-0.998542	0.998028	0.249272	0.997086	4	2515	1.10204	In_person	Female	19.4
9	9	10/17/2011	156	50	37	275	1.38203	0.666667	-1.33333	0.999014	0.499271	-0.998542	0.998028	0.249272	0.997086	4	1985	0.857143	In_person	Female	21.2
17	17	10/18/2011	170	57	11	275	1.38203	0.666667	-1.33333	0.999014	0.499271	-0.998542	0.998028	0.249272	0.997086	3	6952	0	In_person	Female	20.6
27	27	10/19/2011	173	58	1	275	1.38203	0.666667	-1.33333	0.999014	0.499271	-0.998542	0.998028	0.249272	0.997086	5	3444	2.02041	In_person	Female	30.8
32	32	10/19/2011	159	51	36	275	1.38203	0.666667	-1.33333	0.999014	0.499271	-0.998542	0.998028	0.249272	0.997086	3	2851	0.918367	In_person	Female	22.3
41	41	10/20/2011	165	57	26	275	1.38203	0.666667	-1.33333	0.999014	0.499271	-0.998542	0.998028	0.249272	0.997086	7	9805	3.87755	In_person	Female	30.5
46	46	10/20/2011	165	56.5	29	275	1.38203	0.666667	-1.33333	0.999014	0.499271	-0.998542	0.998028	0.249272	0.997086	4	4511	0.673469	In_person	Female	21.9
56	56	10/20/2011	173	74	12	275	1.38203	0.666667	-1.33333	0.999014	0.499271	-0.998542	0.998028	0.249272	0.997086	5	5557	0.612245	In_person	Female	24.7
61	61	10/21/2011	155	90	53	275	1.38203	0.666667	-1.33333	0.999014	0.499271	-0.998542	0.998028	0.249272	0.997086	3	1793	1.02041	In_person	Female	NA
68	68	10/21/2011	168	57	15	275	1.38203	0.666667	-1.33333	0.999014	0.499271	-0.998542	0.998028	0.249272	0.997086	4	6813	1.5102	In_person	Female	22.1
73	73	10/21/2011	173	65	53	275	1.38203	0.666667	-1.33333	0.999014	0.499271	-0.998542	0.998028	0.249272	0.997086	3	1694	0	In_person	Female	31.1
84	84	10/26/2011	164	80	44	275	1.38203	0.666667	-1.33333	0.999014	0.499271	-0.998542	0.998028	0.249272	0.997086	2	4310	-1.18367	In_person	Female	25.2
91	91	10/27/2011	166	69	20	275	1.38203	0.666667	-1.33333	0.999014	0.499271	-0.998542	0.998028	0.249272	0.997086	4	2250	0.897959	In_person	Female	19.7
96	96	10/27/2011	178	92	14	275	1.38203	0.666667	-1.33333	0.999014	0.499271	-0.998542	0.998028	0.249272	0.997086	2	2293	-2.14583	In_person	Female	34.6
100	100	10/27/2011	160	58	15	275	1.38203	0.666667	-1.33333	0.999014	0.499271	-0.998542	0.998028	0.249272	0.997086	6	3539	2.10204	In_person	Female	27.8
2	2	10/17/2011	166	55	50	274	1.38203	0.666667	-2	0.999014	0.499271	-1.49781	0.998028	0.249272	2.24344	1	1570	-1.77551	In_person	Female	45.3
9	9	10/17/2011	156	50	13	274	1.38203	0.666667	-2	0.999014	0.499271	-1.49781	0.998028	0.249272	2.24344	5	1548	1.85714	In_person	Female	21.2
20	20	10/18/2011	177	70	48	274	1.38203	0.666667	-2	0.999014	0.499271	-1.49781	0.998028	0.249272	2.24344	3	3066	-0.836735	In_person	Female	23.3
22	22	10/18/2011	177	80	34	274	1.38203	0.666667	-2	0.999014	0.499271	-1.49781	0.998028	0.249272	2.24344	3	1430	0.591837	In_person	Female	23.1
32	32	10/19/2011	159	51	3	274	1.38203	0.666667	-2	0.999014	0.499271	-1.49781	0.998028	0.249272	2.24344	4	4797	1.91837	In_person	Female	22.3
36	36	10/19/2011	170	50	46	274	1.38203	0.666667	-2	0.999014	0.499271	-1.49781	0.998028	0.249272	2.24344	4	5737	-1.36735	In_person	Female	19.6
45	45	10/31/2011	180	64	6	274	1.38203	0.666667	-2	0.999014	0.499271	-1.49781	0.998028	0.249272	2.24344	6	2917	1.57143	In_person	Female	25.7
51	51	10/20/2011	162	59	12	274	1.38203	0.666667	-2	0.999014	0.499271	-1.49781	0.998028	0.249272	2.24344	4	4393	1.44898	In_person	Female	33.5
62	62	10/21/2011	151	48	36	274	1.38203	0.666667	-2	0.999014	0.499271	-1.49781	0.998028	0.249272	2.24344	1	1096	-0.632653	In_person	Female	34.8
64	64	10/21/2011	160	54	6	274	1.38203	0.666667	-2	0.999014	0.499271	-1.49781	0.998028	0.249272	2.24344	6	3476	2.79592	In_person	Female	25.4
73	73	10/21/2011	173	65	29	274	1.38203	0.666667	-2	0.999014	0.499271	-1.49781	0.998028	0.249272	2.24344	5	1383	2	In_person	Female	31.1
78	78	10/25/2011	156	44	14	274	1.38203	0.666667	-2	0.999014	0.499271	-1.49781	0.998028	0.249272	2.24344	3	5104	-0.755102	In_person	Female	22.3
90	90	10/28/2011	168	58	8	274	1.38203	0.666667	-2	0.999014	0.499271	-1.49781	0.998028	0.249272	2.24344	5	5857	0.428571	In_person	Female	24.7
93	93	10/27/2011	178	81	7	274	1.38203	0.666667	-2	0.999014	0.499271	-1.49781	0.998028	0.249272	2.24344	3	1894	-0.938776	In_person	Female	31.4
100	100	10/27/2011	160	58	17	274	1.38203	0.666667	-2	0.999014	0.499271	-1.49781	0.998028	0.249272	2.24344	6	2239	2.10204	In_person	Female	27.8
1	1	10/17/2011	175	72	49	273	1.38203	0	2	0.999014	0	1.49781	0.998028	0	2.24344	4	2298	1.18367	In_person	Female	24.3
13	13	10/31/2011	171.5	69	23	273	1.38203	0	2	0.999014	0	1.49781	0.998028	0	2.24344	6	3968	2.20408	In_person	Female	22.4
16	16	10/18/2011	172	66	39	273	1.38203	0	2	0.999014	0	1.49781	0.998028	0	2.24344	6	1235	1.2449	In_person	Female	26.2
23	23	10/18/2011	165	70	47	273	1.38203	0	2	0.999014	0	1.49781	0.998028	0	2.24344	4	2357	-0.0816327	In_person	Female	24.8
29	29	10/19/2011	167	77	10	273	1.38203	0	2	0.999014	0	1.49781	0.998028	0	2.24344	5	2982	1.87755	In_person	Female	39.9
42	42	10/20/2011	160	44	34	273	1.38203	0	2	0.999014	0	1.49781	0.998028	0	2.24344	5	1450	1.10204	In_person	Female	28
46	46	10/20/2011	165	56.5	9	273	1.38203	0	2	0.999014	0	1.49781	0.998028	0	2.24344	5	4519	1.67347	In_person	Female	21.9
54	54	10/20/2011	162	68	14	273	1.38203	0	2	0.999014	0	1.49781	0.998028	0	2.24344	6	1609	1.08163	In_person	Female	23.6
57	57	10/21/2011	165	55	2	273	1.38203	0	2	0.999014	0	1.49781	0.998028	0	2.24344	4	2198	0.489796	In_person	Female	28.7
66	66	10/21/2011	169	66	10	273	1.38203	0	2	0.999014	0	1.49781	0.998028	0	2.24344	6	3371	2.55102	In_person	Female	18.7
72	72	10/21/2011	165	56	26	273	1.38203	0	2	0.999014	0	1.49781	0.998028	0	2.24344	4	1087	0.816327	In_person	Female	19.1
82	82	10/26/2011	155	41	25	273	1.38203	0	2	0.999014	0	1.49781	0.998028	0	2.24344	7	1628	3.02041	In_person	Female	20.1
89	89	10/31/2011	173	56	22	273	1.38203	0	2	0.999014	0	1.49781	0.998028	0	2.24344	4	5458	1.14286	In_person	Female	25.9
98	98	10/27/2011	162	57	21	273	1.38203	0	2	0.999014	0	1.49781	0.998028	0	2.24344	6	3246	1.93878	In_person	Female	21
99	99	10/27/2011	164	72	14	273	1.38203	0	2	0.999014	0	1.49781	0.998028	0	2.24344	7	2191	3.57143	In_person	Female	21.6
6	6	10/17/2011	165	51	42	272	1.38203	0	1.33333	0.999014	0	0.998542	0.998028	0	0.997086	4	1495	1.67347	In_person	Female	19.8
13	13	10/31/2011	171.5	69	42	272	1.38203	0	1.33333	0.999014	0	0.998542	0.998028	0	0.997086	4	4202	0.204082	In_person	Female	22.4
21	21	10/18/2011	160	57	47	272	1.38203	0	1.33333	0.999014	0	0.998542	0.998028	0	0.997086	3	1575	-0.877551	In_person	Female	20.9
24	24	10/18/2011	166	76.5	1	272	1.38203	0	1.33333	0.999014	0	0.998542	0.998028	0	0.997086	6	5076	1.89796	In_person	Female	20.1
34	34	10/19/2011	164	59	40	272	1.38203	0	1.33333	0.999014	0	0.998542	0.998028	0	0.997086	6	1187	1.06122	In_person	Female	21.5
42	42	10/20/2011	160	44	31	272	1.38203	0	1.33333	0.999014	0	0.998542	0.998028	0	0.997086	5	2207	1.10204	In_person	Female	28
45	45	10/31/2011	180	64	49	272	1.38203	0	1.33333	0.999014	0	0.998542	0.998028	0	0.997086	6	1673	1.57143	In_person	Female	25.7
52	52	10/20/2011	156.5	66.1	2	272	1.38203	0	1.33333	0.999014	0	0.998542	0.998028	0	0.997086	5	3315	0.938776	In_person	Female	18.8
59	59	10/21/2011	163	61	19	272	1.38203	0	1.33333	0.999014	0	0.998542	0.998028	0	0.997086	6	5811	2.22449	In_person	Female	23.5
65	65	2011-11-01	172	64	33	272	1.38203	0	1.33333	0.999014	0	0.998542	0.998028	0	0.997086	6	1008	2.30612	In_person	Female	27.7
71	71	10/21/2011	165	68	39	272	1.38203	0	1.33333	0.999014	0	0.998542	0.998028	0	0.997086	4	3685	1.79167	In_person	Female	30.5
83	83	10/26/2011	168	62	46	272	1.38203	0	1.33333	0.999014	0	0.998542	0.998028	0	0.997086	7	7114	3.06122	In_person	Female	21.5
86	86	10/26/2011	168	120	51	272	1.38203	0	1.33333	0.999014	0	0.998542	0.998028	0	0.997086	7	1907	3.65306	In_person	Female	20.6
97	97	10/31/2011	170	65	5	272	1.38203	0	1.33333	0.999014	0	0.998542	0.998028	0	0.997086	5	3316	1.22449	In_person	Female	28
103	103	10/28/2011	157	57	12	272	1.38203	0	1.33333	0.999014	0	0.998542	0.998028	0	0.997086	4	8209	0.979592	In_person	Female	33.2
4	4	10/17/2011	159	68	13	271	1.38203	0	0.666667	0.999014	0	0.499271	0.998028	0	0.249272	4	1557	0.102041	In_person	Female	21.1
8	8	10/17/2011	173	51	23	271	1.38203	0	0.666667	0.999014	0	0.499271	0.998028	0	0.249272	5	1847	1.81633	In_person	Female	21
15	15	10/18/2011	150	46	51	271	1.38203	0	0.666667	0.999014	0	0.499271	0.998028	0	0.249272	7	1701	2.16327	In_person	Female	21.8
24	24	10/18/2011	166	76.5	43	271	1.38203	0	0.666667	0.999014	0	0.499271	0.998028	0	0.249272	6	6512	1.89796	In_person	Female	20.1
34	34	10/19/2011	164	59	35	271	1.38203	0	0.666667	0.999014	0	0.499271	0.998028	0	0.249272	6	1041	1.06122	In_person	Female	21.5
42	42	10/20/2011	160	44	53	271	1.38203	0	0.666667	0.999014	0	0.499271	0.998028	0	0.249272	4	914	0.102041	In_person	Female	28
46	46	10/20/2011	165	56.5	5	271	1.38203	0	0.666667	0.999014	0	0.499271	0.998028	0	0.249272	4	4570	0.673469	In_person	Female	21.9
51	51	10/20/2011	162	59	32	271	1.38203	0	0.666667	0.999014	0	0.499271	0.998028	0	0.249272	4	2874	1.44898	In_person	Female	33.5
61	61	10/21/2011	155	90	2	271	1.38203	0	0.666667	0.999014	0	0.499271	0.998028	0	0.249272	6	5865	4.02041	In_person	Female	NA
69	69	10/21/2011	178	61	44	271	1.38203	0	0.666667	0.999014	0	0.499271	0.998028	0	0.249272	3	6204	0.5625	In_person	Female	36.9
74	74	10/25/2011	162	55	29	271	1.38203	0	0.666667	0.999014	0	0.499271	0.998028	0	0.249272	4	3172	0.346939	In_person	Female	22.1
80	80	10/25/2011	164	81	20	271	1.38203	0	0.666667	0.999014	0	0.499271	0.998028	0	0.249272	5	2626	2.26531	In_person	Female	24.5
90	90	10/28/2011	168	58	31	271	1.38203	0	0.666667	0.999014	0	0.499271	0.998028	0	0.249272	7	1715	2.42857	In_person	Female	24.7
97	97	10/31/2011	170	65	29	271	1.38203	0	0.666667	0.999014	0	0.499271	0.998028	0	0.249272	6	5719	2.22449	In_person	Female	28
103	103	10/28/2011	157	57	23	271	1.38203	0	0.666667	0.999014	0	0.499271	0.998028	0	0.249272	5	7111	1.97959	In_person	Female	33.2
2	2	10/17/2011	166	55	5	270	1.38203	0	0	0.999014	0	0	0.998028	0	0	4	3980	1.22449	In_person	Female	45.3
14	14	10/18/2011	178	63.5	42	270	1.38203	0	0	0.999014	0	0	0.998028	0	0	7	4979	2.4898	In_person	Female	28.3
15	15	10/18/2011	150	46	44	270	1.38203	0	0	0.999014	0	0	0.998028	0	0	5	3203	0.163265	In_person	Female	21.8
22	22	10/18/2011	177	80	25	270	1.38203	0	0	0.999014	0	0	0.998028	0	0	5	1017	2.59184	In_person	Female	23.1
29	29	10/19/2011	167	77	39	270	1.38203	0	0	0.999014	0	0	0.998028	0	0	6	4293	2.87755	In_person	Female	39.9
39	39	10/19/2011	161	57	44	270	1.38203	0	0	0.999014	0	0	0.998028	0	0	3	5412	0.0816327	In_person	Female	31.4
47	47	10/20/2011	167	59.5	37	270	1.38203	0	0	0.999014	0	0	0.998028	0	0	5	1460	2.91837	In_person	Female	24.7
50	50	10/20/2011	170	67	28	270	1.38203	0	0	0.999014	0	0	0.998028	0	0	3	1110	-0.530612	In_person	Female	21.2
61	61	10/21/2011	155	90	47	270	1.38203	0	0	0.999014	0	0	0.998028	0	0	3	3159	1.02041	In_person	Female	NA
70	70	10/21/2011	160	54	51	270	1.38203	0	0	0.999014	0	0	0.998028	0	0	4	1389	0.183673	In_person	Female	30.9
73	73	10/21/2011	173	65	33	270	1.38203	0	0	0.999014	0	0	0.998028	0	0	4	1754	1	In_person	Female	31.1
82	82	10/26/2011	155	41	50	270	1.38203	0	0	0.999014	0	0	0.998028	0	0	6	1592	2.02041	In_person	Female	20.1
88	88	10/26/2011	165	48	10	270	1.38203	0	0	0.999014	0	0	0.998028	0	0	7	2335	3.42857	In_person	Female	29
95	95	10/28/2011	165	50	18	270	1.38203	0	0	0.999014	0	0	0.998028	0	0	7	2279	3.14286	In_person	Female	23.1
101	101	2011-11-01	163	55	13	270	1.38203	0	0	0.999014	0	0	0.998028	0	0	3	2128	-0.897959	In_person	Female	24.8
2	2	10/17/2011	166	55	21	269	1.38203	0	-0.666667	0.999014	0	-0.499271	0.998028	0	0.249272	4	1198	1.22449	In_person	Female	45.3
14	14	10/18/2011	178	63.5	47	269	1.38203	0	-0.666667	0.999014	0	-0.499271	0.998028	0	0.249272	7	5383	2.4898	In_person	Female	28.3
20	20	10/18/2011	177	70	39	269	1.38203	0	-0.666667	0.999014	0	-0.499271	0.998028	0	0.249272	6	4195	2.16327	In_person	Female	23.3
23	23	10/18/2011	165	70	38	269	1.38203	0	-0.666667	0.999014	0	-0.499271	0.998028	0	0.249272	7	3218	2.91837	In_person	Female	24.8
35	35	10/19/2011	150.8	67	3	269	1.38203	0	-0.666667	0.999014	0	-0.499271	0.998028	0	0.249272	4	1156	0.0204082	In_person	Female	20.9
36	36	10/19/2011	170	50	13	269	1.38203	0	-0.666667	0.999014	0	-0.499271	0.998028	0	0.249272	7	2080	1.63265	In_person	Female	19.6
48	48	10/20/2011	168	75	49	269	1.38203	0	-0.666667	0.999014	0	-0.499271	0.998028	0	0.249272	5	1540	1.93878	In_person	Female	24
51	51	10/20/2011	162	59	34	269	1.38203	0	-0.666667	0.999014	0	-0.499271	0.998028	0	0.249272	4	5727	1.44898	In_person	Female	33.5
62	62	10/21/2011	151	48	32	269	1.38203	0	-0.666667	0.999014	0	-0.499271	0.998028	0	0.249272	1	1651	-0.632653	In_person	Female	34.8
70	70	10/21/2011	160	54	48	269	1.38203	0	-0.666667	0.999014	0	-0.499271	0.998028	0	0.249272	4	1110	0.183673	In_person	Female	30.9
72	72	10/21/2011	165	56	48	269	1.38203	0	-0.666667	0.999014	0	-0.499271	0.998028	0	0.249272	5	1677	1.81633	In_person	Female	19.1
82	82	10/26/2011	155	41	30	269	1.38203	0	-0.666667	0.999014	0	-0.499271	0.998028	0	0.249272	7	2203	3.02041	In_person	Female	20.1
89	89	10/31/2011	173	56	26	269	1.38203	0	-0.666667	0.999014	0	-0.499271	0.998028	0	0.249272	5	5788	2.14286	In_person	Female	25.9
94	94	10/28/2011	162	50	34	269	1.38203	0	-0.666667	0.999014	0	-0.499271	0.998028	0	0.249272	6	1183	1.34694	In_person	Female	21.1
103	103	10/28/2011	157	57	4	269	1.38203	0	-0.666667	0.999014	0	-0.499271	0.998028	0	0.249272	3	6674	-0.0204082	In_person	Female	33.2
5	5	10/17/2011	169	64	30	268	1.38203	0	-1.33333	0.999014	0	-0.998542	0.998028	0	0.997086	3	2520	0.102041	In_person	Female	19.4
14	14	10/18/2011	178	63.5	49	268	1.38203	0	-1.33333	0.999014	0	-0.998542	0.998028	0	0.997086	6	7564	1.4898	In_person	Female	28.3
19	19	10/18/2011	166	58.5	49	268	1.38203	0	-1.33333	0.999014	0	-0.998542	0.998028	0	0.997086	3	2486	-0.163265	In_person	Female	23.4
24	24	10/18/2011	166	76.5	10	268	1.38203	0	-1.33333	0.999014	0	-0.998542	0.998028	0	0.997086	6	5168	1.89796	In_person	Female	20.1
32	32	10/19/2011	159	51	41	268	1.38203	0	-1.33333	0.999014	0	-0.998542	0.998028	0	0.997086	4	2892	1.91837	In_person	Female	22.3
42	42	10/20/2011	160	44	45	268	1.38203	0	-1.33333	0.999014	0	-0.998542	0.998028	0	0.997086	6	4461	2.10204	In_person	Female	28
47	47	10/20/2011	167	59.5	47	268	1.38203	0	-1.33333	0.999014	0	-0.998542	0.998028	0	0.997086	4	3491	1.91837	In_person	Female	24.7
52	52	10/20/2011	156.5	66.1	1	268	1.38203	0	-1.33333	0.999014	0	-0.998542	0.998028	0	0.997086	6	9837	1.93878	In_person	Female	18.8
62	62	10/21/2011	151	48	3	268	1.38203	0	-1.33333	0.999014	0	-0.998542	0.998028	0	0.997086	1	3754	-0.632653	In_person	Female	34.8
69	69	10/21/2011	178	61	35	268	1.38203	0	-1.33333	0.999014	0	-0.998542	0.998028	0	0.997086	3	4687	0.5625	In_person	Female	36.9
72	72	10/21/2011	165	56	23	268	1.38203	0	-1.33333	0.999014	0	-0.998542	0.998028	0	0.997086	5	2237	1.81633	In_person	Female	19.1
82	82	10/26/2011	155	41	42	268	1.38203	0	-1.33333	0.999014	0	-0.998542	0.998028	0	0.997086	5	4289	1.02041	In_person	Female	20.1
90	90	10/28/2011	168	58	26	268	1.38203	0	-1.33333	0.999014	0	-0.998542	0.998028	0	0.997086	4	5219	-0.571429	In_person	Female	24.7
101	101	2011-11-01	163	55	46	268	1.38203	0	-1.33333	0.999014	0	-0.998542	0.998028	0	0.997086	4	2325	0.102041	In_person	Female	24.8
3	3	10/17/2011	174	70	25	267	1.38203	0	-2	0.999014	0	-1.49781	0.998028	0	2.24344	6	1112	1.79592	In_person	Female	22
13	13	10/31/2011	171.5	69	49	267	1.38203	0	-2	0.999014	0	-1.49781	0.998028	0	2.24344	5	1454	1.20408	In_person	Female	22.4
18	18	10/18/2011	165	61	30	267	1.38203	0	-2	0.999014	0	-1.49781	0.998028	0	2.24344	6	2427	1.38776	In_person	Female	26.4
27	27	10/19/2011	173	58	49	267	1.38203	0	-2	0.999014	0	-1.49781	0.998028	0	2.24344	5	3518	2.02041	In_person	Female	30.8
35	35	10/19/2011	150.8	67	1	267	1.38203	0	-2	0.999014	0	-1.49781	0.998028	0	2.24344	3	3660	-0.979592	In_person	Female	20.9
41	41	10/20/2011	165	57	17	267	1.38203	0	-2	0.999014	0	-1.49781	0.998028	0	2.24344	6	15035	2.87755	In_person	Female	30.5
45	45	10/31/2011	180	64	5	267	1.38203	0	-2	0.999014	0	-1.49781	0.998028	0	2.24344	6	2440	1.57143	In_person	Female	25.7
55	55	10/20/2011	158	52.5	2	267	1.38203	0	-2	0.999014	0	-1.49781	0.998028	0	2.24344	5	5657	2.10204	In_person	Female	25
62	62	10/21/2011	151	48	11	267	1.38203	0	-2	0.999014	0	-1.49781	0.998028	0	2.24344	1	1248	-0.632653	In_person	Female	34.8
65	65	2011-11-01	172	64	51	267	1.38203	0	-2	0.999014	0	-1.49781	0.998028	0	2.24344	5	1787	1.30612	In_person	Female	27.7
71	71	10/21/2011	165	68	11	267	1.38203	0	-2	0.999014	0	-1.49781	0.998028	0	2.24344	3	5284	0.791667	In_person	Female	30.5
83	83	10/26/2011	168	62	26	267	1.38203	0	-2	0.999014	0	-1.49781	0.998028	0	2.24344	6	1556	2.06122	In_person	Female	21.5
88	88	10/26/2011	165	48	41	267	1.38203	0	-2	0.999014	0	-1.49781	0.998028	0	2.24344	6	1809	2.42857	In_person	Female	29
96	96	10/27/2011	178	92	36	267	1.38203	0	-2	0.999014	0	-1.49781	0.998028	0	2.24344	4	2460	-0.145833	In_person	Female	34.6
102	102	10/28/2011	156	52	1	267	1.38203	0	-2	0.999014	0	-1.49781	0.998028	0	2.24344	4	3432	-0.0204082	In_person	Female	21.9
1	1	10/17/2011	175	72	6	266	1.38203	-0.666667	2	0.999014	-0.499271	1.49781	0.998028	0.249272	2.24344	5	1790	2.18367	In_person	Female	24.3
8	8	10/17/2011	173	51	49	266	1.38203	-0.666667	2	0.999014	-0.499271	1.49781	0.998028	0.249272	2.24344	4	2661	0.816327	In_person	Female	21
19	19	10/18/2011	166	58.5	48	266	1.38203	-0.666667	2	0.999014	-0.499271	1.49781	0.998028	0.249272	2.24344	6	3061	2.83673	In_person	Female	23.4
28	28	10/19/2011	176	72	38	266	1.38203	-0.666667	2	0.999014	-0.499271	1.49781	0.998028	0.249272	2.24344	6	3726	2.34694	In_person	Female	26.6
35	35	10/19/2011	150.8	67	41	266	1.38203	-0.666667	2	0.999014	-0.499271	1.49781	0.998028	0.249272	2.24344	7	2643	3.02041	In_person	Female	20.9
37	37	10/19/2011	160	58	50	266	1.38203	-0.666667	2	0.999014	-0.499271	1.49781	0.998028	0.249272	2.24344	5	2185	1.71429	In_person	Female	18.8
44	44	10/20/2011	170.7	65	34	266	1.38203	-0.666667	2	0.999014	-0.499271	1.49781	0.998028	0.249272	2.24344	5	3585	1.59184	In_person	Female	21
55	55	10/20/2011	158	52.5	36	266	1.38203	-0.666667	2	0.999014	-0.499271	1.49781	0.998028	0.249272	2.24344	5	4170	2.10204	In_person	Female	25
59	59	10/21/2011	163	61	1	266	1.38203	-0.666667	2	0.999014	-0.499271	1.49781	0.998028	0.249272	2.24344	6	6258	2.22449	In_person	Female	23.5
69	69	10/21/2011	178	61	38	266	1.38203	-0.666667	2	0.999014	-0.499271	1.49781	0.998028	0.249272	2.24344	3	5449	0.5625	In_person	Female	36.9
71	71	10/21/2011	165	68	19	266	1.38203	-0.666667	2	0.999014	-0.499271	1.49781	0.998028	0.249272	2.24344	3	3431	0.791667	In_person	Female	30.5
81	81	10/25/2011	175	76	22	266	1.38203	-0.666667	2	0.999014	-0.499271	1.49781	0.998028	0.249272	2.24344	5	1689	1.69388	In_person	Female	22.4
86	86	10/26/2011	168	120	18	266	1.38203	-0.666667	2	0.999014	-0.499271	1.49781	0.998028	0.249272	2.24344	7	1611	3.65306	In_person	Female	20.6
93	93	10/27/2011	178	81	18	266	1.38203	-0.666667	2	0.999014	-0.499271	1.49781	0.998028	0.249272	2.24344	6	5569	2.06122	In_person	Female	31.4
105	105	10/28/2011	163	61	15	266	1.38203	-0.666667	2	0.999014	-0.499271	1.49781	0.998028	0.249272	2.24344	4	1873	0.122449	In_person	Female	25.6
6	6	10/17/2011	165	51	6	265	1.38203	-0.666667	1.33333	0.999014	-0.499271	0.998542	0.998028	0.249272	0.997086	5	1643	2.67347	In_person	Female	19.8
9	9	10/17/2011	156	50	40	265	1.38203	-0.666667	1.33333	0.999014	-0.499271	0.998542	0.998028	0.249272	0.997086	4	2485	0.857143	In_person	Female	21.2
15	15	10/18/2011	150	46	14	265	1.38203	-0.666667	1.33333	0.999014	-0.499271	0.998542	0.998028	0.249272	0.997086	6	2628	1.16327	In_person	Female	21.8
28	28	10/19/2011	176	72	50	265	1.38203	-0.666667	1.33333	0.999014	-0.499271	0.998542	0.998028	0.249272	0.997086	6	3489	2.34694	In_person	Female	26.6
34	34	10/19/2011	164	59	46	265	1.38203	-0.666667	1.33333	0.999014	-0.499271	0.998542	0.998028	0.249272	0.997086	6	1972	1.06122	In_person	Female	21.5
42	42	10/20/2011	160	44	43	265	1.38203	-0.666667	1.33333	0.999014	-0.499271	0.998542	0.998028	0.249272	0.997086	4	3246	0.102041	In_person	Female	28
47	47	10/20/2011	167	59.5	48	265	1.38203	-0.666667	1.33333	0.999014	-0.499271	0.998542	0.998028	0.249272	0.997086	4	1477	1.91837	In_person	Female	24.7
55	55	10/20/2011	158	52.5	31	265	1.38203	-0.666667	1.33333	0.999014	-0.499271	0.998542	0.998028	0.249272	0.997086	5	13484	2.10204	In_person	Female	25
63	63	10/21/2011	166	76	35	265	1.38203	-0.666667	1.33333	0.999014	-0.499271	0.998542	0.998028	0.249272	0.997086	6	2519	2.02041	In_person	Female	22.2
69	69	10/21/2011	178	61	39	265	1.38203	-0.666667	1.33333	0.999014	-0.499271	0.998542	0.998028	0.249272	0.997086	3	9073	0.5625	In_person	Female	36.9
71	71	10/21/2011	165	68	43	265	1.38203	-0.666667	1.33333	0.999014	-0.499271	0.998542	0.998028	0.249272	0.997086	5	6192	2.79167	In_person	Female	30.5
81	81	10/25/2011	175	76	6	265	1.38203	-0.666667	1.33333	0.999014	-0.499271	0.998542	0.998028	0.249272	0.997086	4	1236	0.693878	In_person	Female	22.4
91	91	10/27/2011	166	69	31	265	1.38203	-0.666667	1.33333	0.999014	-0.499271	0.998542	0.998028	0.249272	0.997086	4	2638	0.897959	In_person	Female	19.7
95	95	10/28/2011	165	50	6	265	1.38203	-0.666667	1.33333	0.999014	-0.499271	0.998542	0.998028	0.249272	0.997086	6	5388	2.14286	In_person	Female	23.1
100	100	10/27/2011	160	58	38	265	1.38203	-0.666667	1.33333	0.999014	-0.499271	0.998542	0.998028	0.249272	0.997086	6	4027	2.10204	In_person	Female	27.8
2	2	10/17/2011	166	55	29	264	1.38203	-0.666667	0.666667	0.999014	-0.499271	0.499271	0.998028	0.249272	0.249272	4	1484	1.22449	In_person	Female	45.3
14	14	10/18/2011	178	63.5	18	264	1.38203	-0.666667	0.666667	0.999014	-0.499271	0.499271	0.998028	0.249272	0.249272	5	3546	0.489796	In_person	Female	28.3
21	21	10/18/2011	160	57	28	264	1.38203	-0.666667	0.666667	0.999014	-0.499271	0.499271	0.998028	0.249272	0.249272	2	1807	-1.87755	In_person	Female	20.9
26	26	10/19/2011	175	88	49	264	1.38203	-0.666667	0.666667	0.999014	-0.499271	0.499271	0.998028	0.249272	0.249272	6	1211	1.53061	In_person	Female	39.3
35	35	10/19/2011	150.8	67	12	264	1.38203	-0.666667	0.666667	0.999014	-0.499271	0.499271	0.998028	0.249272	0.249272	4	1463	0.0204082	In_person	Female	20.9
37	37	10/19/2011	160	58	12	264	1.38203	-0.666667	0.666667	0.999014	-0.499271	0.499271	0.998028	0.249272	0.249272	5	1837	1.71429	In_person	Female	18.8
45	45	10/31/2011	180	64	53	264	1.38203	-0.666667	0.666667	0.999014	-0.499271	0.499271	0.998028	0.249272	0.249272	5	4852	0.571429	In_person	Female	25.7
56	56	10/20/2011	173	74	51	264	1.38203	-0.666667	0.666667	0.999014	-0.499271	0.499271	0.998028	0.249272	0.249272	5	1585	0.612245	In_person	Female	24.7
63	63	10/21/2011	166	76	16	264	1.38203	-0.666667	0.666667	0.999014	-0.499271	0.499271	0.998028	0.249272	0.249272	7	3324	3.02041	In_person	Female	22.2
69	69	10/21/2011	178	61	32	264	1.38203	-0.666667	0.666667	0.999014	-0.499271	0.499271	0.998028	0.249272	0.249272	4	3040	1.5625	In_person	Female	36.9
74	74	10/25/2011	162	55	42	264	1.38203	-0.666667	0.666667	0.999014	-0.499271	0.499271	0.998028	0.249272	0.249272	6	3091	2.34694	In_person	Female	22.1
84	84	10/26/2011	164	80	20	264	1.38203	-0.666667	0.666667	0.999014	-0.499271	0.499271	0.998028	0.249272	0.249272	5	2910	1.81633	In_person	Female	25.2
89	89	10/31/2011	173	56	52	264	1.38203	-0.666667	0.666667	0.999014	-0.499271	0.499271	0.998028	0.249272	0.249272	5	4172	2.14286	In_person	Female	25.9
93	93	10/27/2011	178	81	27	264	1.38203	-0.666667	0.666667	0.999014	-0.499271	0.499271	0.998028	0.249272	0.249272	6	1273	2.06122	In_person	Female	31.4
105	105	10/28/2011	163	61	10	264	1.38203	-0.666667	0.666667	0.999014	-0.499271	0.499271	0.998028	0.249272	0.249272	4	1373	0.122449	In_person	Female	25.6
2	2	10/17/2011	166	55	16	263	1.38203	-0.666667	0	0.999014	-0.499271	0	0.998028	0.249272	0	4	1806	1.22449	In_person	Female	45.3
10	10	10/17/2011	173	67.5	38	263	1.38203	-0.666667	0	0.999014	-0.499271	0	0.998028	0.249272	0	5	1099	0.44898	In_person	Female	21.5
17	17	10/18/2011	170	57	5	263	1.38203	-0.666667	0	0.999014	-0.499271	0	0.998028	0.249272	0	5	4666	2	In_person	Female	20.6
26	26	10/19/2011	175	88	20	263	1.38203	-0.666667	0	0.999014	-0.499271	0	0.998028	0.249272	0	5	2912	0.530612	In_person	Female	39.3
34	34	10/19/2011	164	59	39	263	1.38203	-0.666667	0	0.999014	-0.499271	0	0.998028	0.249272	0	6	3015	1.06122	In_person	Female	21.5
38	38	10/19/2011	157	62	52	263	1.38203	-0.666667	0	0.999014	-0.499271	0	0.998028	0.249272	0	5	2456	0.857143	In_person	Female	21.5
47	47	10/20/2011	167	59.5	50	263	1.38203	-0.666667	0	0.999014	-0.499271	0	0.998028	0.249272	0	4	2882	1.91837	In_person	Female	24.7
52	52	10/20/2011	156.5	66.1	51	263	1.38203	-0.666667	0	0.999014	-0.499271	0	0.998028	0.249272	0	5	1907	0.938776	In_person	Female	18.8
61	61	10/21/2011	155	90	43	263	1.38203	-0.666667	0	0.999014	-0.499271	0	0.998028	0.249272	0	2	2465	0.0204082	In_person	Female	NA
65	65	2011-11-01	172	64	32	263	1.38203	-0.666667	0	0.999014	-0.499271	0	0.998028	0.249272	0	5	2018	1.30612	In_person	Female	27.7
75	75	10/25/2011	178	74	11	263	1.38203	-0.666667	0	0.999014	-0.499271	0	0.998028	0.249272	0	5	3380	1.04082	In_person	Female	37.9
78	78	10/25/2011	156	44	3	263	1.38203	-0.666667	0	0.999014	-0.499271	0	0.998028	0.249272	0	4	4100	0.244898	In_person	Female	22.3
86	86	10/26/2011	168	120	20	263	1.38203	-0.666667	0	0.999014	-0.499271	0	0.998028	0.249272	0	3	2389	-0.346939	In_person	Female	20.6
96	96	10/27/2011	178	92	30	263	1.38203	-0.666667	0	0.999014	-0.499271	0	0.998028	0.249272	0	4	1954	-0.145833	In_person	Female	34.6
100	100	10/27/2011	160	58	47	263	1.38203	-0.666667	0	0.999014	-0.499271	0	0.998028	0.249272	0	4	1714	0.102041	In_person	Female	27.8
4	4	10/17/2011	159	68	10	262	1.38203	-0.666667	-0.666667	0.999014	-0.499271	-0.499271	0.998028	0.249272	0.249272	3	3195	-0.897959	In_person	Female	21.1
9	9	10/17/2011	156	50	33	262	1.38203	-0.666667	-0.666667	0.999014	-0.499271	-0.499271	0.998028	0.249272	0.249272	4	1849	0.857143	In_person	Female	21.2
20	20	10/18/2011	177	70	41	262	1.38203	-0.666667	-0.666667	0.999014	-0.499271	-0.499271	0.998028	0.249272	0.249272	5	3175	1.16327	In_person	Female	23.3
23	23	10/18/2011	165	70	25	262	1.38203	-0.666667	-0.666667	0.999014	-0.499271	-0.499271	0.998028	0.249272	0.249272	5	6401	0.918367	In_person	Female	24.8
30	30	10/31/2011	164	125	20	262	1.38203	-0.666667	-0.666667	0.999014	-0.499271	-0.499271	0.998028	0.249272	0.249272	5	12445	0.979592	In_person	Female	22
41	41	10/20/2011	165	57	6	262	1.38203	-0.666667	-0.666667	0.999014	-0.499271	-0.499271	0.998028	0.249272	0.249272	5	15335	1.87755	In_person	Female	30.5
45	45	10/31/2011	180	64	23	262	1.38203	-0.666667	-0.666667	0.999014	-0.499271	-0.499271	0.998028	0.249272	0.249272	6	4667	1.57143	In_person	Female	25.7
52	52	10/20/2011	156.5	66.1	13	262	1.38203	-0.666667	-0.666667	0.999014	-0.499271	-0.499271	0.998028	0.249272	0.249272	6	7838	1.93878	In_person	Female	18.8
59	59	10/21/2011	163	61	26	262	1.38203	-0.666667	-0.666667	0.999014	-0.499271	-0.499271	0.998028	0.249272	0.249272	5	8626	1.22449	In_person	Female	23.5
68	68	10/21/2011	168	57	2	262	1.38203	-0.666667	-0.666667	0.999014	-0.499271	-0.499271	0.998028	0.249272	0.249272	4	4120	1.5102	In_person	Female	22.1
76	76	10/25/2011	175.5	70	19	262	1.38203	-0.666667	-0.666667	0.999014	-0.499271	-0.499271	0.998028	0.249272	0.249272	4	3362	1.06122	In_person	Female	20.8
84	84	10/26/2011	164	80	21	262	1.38203	-0.666667	-0.666667	0.999014	-0.499271	-0.499271	0.998028	0.249272	0.249272	3	2867	-0.183673	In_person	Female	25.2
85	85	10/26/2011	166	49	20	262	1.38203	-0.666667	-0.666667	0.999014	-0.499271	-0.499271	0.998028	0.249272	0.249272	6	5931	1.69388	In_person	Female	31
92	92	10/27/2011	169	64	40	262	1.38203	-0.666667	-0.666667	0.999014	-0.499271	-0.499271	0.998028	0.249272	0.249272	6	2806	2.02041	In_person	Female	23.4
97	97	10/31/2011	170	65	24	262	1.38203	-0.666667	-0.666667	0.999014	-0.499271	-0.499271	0.998028	0.249272	0.249272	6	2336	2.22449	In_person	Female	28
100	100	10/27/2011	160	58	34	262	1.38203	-0.666667	-0.666667	0.999014	-0.499271	-0.499271	0.998028	0.249272	0.249272	6	6455	2.10204	In_person	Female	27.8
1	1	10/17/2011	175	72	43	261	1.38203	-0.666667	-1.33333	0.999014	-0.499271	-0.998542	0.998028	0.249272	0.997086	4	1598	1.18367	In_person	Female	24.3
9	9	10/17/2011	156	50	38	261	1.38203	-0.666667	-1.33333	0.999014	-0.499271	-0.998542	0.998028	0.249272	0.997086	4	1053	0.857143	In_person	Female	21.2
17	17	10/18/2011	170	57	12	261	1.38203	-0.666667	-1.33333	0.999014	-0.499271	-0.998542	0.998028	0.249272	0.997086	4	2493	1	In_person	Female	20.6
28	28	10/19/2011	176	72	32	261	1.38203	-0.666667	-1.33333	0.999014	-0.499271	-0.998542	0.998028	0.249272	0.997086	2	2297	-1.65306	In_person	Female	26.6
29	29	10/19/2011	167	77	22	261	1.38203	-0.666667	-1.33333	0.999014	-0.499271	-0.998542	0.998028	0.249272	0.997086	2	1444	-1.12245	In_person	Female	39.9
39	39	10/19/2011	161	57	40	261	1.38203	-0.666667	-1.33333	0.999014	-0.499271	-0.998542	0.998028	0.249272	0.997086	4	5148	1.08163	In_person	Female	31.4
43	43	10/20/2011	157	81	36	261	1.38203	-0.666667	-1.33333	0.999014	-0.499271	-0.998542	0.998028	0.249272	0.997086	5	6176	1.14286	In_person	Female	27.1
51	51	10/20/2011	162	59	24	261	1.38203	-0.666667	-1.33333	0.999014	-0.499271	-0.998542	0.998028	0.249272	0.997086	4	5273	1.44898	In_person	Female	33.5
61	61	10/21/2011	155	90	50	261	1.38203	-0.666667	-1.33333	0.999014	-0.499271	-0.998542	0.998028	0.249272	0.997086	1	2603	-0.979592	In_person	Female	NA
70	70	10/21/2011	160	54	8	261	1.38203	-0.666667	-1.33333	0.999014	-0.499271	-0.998542	0.998028	0.249272	0.997086	6	1458	2.18367	In_person	Female	30.9
75	75	10/25/2011	178	74	31	261	1.38203	-0.666667	-1.33333	0.999014	-0.499271	-0.998542	0.998028	0.249272	0.997086	4	1680	0.0408163	In_person	Female	37.9
83	83	10/26/2011	168	62	35	261	1.38203	-0.666667	-1.33333	0.999014	-0.499271	-0.998542	0.998028	0.249272	0.997086	7	1966	3.06122	In_person	Female	21.5
86	86	10/26/2011	168	120	45	261	1.38203	-0.666667	-1.33333	0.999014	-0.499271	-0.998542	0.998028	0.249272	0.997086	3	4870	-0.346939	In_person	Female	20.6
103	103	10/28/2011	157	57	20	261	1.38203	-0.666667	-1.33333	0.999014	-0.499271	-0.998542	0.998028	0.249272	0.997086	4	5939	0.979592	In_person	Female	33.2
2	2	10/17/2011	166	55	52	260	1.38203	-0.666667	-2	0.999014	-0.499271	-1.49781	0.998028	0.249272	2.24344	4	1228	1.22449	In_person	Female	45.3
12	12	10/17/2011	180	78	38	260	1.38203	-0.666667	-2	0.999014	-0.499271	-1.49781	0.998028	0.249272	2.24344	3	3760	-0.959184	In_person	Female	21
21	21	10/18/2011	160	57	13	260	1.38203	-0.666667	-2	0.999014	-0.499271	-1.49781	0.998028	0.249272	2.24344	5	983	1.12245	In_person	Female	20.9
26	26	10/19/2011	175	88	29	260	1.38203	-0.666667	-2	0.999014	-0.499271	-1.49781	0.998028	0.249272	2.24344	4	3016	-0.469388	In_person	Female	39.3
30	30	10/31/2011	164	125	28	260	1.38203	-0.666667	-2	0.999014	-0.499271	-1.49781	0.998028	0.249272	2.24344	6	4997	1.97959	In_person	Female	22
37	37	10/19/2011	160	58	29	260	1.38203	-0.666667	-2	0.999014	-0.499271	-1.49781	0.998028	0.249272	2.24344	5	2180	1.71429	In_person	Female	18.8
48	48	10/20/2011	168	75	7	260	1.38203	-0.666667	-2	0.999014	-0.499271	-1.49781	0.998028	0.249272	2.24344	4	1353	0.938776	In_person	Female	24
54	54	10/20/2011	162	68	39	260	1.38203	-0.666667	-2	0.999014	-0.499271	-1.49781	0.998028	0.249272	2.24344	6	824	1.08163	In_person	Female	23.6
58	58	10/21/2011	162	63	44	260	1.38203	-0.666667	-2	0.999014	-0.499271	-1.49781	0.998028	0.249272	2.24344	1	2262	-1.57143	In_person	Female	53.7
66	66	10/21/2011	169	66	32	260	1.38203	-0.666667	-2	0.999014	-0.499271	-1.49781	0.998028	0.249272	2.24344	5	3928	1.55102	In_person	Female	18.7
71	71	10/21/2011	165	68	30	260	1.38203	-0.666667	-2	0.999014	-0.499271	-1.49781	0.998028	0.249272	2.24344	4	2312	1.79167	In_person	Female	30.5
79	79	10/25/2011	161	70	47	260	1.38203	-0.666667	-2	0.999014	-0.499271	-1.49781	0.998028	0.249272	2.24344	7	2502	2.67347	In_person	Female	22.9
88	88	10/26/2011	165	48	48	260	1.38203	-0.666667	-2	0.999014	-0.499271	-1.49781	0.998028	0.249272	2.24344	5	2577	1.42857	In_person	Female	29
95	95	10/28/2011	165	50	13	260	1.38203	-0.666667	-2	0.999014	-0.499271	-1.49781	0.998028	0.249272	2.24344	7	2240	3.14286	In_person	Female	23.1
103	103	10/28/2011	157	57	22	260	1.38203	-0.666667	-2	0.999014	-0.499271	-1.49781	0.998028	0.249272	2.24344	4	4195	0.979592	In_person	Female	33.2
4	4	10/17/2011	159	68	43	259	1.38203	-1.33333	2	0.999014	-0.998542	1.49781	0.998028	0.997086	2.24344	6	2307	2.10204	In_person	Female	21.1
11	11	10/17/2011	168	57	40	259	1.38203	-1.33333	2	0.999014	-0.998542	1.49781	0.998028	0.997086	2.24344	6	2839	2.34694	In_person	Female	25.5
17	17	10/18/2011	170	57	10	259	1.38203	-1.33333	2	0.999014	-0.998542	1.49781	0.998028	0.997086	2.24344	6	4039	3	In_person	Female	20.6
25	25	10/18/2011	172	59	38	259	1.38203	-1.33333	2	0.999014	-0.998542	1.49781	0.998028	0.997086	2.24344	4	1799	0.489796	In_person	Female	19.2
29	29	10/19/2011	167	77	53	259	1.38203	-1.33333	2	0.999014	-0.998542	1.49781	0.998028	0.997086	2.24344	4	3052	0.877551	In_person	Female	39.9
36	36	10/19/2011	170	50	24	259	1.38203	-1.33333	2	0.999014	-0.998542	1.49781	0.998028	0.997086	2.24344	6	1403	0.632653	In_person	Female	19.6
49	49	2011-11-01	158	60	22	259	1.38203	-1.33333	2	0.999014	-0.998542	1.49781	0.998028	0.997086	2.24344	6	2963	2.93878	In_person	Female	30.7
51	51	10/20/2011	162	59	51	259	1.38203	-1.33333	2	0.999014	-0.998542	1.49781	0.998028	0.997086	2.24344	4	3905	1.44898	In_person	Female	33.5
61	61	10/21/2011	155	90	18	259	1.38203	-1.33333	2	0.999014	-0.998542	1.49781	0.998028	0.997086	2.24344	3	5028	1.02041	In_person	Female	NA
69	69	10/21/2012	178	61	53	259	1.38203	-1.33333	2	0.999014	-0.998542	1.49781	0.998028	0.997086	2.24344	NA	NA	NA	In_person	Female	36.9
75	75	10/25/2011	178	74	46	259	1.38203	-1.33333	2	0.999014	-0.998542	1.49781	0.998028	0.997086	2.24344	3	3999	-0.959184	In_person	Female	37.9
84	84	10/26/2011	164	80	45	259	1.38203	-1.33333	2	0.999014	-0.998542	1.49781	0.998028	0.997086	2.24344	3	3658	-0.183673	In_person	Female	25.2
90	90	10/28/2011	168	58	49	259	1.38203	-1.33333	2	0.999014	-0.998542	1.49781	0.998028	0.997086	2.24344	7	1867	2.42857	In_person	Female	24.7
98	98	10/27/2011	162	57	17	259	1.38203	-1.33333	2	0.999014	-0.998542	1.49781	0.998028	0.997086	2.24344	6	2539	1.93878	In_person	Female	21
105	105	10/28/2011	163	61	43	259	1.38203	-1.33333	2	0.999014	-0.998542	1.49781	0.998028	0.997086	2.24344	6	2203	2.12245	In_person	Female	25.6
6	6	10/17/2011	165	51	40	258	1.38203	-1.33333	1.33333	0.999014	-0.998542	0.998542	0.998028	0.997086	0.997086	4	1430	1.67347	In_person	Female	19.8
9	9	10/17/2011	156	50	51	258	1.38203	-1.33333	1.33333	0.999014	-0.998542	0.998542	0.998028	0.997086	0.997086	4	8514	0.857143	In_person	Female	21.2
21	21	10/18/2011	160	57	31	258	1.38203	-1.33333	1.33333	0.999014	-0.998542	0.998542	0.998028	0.997086	0.997086	4	1888	0.122449	In_person	Female	20.9
23	23	10/18/2011	165	70	33	258	1.38203	-1.33333	1.33333	0.999014	-0.998542	0.998542	0.998028	0.997086	0.997086	5	1796	0.918367	In_person	Female	24.8
30	30	10/31/2011	164	125	5	258	1.38203	-1.33333	1.33333	0.999014	-0.998542	0.998542	0.998028	0.997086	0.997086	5	8013	0.979592	In_person	Female	22
37	37	10/19/2011	160	58	44	258	1.38203	-1.33333	1.33333	0.999014	-0.998542	0.998542	0.998028	0.997086	0.997086	3	3164	-0.285714	In_person	Female	18.8
44	44	10/20/2011	170.7	65	45	258	1.38203	-1.33333	1.33333	0.999014	-0.998542	0.998542	0.998028	0.997086	0.997086	5	1904	1.59184	In_person	Female	21
55	55	10/20/2011	158	52.5	45	258	1.38203	-1.33333	1.33333	0.999014	-0.998542	0.998542	0.998028	0.997086	0.997086	5	10016	2.10204	In_person	Female	25
57	57	10/21/2011	165	55	39	258	1.38203	-1.33333	1.33333	0.999014	-0.998542	0.998542	0.998028	0.997086	0.997086	6	4668	2.4898	In_person	Female	28.7
67	67	10/21/2011	157	63	32	258	1.38203	-1.33333	1.33333	0.999014	-0.998542	0.998542	0.998028	0.997086	0.997086	4	8497	1.14286	In_person	Female	19
77	77	10/25/2011	169	74	40	258	1.38203	-1.33333	1.33333	0.999014	-0.998542	0.998542	0.998028	0.997086	0.997086	2	3457	-0.326531	In_person	Female	27.3
81	81	10/25/2011	175	76	42	258	1.38203	-1.33333	1.33333	0.999014	-0.998542	0.998542	0.998028	0.997086	0.997086	3	1262	-0.306122	In_person	Female	22.4
90	90	10/28/2011	168	58	27	258	1.38203	-1.33333	1.33333	0.999014	-0.998542	0.998542	0.998028	0.997086	0.997086	6	4246	1.42857	In_person	Female	24.7
99	99	10/27/2011	164	72	23	258	1.38203	-1.33333	1.33333	0.999014	-0.998542	0.998542	0.998028	0.997086	0.997086	5	3125	1.57143	In_person	Female	21.6
2	2	10/17/2011	166	55	40	257	1.38203	-1.33333	0.666667	0.999014	-0.998542	0.499271	0.998028	0.997086	0.249272	4	3446	1.22449	In_person	Female	45.3
10	10	10/17/2011	173	67.5	10	257	1.38203	-1.33333	0.666667	0.999014	-0.998542	0.499271	0.998028	0.997086	0.249272	5	95	0.44898	In_person	Female	21.5
17	17	10/18/2011	170	57	45	257	1.38203	-1.33333	0.666667	0.999014	-0.998542	0.499271	0.998028	0.997086	0.249272	5	4311	2	In_person	Female	20.6
26	26	10/19/2011	175	88	40	257	1.38203	-1.33333	0.666667	0.999014	-0.998542	0.499271	0.998028	0.997086	0.249272	4	3050	-0.469388	In_person	Female	39.3
30	30	10/31/2011	164	125	11	257	1.38203	-1.33333	0.666667	0.999014	-0.998542	0.499271	0.998028	0.997086	0.249272	7	5338	2.97959	In_person	Female	22
37	37	10/19/2011	160	58	23	257	1.38203	-1.33333	0.666667	0.999014	-0.998542	0.499271	0.998028	0.997086	0.249272	5	2721	1.71429	In_person	Female	18.8
45	45	10/31/2011	180	64	27	257	1.38203	-1.33333	0.666667	0.999014	-0.998542	0.499271	0.998028	0.997086	0.249272	6	2071	1.57143	In_person	Female	25.7
50	50	10/20/2011	170	67	3	257	1.38203	-1.33333	0.666667	0.999014	-0.998542	0.499271	0.998028	0.997086	0.249272	3	1397	-0.530612	In_person	Female	21.2
57	57	10/21/2011	165	55	37	257	1.38203	-1.33333	0.666667	0.999014	-0.998542	0.499271	0.998028	0.997086	0.249272	6	3119	2.4898	In_person	Female	28.7
65	65	2011-11-01	172	64	50	257	1.38203	-1.33333	0.666667	0.999014	-0.998542	0.499271	0.998028	0.997086	0.249272	4	2603	0.306122	In_person	Female	27.7
75	75	10/25/2011	178	74	23	257	1.38203	-1.33333	0.666667	0.999014	-0.998542	0.499271	0.998028	0.997086	0.249272	4	2829	0.0408163	In_person	Female	37.9
80	80	10/25/2011	164	81	7	257	1.38203	-1.33333	0.666667	0.999014	-0.998542	0.499271	0.998028	0.997086	0.249272	4	3872	1.26531	In_person	Female	24.5
89	89	10/31/2011	173	56	28	257	1.38203	-1.33333	0.666667	0.999014	-0.998542	0.499271	0.998028	0.997086	0.249272	4	4820	1.14286	In_person	Female	25.9
97	97	10/31/2011	170	65	21	257	1.38203	-1.33333	0.666667	0.999014	-0.998542	0.499271	0.998028	0.997086	0.249272	4	3464	0.22449	In_person	Female	28
100	100	10/27/2011	160	58	4	257	1.38203	-1.33333	0.666667	0.999014	-0.998542	0.499271	0.998028	0.997086	0.249272	4	2819	0.102041	In_person	Female	27.8
3	3	10/17/2011	174	70	14	256	1.38203	-1.33333	0	0.999014	-0.998542	0	0.998028	0.997086	0	4	1585	-0.204082	In_person	Female	22
14	14	10/18/2011	178	63.5	24	256	1.38203	-1.33333	0	0.999014	-0.998542	0	0.998028	0.997086	0	4	3153	-0.510204	In_person	Female	28.3
20	20	10/18/2011	177	70	15	256	1.38203	-1.33333	0	0.999014	-0.998542	0	0.998028	0.997086	0	4	3314	0.163265	In_person	Female	23.3
28	28	10/19/2011	176	72	9	256	1.38203	-1.33333	0	0.999014	-0.998542	0	0.998028	0.997086	0	4	4588	0.346939	In_person	Female	26.6
30	30	10/31/2011	164	125	47	256	1.38203	-1.33333	0	0.999014	-0.998542	0	0.998028	0.997086	0	7	1753	2.97959	In_person	Female	22
37	37	10/19/2011	160	58	36	256	1.38203	-1.33333	0	0.999014	-0.998542	0	0.998028	0.997086	0	5	4112	1.71429	In_person	Female	18.8
44	44	10/20/2011	170.7	65	39	256	1.38203	-1.33333	0	0.999014	-0.998542	0	0.998028	0.997086	0	3	1697	-0.408163	In_person	Female	21
56	56	10/20/2011	173	74	42	256	1.38203	-1.33333	0	0.999014	-0.998542	0	0.998028	0.997086	0	7	7508	2.61224	In_person	Female	24.7
60	60	10/21/2011	166	71	31	256	1.38203	-1.33333	0	0.999014	-0.998542	0	0.998028	0.997086	0	6	2702	2.16327	In_person	Female	43.1
67	67	10/21/2011	157	63	25	256	1.38203	-1.33333	0	0.999014	-0.998542	0	0.998028	0.997086	0	3	2746	0.142857	In_person	Female	19
74	74	10/25/2011	162	55	20	256	1.38203	-1.33333	0	0.999014	-0.998542	0	0.998028	0.997086	0	7	1706	3.34694	In_person	Female	22.1
83	83	10/26/2011	168	62	21	256	1.38203	-1.33333	0	0.999014	-0.998542	0	0.998028	0.997086	0	6	3454	2.06122	In_person	Female	21.5
91	91	10/27/2011	166	69	6	256	1.38203	-1.33333	0	0.999014	-0.998542	0	0.998028	0.997086	0	3	2004	-0.102041	In_person	Female	19.7
98	98	10/27/2011	162	57	16	256	1.38203	-1.33333	0	0.999014	-0.998542	0	0.998028	0.997086	0	6	6415	1.93878	In_person	Female	21
101	101	2011-11-01	163	55	47	256	1.38203	-1.33333	0	0.999014	-0.998542	0	0.998028	0.997086	0	5	4182	1.10204	In_person	Female	24.8
4	4	10/17/2011	159	68	18	255	1.38203	-1.33333	-0.666667	0.999014	-0.998542	-0.499271	0.998028	0.997086	0.249272	3	3223	-0.897959	In_person	Female	21.1
13	13	10/31/2011	171.5	69	12	255	1.38203	-1.33333	-0.666667	0.999014	-0.998542	-0.499271	0.998028	0.997086	0.249272	5	1762	1.20408	In_person	Female	22.4
15	15	10/18/2011	150	46	9	255	1.38203	-1.33333	-0.666667	0.999014	-0.998542	-0.499271	0.998028	0.997086	0.249272	2	5319	-2.83673	In_person	Female	21.8
24	24	10/18/2011	166	76.5	27	255	1.38203	-1.33333	-0.666667	0.999014	-0.998542	-0.499271	0.998028	0.997086	0.249272	3	1540	-1.10204	In_person	Female	20.1
33	33	10/19/2011	165	49	19	255	1.38203	-1.33333	-0.666667	0.999014	-0.998542	-0.499271	0.998028	0.997086	0.249272	4	3596	1.26531	In_person	Female	32.8
42	42	10/20/2011	160	44	16	255	1.38203	-1.33333	-0.666667	0.999014	-0.998542	-0.499271	0.998028	0.997086	0.249272	5	2861	1.10204	In_person	Female	28
47	47	10/20/2011	167	59.5	21	255	1.38203	-1.33333	-0.666667	0.999014	-0.998542	-0.499271	0.998028	0.997086	0.249272	2	1344	-0.0816327	In_person	Female	24.7
52	52	10/20/2011	156.5	66.1	31	255	1.38203	-1.33333	-0.666667	0.999014	-0.998542	-0.499271	0.998028	0.997086	0.249272	4	3355	-0.0612245	In_person	Female	18.8
62	62	10/21/2011	151	48	33	255	1.38203	-1.33333	-0.666667	0.999014	-0.998542	-0.499271	0.998028	0.997086	0.249272	1	1316	-0.632653	In_person	Female	34.8
69	69	10/21/2011	178	61	11	255	1.38203	-1.33333	-0.666667	0.999014	-0.998542	-0.499271	0.998028	0.997086	0.249272	1	2320	-1.4375	In_person	Female	36.9
72	72	10/21/2011	165	56	40	255	1.38203	-1.33333	-0.666667	0.999014	-0.998542	-0.499271	0.998028	0.997086	0.249272	3	5670	-0.183673	In_person	Female	19.1
78	78	10/25/2011	156	44	48	255	1.38203	-1.33333	-0.666667	0.999014	-0.998542	-0.499271	0.998028	0.997086	0.249272	5	3500	1.2449	In_person	Female	22.3
87	87	10/26/2011	168	92	44	255	1.38203	-1.33333	-0.666667	0.999014	-0.998542	-0.499271	0.998028	0.997086	0.249272	6	1773	1.65306	In_person	Female	35.6
96	96	10/27/2011	178	92	40	255	1.38203	-1.33333	-0.666667	0.999014	-0.998542	-0.499271	0.998028	0.997086	0.249272	3	2782	-1.14583	In_person	Female	34.6
102	102	10/28/2011	156	52	7	255	1.38203	-1.33333	-0.666667	0.999014	-0.998542	-0.499271	0.998028	0.997086	0.249272	5	3553	0.979592	In_person	Female	21.9
6	6	10/17/2011	165	51	4	254	1.38203	-1.33333	-1.33333	0.999014	-0.998542	-0.998542	0.998028	0.997086	0.997086	1	1752	-1.32653	In_person	Female	19.8
10	10	10/17/2011	173	67.5	7	254	1.38203	-1.33333	-1.33333	0.999014	-0.998542	-0.998542	0.998028	0.997086	0.997086	6	1743	1.44898	In_person	Female	21.5
15	15	10/18/2011	150	46	22	254	1.38203	-1.33333	-1.33333	0.999014	-0.998542	-0.998542	0.998028	0.997086	0.997086	3	3200	-1.83673	In_person	Female	21.8
25	25	10/18/2011	172	59	27	254	1.38203	-1.33333	-1.33333	0.999014	-0.998542	-0.998542	0.998028	0.997086	0.997086	2	1291	-1.5102	In_person	Female	19.2
31	31	10/19/2011	171	65	33	254	1.38203	-1.33333	-1.33333	0.999014	-0.998542	-0.998542	0.998028	0.997086	0.997086	4	1802	-0.428571	In_person	Female	38
39	39	10/19/2011	161	57	2	254	1.38203	-1.33333	-1.33333	0.999014	-0.998542	-0.998542	0.998028	0.997086	0.997086	4	4208	1.08163	In_person	Female	31.4
43	43	10/20/2011	157	81	45	254	1.38203	-1.33333	-1.33333	0.999014	-0.998542	-0.998542	0.998028	0.997086	0.997086	4	1986	0.142857	In_person	Female	27.1
53	53	10/20/2011	164	59	6	254	1.38203	-1.33333	-1.33333	0.999014	-0.998542	-0.998542	0.998028	0.997086	0.997086	5	2439	0.489796	In_person	Female	27
60	60	10/21/2011	166	71	25	254	1.38203	-1.33333	-1.33333	0.999014	-0.998542	-0.998542	0.998028	0.997086	0.997086	2	2454	-1.83673	In_person	Female	43.1
68	68	10/21/2011	168	57	1	254	1.38203	-1.33333	-1.33333	0.999014	-0.998542	-0.998542	0.998028	0.997086	0.997086	4	10504	1.5102	In_person	Female	22.1
76	76	10/25/2011	175.5	70	32	254	1.38203	-1.33333	-1.33333	0.999014	-0.998542	-0.998542	0.998028	0.997086	0.997086	2	1504	-0.938776	In_person	Female	20.8
78	78	10/25/2011	156	44	46	254	1.38203	-1.33333	-1.33333	0.999014	-0.998542	-0.998542	0.998028	0.997086	0.997086	5	3777	1.2449	In_person	Female	22.3
91	91	10/27/2011	166	69	32	254	1.38203	-1.33333	-1.33333	0.999014	-0.998542	-0.998542	0.998028	0.997086	0.997086	3	2298	-0.102041	In_person	Female	19.7
95	95	10/28/2011	165	50	27	254	1.38203	-1.33333	-1.33333	0.999014	-0.998542	-0.998542	0.998028	0.997086	0.997086	7	2554	3.14286	In_person	Female	23.1
103	103	10/28/2011	157	57	3	254	1.38203	-1.33333	-1.33333	0.999014	-0.998542	-0.998542	0.998028	0.997086	0.997086	4	4483	0.979592	In_person	Female	33.2
5	5	10/17/2011	169	64	42	253	1.38203	-1.33333	-2	0.999014	-0.998542	-1.49781	0.998028	0.997086	2.24344	2	2568	-0.897959	In_person	Female	19.4
11	11	10/17/2011	168	57	49	253	1.38203	-1.33333	-2	0.999014	-0.998542	-1.49781	0.998028	0.997086	2.24344	2	2392	-1.65306	In_person	Female	25.5
18	18	10/18/2011	165	61	33	253	1.38203	-1.33333	-2	0.999014	-0.998542	-1.49781	0.998028	0.997086	2.24344	6	2209	1.38776	In_person	Female	26.4
24	24	10/18/2011	166	76.5	45	253	1.38203	-1.33333	-2	0.999014	-0.998542	-1.49781	0.998028	0.997086	2.24344	6	5384	1.89796	In_person	Female	20.1
35	35	10/19/2011	150.8	67	47	253	1.38203	-1.33333	-2	0.999014	-0.998542	-1.49781	0.998028	0.997086	2.24344	7	1974	3.02041	In_person	Female	20.9
36	36	10/19/2011	170	50	15	253	1.38203	-1.33333	-2	0.999014	-0.998542	-1.49781	0.998028	0.997086	2.24344	6	2528	0.632653	In_person	Female	19.6
43	43	10/20/2011	157	81	49	253	1.38203	-1.33333	-2	0.999014	-0.998542	-1.49781	0.998028	0.997086	2.24344	2	4931	-1.85714	In_person	Female	27.1
56	56	10/20/2011	173	74	48	253	1.38203	-1.33333	-2	0.999014	-0.998542	-1.49781	0.998028	0.997086	2.24344	6	3134	1.61224	In_person	Female	24.7
62	62	10/21/2011	151	48	38	253	1.38203	-1.33333	-2	0.999014	-0.998542	-1.49781	0.998028	0.997086	2.24344	1	1034	-0.632653	In_person	Female	34.8
67	67	10/21/2011	157	63	40	253	1.38203	-1.33333	-2	0.999014	-0.998542	-1.49781	0.998028	0.997086	2.24344	3	3370	0.142857	In_person	Female	19
71	71	10/21/2011	165	68	31	253	1.38203	-1.33333	-2	0.999014	-0.998542	-1.49781	0.998028	0.997086	2.24344	4	3676	1.79167	In_person	Female	30.5
81	81	10/25/2011	175	76	16	253	1.38203	-1.33333	-2	0.999014	-0.998542	-1.49781	0.998028	0.997086	2.24344	3	1087	-0.306122	In_person	Female	22.4
87	87	10/26/2011	168	92	17	253	1.38203	-1.33333	-2	0.999014	-0.998542	-1.49781	0.998028	0.997086	2.24344	5	2016	0.653061	In_person	Female	35.6
99	99	10/27/2011	164	72	13	253	1.38203	-1.33333	-2	0.999014	-0.998542	-1.49781	0.998028	0.997086	2.24344	4	5269	0.571429	In_person	Female	21.6
7	7	2011-11-01	159	72	4	252	1.38203	-2	2	0.999014	-1.49781	1.49781	0.998028	2.24344	2.24344	1	3031	-2.32653	In_person	Female	31
14	14	10/18/2011	178	63.5	34	252	1.38203	-2	2	0.999014	-1.49781	1.49781	0.998028	2.24344	2.24344	5	3388	0.489796	In_person	Female	28.3
18	18	10/18/2011	165	61	23	252	1.38203	-2	2	0.999014	-1.49781	1.49781	0.998028	2.24344	2.24344	7	4321	2.38776	In_person	Female	26.4
23	23	10/18/2011	165	70	21	252	1.38203	-2	2	0.999014	-1.49781	1.49781	0.998028	2.24344	2.24344	4	3812	-0.0816327	In_person	Female	24.8
32	32	10/19/2011	159	51	37	252	1.38203	-2	2	0.999014	-1.49781	1.49781	0.998028	2.24344	2.24344	4	4691	1.91837	In_person	Female	22.3
38	38	10/19/2011	157	62	47	252	1.38203	-2	2	0.999014	-1.49781	1.49781	0.998028	2.24344	2.24344	7	4002	2.85714	In_person	Female	21.5
47	47	10/20/2011	167	59.5	30	252	1.38203	-2	2	0.999014	-1.49781	1.49781	0.998028	2.24344	2.24344	4	4885	1.91837	In_person	Female	24.7
53	53	10/20/2011	164	59	2	252	1.38203	-2	2	0.999014	-1.49781	1.49781	0.998028	2.24344	2.24344	3	3667	-1.5102	In_person	Female	27
62	62	10/21/2011	151	48	1	252	1.38203	-2	2	0.999014	-1.49781	1.49781	0.998028	2.24344	2.24344	2	8312	0.367347	In_person	Female	34.8
64	64	10/21/2011	160	54	28	252	1.38203	-2	2	0.999014	-1.49781	1.49781	0.998028	2.24344	2.24344	4	1323	0.795918	In_person	Female	25.4
76	76	10/25/2011	175.5	70	31	252	1.38203	-2	2	0.999014	-1.49781	1.49781	0.998028	2.24344	2.24344	2	1504	-0.938776	In_person	Female	20.8
82	82	10/26/2011	155	41	32	252	1.38203	-2	2	0.999014	-1.49781	1.49781	0.998028	2.24344	2.24344	6	2566	2.02041	In_person	Female	20.1
86	86	10/26/2011	168	120	8	252	1.38203	-2	2	0.999014	-1.49781	1.49781	0.998028	2.24344	2.24344	3	2987	-0.346939	In_person	Female	20.6
93	93	10/27/2011	178	81	3	252	1.38203	-2	2	0.999014	-1.49781	1.49781	0.998028	2.24344	2.24344	5	3210	1.06122	In_person	Female	31.4
103	103	10/28/2011	157	57	27	252	1.38203	-2	2	0.999014	-1.49781	1.49781	0.998028	2.24344	2.24344	6	5983	2.97959	In_person	Female	33.2
4	4	10/17/2011	159	68	5	251	1.38203	-2	1.33333	0.999014	-1.49781	0.998542	0.998028	2.24344	0.997086	3	2644	-0.897959	In_person	Female	21.1
10	10	10/17/2011	173	67.5	14	251	1.38203	-2	1.33333	0.999014	-1.49781	0.998542	0.998028	2.24344	0.997086	6	1500	1.44898	In_person	Female	21.5
19	19	10/18/2011	166	58.5	33	251	1.38203	-2	1.33333	0.999014	-1.49781	0.998542	0.998028	2.24344	0.997086	5	5314	1.83673	In_person	Female	23.4
24	24	10/18/2011	166	76.5	40	251	1.38203	-2	1.33333	0.999014	-1.49781	0.998542	0.998028	2.24344	0.997086	5	3865	0.897959	In_person	Female	20.1
35	35	10/19/2011	150.8	67	24	251	1.38203	-2	1.33333	0.999014	-1.49781	0.998542	0.998028	2.24344	0.997086	4	2997	0.0204082	In_person	Female	20.9
42	42	10/20/2011	160	44	29	251	1.38203	-2	1.33333	0.999014	-1.49781	0.998542	0.998028	2.24344	0.997086	4	2137	0.102041	In_person	Female	28
49	49	2011-11-01	158	60	47	251	1.38203	-2	1.33333	0.999014	-1.49781	0.998542	0.998028	2.24344	0.997086	4	4600	0.938776	In_person	Female	30.7
56	56	10/20/2011	173	74	27	251	1.38203	-2	1.33333	0.999014	-1.49781	0.998542	0.998028	2.24344	0.997086	6	5266	1.61224	In_person	Female	24.7
60	60	10/21/2011	166	71	47	251	1.38203	-2	1.33333	0.999014	-1.49781	0.998542	0.998028	2.24344	0.997086	5	3604	1.16327	In_person	Female	43.1
66	66	10/21/2011	169	66	4	251	1.38203	-2	1.33333	0.999014	-1.49781	0.998542	0.998028	2.24344	0.997086	3	2194	-0.44898	In_person	Female	18.7
73	73	10/21/2011	173	65	20	251	1.38203	-2	1.33333	0.999014	-1.49781	0.998542	0.998028	2.24344	0.997086	5	3320	2	In_person	Female	31.1
83	83	10/26/2011	168	62	39	251	1.38203	-2	1.33333	0.999014	-1.49781	0.998542	0.998028	2.24344	0.997086	4	6735	0.0612245	In_person	Female	21.5
89	89	10/31/2011	173	56	48	251	1.38203	-2	1.33333	0.999014	-1.49781	0.998542	0.998028	2.24344	0.997086	3	7142	0.142857	In_person	Female	25.9
95	95	10/28/2011	165	50	35	251	1.38203	-2	1.33333	0.999014	-1.49781	0.998542	0.998028	2.24344	0.997086	6	4997	2.14286	In_person	Female	23.1
103	103	10/28/2011	157	57	6	251	1.38203	-2	1.33333	0.999014	-1.49781	0.998542	0.998028	2.24344	0.997086	5	5236	1.97959	In_person	Female	33.2
2	2	10/17/2011	166	55	45	250	1.38203	-2	0.666667	0.999014	-1.49781	0.499271	0.998028	2.24344	0.249272	4	2241	1.22449	In_person	Female	45.3
11	11	10/17/2011	168	57	46	250	1.38203	-2	0.666667	0.999014	-1.49781	0.499271	0.998028	2.24344	0.249272	3	2786	-0.653061	In_person	Female	25.5
15	15	10/18/2011	150	46	3	250	1.38203	-2	0.666667	0.999014	-1.49781	0.499271	0.998028	2.24344	0.249272	3	3880	-1.83673	In_person	Female	21.8
24	24	10/18/2011	166	76.5	25	250	1.38203	-2	0.666667	0.999014	-1.49781	0.499271	0.998028	2.24344	0.249272	6	2694	1.89796	In_person	Female	20.1
33	33	10/19/2011	165	49	23	250	1.38203	-2	0.666667	0.999014	-1.49781	0.499271	0.998028	2.24344	0.249272	5	2376	2.26531	In_person	Female	32.8
41	41	10/20/2011	165	57	8	250	1.38203	-2	0.666667	0.999014	-1.49781	0.499271	0.998028	2.24344	0.249272	4	6858	0.877551	In_person	Female	30.5
46	46	10/20/2011	165	56.5	40	250	1.38203	-2	0.666667	0.999014	-1.49781	0.499271	0.998028	2.24344	0.249272	2	4655	-1.32653	In_person	Female	21.9
50	50	10/20/2011	170	67	24	250	1.38203	-2	0.666667	0.999014	-1.49781	0.499271	0.998028	2.24344	0.249272	3	2270	-0.530612	In_person	Female	21.2
62	62	10/21/2011	151	48	49	250	1.38203	-2	0.666667	0.999014	-1.49781	0.499271	0.998028	2.24344	0.249272	3	2603	1.36735	In_person	Female	34.8
67	67	10/21/2011	157	63	1	250	1.38203	-2	0.666667	0.999014	-1.49781	0.499271	0.998028	2.24344	0.249272	3	5532	0.142857	In_person	Female	19
73	73	10/21/2011	173	65	17	250	1.38203	-2	0.666667	0.999014	-1.49781	0.499271	0.998028	2.24344	0.249272	2	5573	-1	In_person	Female	31.1
84	84	10/26/2011	164	80	53	250	1.38203	-2	0.666667	0.999014	-1.49781	0.499271	0.998028	2.24344	0.249272	5	2918	1.81633	In_person	Female	25.2
86	86	10/26/2011	168	120	3	250	1.38203	-2	0.666667	0.999014	-1.49781	0.499271	0.998028	2.24344	0.249272	5	2416	1.65306	In_person	Female	20.6
96	96	10/27/2011	178	92	32	250	1.38203	-2	0.666667	0.999014	-1.49781	0.499271	0.998028	2.24344	0.249272	3	3068	-1.14583	In_person	Female	34.6
102	102	10/28/2011	156	52	2	250	1.38203	-2	0.666667	0.999014	-1.49781	0.499271	0.998028	2.24344	0.249272	3	3578	-1.02041	In_person	Female	21.9
7	7	2011-11-01	159	72	31	249	1.38203	-2	0	0.999014	-1.49781	0	0.998028	2.24344	0	7	2272	3.67347	In_person	Female	31
10	10	10/17/2011	173	67.5	1	249	1.38203	-2	0	0.999014	-1.49781	0	0.998028	2.24344	0	5	3801	0.44898	In_person	Female	21.5
19	19	10/18/2011	166	58.5	51	249	1.38203	-2	0	0.999014	-1.49781	0	0.998028	2.24344	0	3	4851	-0.163265	In_person	Female	23.4
23	23	10/18/2011	165	70	12	249	1.38203	-2	0	0.999014	-1.49781	0	0.998028	2.24344	0	5	2292	0.918367	In_person	Female	24.8
29	29	10/19/2011	167	77	26	249	1.38203	-2	0	0.999014	-1.49781	0	0.998028	2.24344	0	3	2330	-0.122449	In_person	Female	39.9
39	39	10/19/2011	161	57	50	249	1.38203	-2	0	0.999014	-1.49781	0	0.998028	2.24344	0	4	5826	1.08163	In_person	Female	31.4
49	49	2011-11-01	158	60	12	249	1.38203	-2	0	0.999014	-1.49781	0	0.998028	2.24344	0	3	3113	-0.0612245	In_person	Female	30.7
51	51	10/20/2011	162	59	53	249	1.38203	-2	0	0.999014	-1.49781	0	0.998028	2.24344	0	6	5309	3.44898	In_person	Female	33.5
61	61	10/21/2011	155	90	1	249	1.38203	-2	0	0.999014	-1.49781	0	0.998028	2.24344	0	1	7077	-0.979592	In_person	Female	NA
69	69	10/21/2011	178	61	5	249	1.38203	-2	0	0.999014	-1.49781	0	0.998028	2.24344	0	1	4417	-1.4375	In_person	Female	36.9
73	73	10/21/2011	173	65	36	249	1.38203	-2	0	0.999014	-1.49781	0	0.998028	2.24344	0	4	1938	1	In_person	Female	31.1
81	81	10/25/2011	175	76	21	249	1.38203	-2	0	0.999014	-1.49781	0	0.998028	2.24344	0	4	2626	0.693878	In_person	Female	22.4
85	85	10/26/2011	166	49	52	249	1.38203	-2	0	0.999014	-1.49781	0	0.998028	2.24344	0	6	6580	1.69388	In_person	Female	31
92	92	10/27/2011	169	64	38	249	1.38203	-2	0	0.999014	-1.49781	0	0.998028	2.24344	0	5	2858	1.02041	In_person	Female	23.4
98	98	10/27/2011	162	57	33	249	1.38203	-2	0	0.999014	-1.49781	0	0.998028	2.24344	0	6	6926	1.93878	In_person	Female	21
105	105	10/28/2011	163	61	41	249	1.38203	-2	0	0.999014	-1.49781	0	0.998028	2.24344	0	5	3643	1.12245	In_person	Female	25.6
4	4	10/17/2011	159	68	45	248	1.38203	-2	-0.666667	0.999014	-1.49781	-0.499271	0.998028	2.24344	0.249272	5	1744	1.10204	In_person	Female	21.1
9	9	10/17/2011	156	50	2	248	1.38203	-2	-0.666667	0.999014	-1.49781	-0.499271	0.998028	2.24344	0.249272	2	2154	-1.14286	In_person	Female	21.2
15	15	10/18/2011	150	46	46	248	1.38203	-2	-0.666667	0.999014	-1.49781	-0.499271	0.998028	2.24344	0.249272	5	6886	0.163265	In_person	Female	21.8
23	23	10/18/2011	165	70	39	248	1.38203	-2	-0.666667	0.999014	-1.49781	-0.499271	0.998028	2.24344	0.249272	6	2252	1.91837	In_person	Female	24.8
30	30	10/31/2011	164	125	46	248	1.38203	-2	-0.666667	0.999014	-1.49781	-0.499271	0.998028	2.24344	0.249272	7	5255	2.97959	In_person	Female	22
39	39	10/19/2011	161	57	12	248	1.38203	-2	-0.666667	0.999014	-1.49781	-0.499271	0.998028	2.24344	0.249272	5	3217	2.08163	In_person	Female	31.4
44	44	10/20/2011	170.7	65	35	248	1.38203	-2	-0.666667	0.999014	-1.49781	-0.499271	0.998028	2.24344	0.249272	3	1851	-0.408163	In_person	Female	21
53	53	10/20/2011	164	59	50	248	1.38203	-2	-0.666667	0.999014	-1.49781	-0.499271	0.998028	2.24344	0.249272	6	1054	1.4898	In_person	Female	27
62	62	10/21/2011	151	48	44	248	1.38203	-2	-0.666667	0.999014	-1.49781	-0.499271	0.998028	2.24344	0.249272	1	1872	-0.632653	In_person	Female	34.8
67	67	10/21/2011	157	63	10	248	1.38203	-2	-0.666667	0.999014	-1.49781	-0.499271	0.998028	2.24344	0.249272	2	898	-0.857143	In_person	Female	19
75	75	10/25/2011	178	74	32	248	1.38203	-2	-0.666667	0.999014	-1.49781	-0.499271	0.998028	2.24344	0.249272	3	1606	-0.959184	In_person	Female	37.9
78	78	10/25/2011	156	44	50	248	1.38203	-2	-0.666667	0.999014	-1.49781	-0.499271	0.998028	2.24344	0.249272	5	1942	1.2449	In_person	Female	22.3
87	87	10/26/2011	168	92	32	248	1.38203	-2	-0.666667	0.999014	-1.49781	-0.499271	0.998028	2.24344	0.249272	6	1317	1.65306	In_person	Female	35.6
98	98	10/27/2011	162	57	40	248	1.38203	-2	-0.666667	0.999014	-1.49781	-0.499271	0.998028	2.24344	0.249272	6	1954	1.93878	In_person	Female	21
104	104	10/28/2011	167	64	42	248	1.38203	-2	-0.666667	0.999014	-1.49781	-0.499271	0.998028	2.24344	0.249272	4	3181	0.612245	In_person	Female	28.6
2	2	10/17/2011	166	55	13	247	1.38203	-2	-1.33333	0.999014	-1.49781	-0.998542	0.998028	2.24344	0.997086	4	2441	1.22449	In_person	Female	45.3
8	8	10/17/2011	173	51	37	247	1.38203	-2	-1.33333	0.999014	-1.49781	-0.998542	0.998028	2.24344	0.997086	5	3662	1.81633	In_person	Female	21
19	19	10/18/2011	166	58.5	53	247	1.38203	-2	-1.33333	0.999014	-1.49781	-0.998542	0.998028	2.24344	0.997086	3	2536	-0.163265	In_person	Female	23.4
28	28	10/19/2011	176	72	40	247	1.38203	-2	-1.33333	0.999014	-1.49781	-0.998542	0.998028	2.24344	0.997086	3	5139	-0.653061	In_person	Female	26.6
34	34	10/19/2011	164	59	49	247	1.38203	-2	-1.33333	0.999014	-1.49781	-0.998542	0.998028	2.24344	0.997086	6	5304	1.06122	In_person	Female	21.5
42	42	10/20/2011	160	44	24	247	1.38203	-2	-1.33333	0.999014	-1.49781	-0.998542	0.998028	2.24344	0.997086	5	1787	1.10204	In_person	Female	28
43	43	10/20/2011	157	81	33	247	1.38203	-2	-1.33333	0.999014	-1.49781	-0.998542	0.998028	2.24344	0.997086	3	3943	-0.857143	In_person	Female	27.1
52	52	10/20/2011	156.5	66.1	17	247	1.38203	-2	-1.33333	0.999014	-1.49781	-0.998542	0.998028	2.24344	0.997086	2	1544	-2.06122	In_person	Female	18.8
63	63	10/21/2011	166	76	37	247	1.38203	-2	-1.33333	0.999014	-1.49781	-0.998542	0.998028	2.24344	0.997086	5	3183	1.02041	In_person	Female	22.2
69	69	10/21/2011	178	61	15	247	1.38203	-2	-1.33333	0.999014	-1.49781	-0.998542	0.998028	2.24344	0.997086	1	1329	-1.4375	In_person	Female	36.9
72	72	10/21/2011	165	56	6	247	1.38203	-2	-1.33333	0.999014	-1.49781	-0.998542	0.998028	2.24344	0.997086	2	1619	-1.18367	In_person	Female	19.1
80	80	10/25/2011	164	81	32	247	1.38203	-2	-1.33333	0.999014	-1.49781	-0.998542	0.998028	2.24344	0.997086	3	4593	0.265306	In_person	Female	24.5
88	88	10/26/2011	165	48	46	247	1.38203	-2	-1.33333	0.999014	-1.49781	-0.998542	0.998028	2.24344	0.997086	4	5672	0.428571	In_person	Female	29
93	93	10/27/2011	178	81	19	247	1.38203	-2	-1.33333	0.999014	-1.49781	-0.998542	0.998028	2.24344	0.997086	5	1714	1.06122	In_person	Female	31.4
102	102	10/28/2011	156	52	43	247	1.38203	-2	-1.33333	0.999014	-1.49781	-0.998542	0.998028	2.24344	0.997086	2	6705	-2.02041	In_person	Female	21.9
3	3	10/17/2011	174	70	38	246	1.38203	-2	-2	0.999014	-1.49781	-1.49781	0.998028	2.24344	2.24344	2	1083	-2.20408	In_person	Female	22
8	8	10/17/2011	173	51	39	246	1.38203	-2	-2	0.999014	-1.49781	-1.49781	0.998028	2.24344	2.24344	5	2434	1.81633	In_person	Female	21
17	17	10/18/2011	170	57	18	246	1.38203	-2	-2	0.999014	-1.49781	-1.49781	0.998028	2.24344	2.24344	4	2625	1	In_person	Female	20.6
24	24	10/18/2011	166	76.5	26	246	1.38203	-2	-2	0.999014	-1.49781	-1.49781	0.998028	2.24344	2.24344	4	2898	-0.102041	In_person	Female	20.1
34	34	10/19/2011	164	59	22	246	1.38203	-2	-2	0.999014	-1.49781	-1.49781	0.998028	2.24344	2.24344	5	2729	0.0612245	In_person	Female	21.5
42	42	10/20/2011	160	44	47	246	1.38203	-2	-2	0.999014	-1.49781	-1.49781	0.998028	2.24344	2.24344	6	1291	2.10204	In_person	Female	28
48	48	10/20/2011	168	75	20	246	1.38203	-2	-2	0.999014	-1.49781	-1.49781	0.998028	2.24344	2.24344	1	1302	-2.06122	In_person	Female	24
50	50	10/20/2011	170	67	12	246	1.38203	-2	-2	0.999014	-1.49781	-1.49781	0.998028	2.24344	2.24344	4	2765	0.469388	In_person	Female	21.2
63	63	10/21/2011	166	76	42	246	1.38203	-2	-2	0.999014	-1.49781	-1.49781	0.998028	2.24344	2.24344	6	4399	2.02041	In_person	Female	22.2
68	68	10/21/2011	168	57	5	246	1.38203	-2	-2	0.999014	-1.49781	-1.49781	0.998028	2.24344	2.24344	5	5796	2.5102	In_person	Female	22.1
74	74	10/25/2011	162	55	47	246	1.38203	-2	-2	0.999014	-1.49781	-1.49781	0.998028	2.24344	2.24344	6	4557	2.34694	In_person	Female	22.1
80	80	10/25/2011	164	81	8	246	1.38203	-2	-2	0.999014	-1.49781	-1.49781	0.998028	2.24344	2.24344	1	2143	-1.73469	In_person	Female	24.5
89	89	10/31/2011	173	56	38	246	1.38203	-2	-2	0.999014	-1.49781	-1.49781	0.998028	2.24344	2.24344	3	4365	0.142857	In_person	Female	25.9
95	95	10/28/2011	165	50	30	246	1.38203	-2	-2	0.999014	-1.49781	-1.49781	0.998028	2.24344	2.24344	7	9066	3.14286	In_person	Female	23.1
103	103	10/28/2011	157	57	48	246	1.38203	-2	-2	0.999014	-1.49781	-1.49781	0.998028	2.24344	2.24344	5	5293	1.97959	In_person	Female	33.2
2	2	10/17/2011	166	55	49	245	1.31372	2	2	0.365835	1.49781	1.49781	0.133835	2.24344	2.24344	4	2429	1.22449	In_person	Female	45.3
11	11	10/17/2011	168	57	41	245	1.31372	2	2	0.365835	1.49781	1.49781	0.133835	2.24344	2.24344	7	2322	3.34694	In_person	Female	25.5
15	15	10/18/2011	150	46	30	245	1.31372	2	2	0.365835	1.49781	1.49781	0.133835	2.24344	2.24344	7	1675	2.16327	In_person	Female	21.8
23	23	10/18/2011	165	70	4	245	1.31372	2	2	0.365835	1.49781	1.49781	0.133835	2.24344	2.24344	6	2132	1.91837	In_person	Female	24.8
35	35	10/19/2011	150.8	67	45	245	1.31372	2	2	0.365835	1.49781	1.49781	0.133835	2.24344	2.24344	7	2091	3.02041	In_person	Female	20.9
40	40	10/20/2011	170	58	15	245	1.31372	2	2	0.365835	1.49781	1.49781	0.133835	2.24344	2.24344	4	4134	1.20408	In_person	Female	50.1
46	46	10/20/2011	165	56.5	13	245	1.31372	2	2	0.365835	1.49781	1.49781	0.133835	2.24344	2.24344	4	4386	0.673469	In_person	Female	21.9
54	54	10/20/2011	162	68	29	245	1.31372	2	2	0.365835	1.49781	1.49781	0.133835	2.24344	2.24344	5	1964	0.0816327	In_person	Female	23.6
63	63	10/21/2011	166	76	1	245	1.31372	2	2	0.365835	1.49781	1.49781	0.133835	2.24344	2.24344	4	5101	0.0204082	In_person	Female	22.2
69	69	10/21/2011	178	61	41	245	1.31372	2	2	0.365835	1.49781	1.49781	0.133835	2.24344	2.24344	4	7872	1.5625	In_person	Female	36.9
72	72	10/21/2011	165	56	4	245	1.31372	2	2	0.365835	1.49781	1.49781	0.133835	2.24344	2.24344	4	1184	0.816327	In_person	Female	19.1
78	78	10/25/2011	156	44	51	245	1.31372	2	2	0.365835	1.49781	1.49781	0.133835	2.24344	2.24344	6	7593	2.2449	In_person	Female	22.3
90	90	10/28/2011	168	58	30	245	1.31372	2	2	0.365835	1.49781	1.49781	0.133835	2.24344	2.24344	5	2349	0.428571	In_person	Female	24.7
93	93	10/27/2011	178	81	16	245	1.31372	2	2	0.365835	1.49781	1.49781	0.133835	2.24344	2.24344	5	3894	1.06122	In_person	Female	31.4
102	102	10/28/2011	156	52	33	245	1.31372	2	2	0.365835	1.49781	1.49781	0.133835	2.24344	2.24344	5	2836	0.979592	In_person	Female	21.9
4	4	10/17/2011	159	68	39	244	1.31372	2	1.33333	0.365835	1.49781	0.998542	0.133835	2.24344	0.997086	7	1585	3.10204	In_person	Female	21.1
12	12	10/17/2011	180	78	3	244	1.31372	2	1.33333	0.365835	1.49781	0.998542	0.133835	2.24344	0.997086	7	2891	3.04082	In_person	Female	21
19	19	10/18/2011	166	58.5	21	244	1.31372	2	1.33333	0.365835	1.49781	0.998542	0.133835	2.24344	0.997086	6	1750	2.83673	In_person	Female	23.4
27	27	10/19/2011	173	58	15	244	1.31372	2	1.33333	0.365835	1.49781	0.998542	0.133835	2.24344	0.997086	6	2311	3.02041	In_person	Female	30.8
33	33	10/19/2011	165	49	8	244	1.31372	2	1.33333	0.365835	1.49781	0.998542	0.133835	2.24344	0.997086	5	5428	2.26531	In_person	Female	32.8
42	42	10/20/2011	160	44	27	244	1.31372	2	1.33333	0.365835	1.49781	0.998542	0.133835	2.24344	0.997086	5	1279	1.10204	In_person	Female	28
43	43	10/20/2011	157	81	10	244	1.31372	2	1.33333	0.365835	1.49781	0.998542	0.133835	2.24344	0.997086	7	4940	3.14286	In_person	Female	27.1
56	56	10/20/2011	173	74	37	244	1.31372	2	1.33333	0.365835	1.49781	0.998542	0.133835	2.24344	0.997086	7	3362	2.61224	In_person	Female	24.7
62	62	10/21/2011	151	48	9	244	1.31372	2	1.33333	0.365835	1.49781	0.998542	0.133835	2.24344	0.997086	2	4419	0.367347	In_person	Female	34.8
67	67	10/21/2011	157	63	37	244	1.31372	2	1.33333	0.365835	1.49781	0.998542	0.133835	2.24344	0.997086	5	2354	2.14286	In_person	Female	19
74	74	10/25/2011	162	55	38	244	1.31372	2	1.33333	0.365835	1.49781	0.998542	0.133835	2.24344	0.997086	3	2703	-0.653061	In_person	Female	22.1
78	78	10/25/2011	156	44	33	244	1.31372	2	1.33333	0.365835	1.49781	0.998542	0.133835	2.24344	0.997086	5	2958	1.2449	In_person	Female	22.3
88	88	10/26/2011	165	48	7	244	1.31372	2	1.33333	0.365835	1.49781	0.998542	0.133835	2.24344	0.997086	6	2347	2.42857	In_person	Female	29
95	95	10/28/2011	165	50	38	244	1.31372	2	1.33333	0.365835	1.49781	0.998542	0.133835	2.24344	0.997086	1	1287	-2.85714	In_person	Female	23.1
100	100	10/27/2011	160	58	29	244	1.31372	2	1.33333	0.365835	1.49781	0.998542	0.133835	2.24344	0.997086	7	4429	3.10204	In_person	Female	27.8
7	7	2011-11-01	159	72	47	243	1.31372	2	0.666667	0.365835	1.49781	0.499271	0.133835	2.24344	0.249272	7	6674	3.67347	In_person	Female	31
13	13	10/31/2011	171.5	69	24	243	1.31372	2	0.666667	0.365835	1.49781	0.499271	0.133835	2.24344	0.249272	6	3140	2.20408	In_person	Female	22.4
17	17	10/18/2011	170	57	30	243	1.31372	2	0.666667	0.365835	1.49781	0.499271	0.133835	2.24344	0.249272	4	4103	1	In_person	Female	20.6
27	27	10/19/2011	173	58	23	243	1.31372	2	0.666667	0.365835	1.49781	0.499271	0.133835	2.24344	0.249272	6	3841	3.02041	In_person	Female	30.8
30	30	10/31/2011	164	125	13	243	1.31372	2	0.666667	0.365835	1.49781	0.499271	0.133835	2.24344	0.249272	5	6939	0.979592	In_person	Female	22
40	40	10/20/2011	170	58	29	243	1.31372	2	0.666667	0.365835	1.49781	0.499271	0.133835	2.24344	0.249272	4	2042	1.20408	In_person	Female	50.1
45	45	10/31/2011	180	64	25	243	1.31372	2	0.666667	0.365835	1.49781	0.499271	0.133835	2.24344	0.249272	7	1674	2.57143	In_person	Female	25.7
53	53	10/20/2011	164	59	35	243	1.31372	2	0.666667	0.365835	1.49781	0.499271	0.133835	2.24344	0.249272	7	1598	2.4898	In_person	Female	27
59	59	10/21/2011	163	61	21	243	1.31372	2	0.666667	0.365835	1.49781	0.499271	0.133835	2.24344	0.249272	7	4175	3.22449	In_person	Female	23.5
65	65	2011-11-01	172	64	19	243	1.31372	2	0.666667	0.365835	1.49781	0.499271	0.133835	2.24344	0.249272	6	2118	2.30612	In_person	Female	27.7
72	72	10/21/2011	165	56	19	243	1.31372	2	0.666667	0.365835	1.49781	0.499271	0.133835	2.24344	0.249272	3	2339	-0.183673	In_person	Female	19.1
80	80	10/25/2011	164	81	45	243	1.31372	2	0.666667	0.365835	1.49781	0.499271	0.133835	2.24344	0.249272	3	3294	0.265306	In_person	Female	24.5
90	90	10/28/2011	168	58	19	243	1.31372	2	0.666667	0.365835	1.49781	0.499271	0.133835	2.24344	0.249272	6	1926	1.42857	In_person	Female	24.7
99	99	10/27/2011	164	72	33	243	1.31372	2	0.666667	0.365835	1.49781	0.499271	0.133835	2.24344	0.249272	7	1120	3.57143	In_person	Female	21.6
6	6	10/17/2011	165	51	49	242	1.31372	2	0	0.365835	1.49781	0	0.133835	2.24344	0	1	3110	-1.32653	In_person	Female	19.8
8	8	10/17/2011	173	51	36	242	1.31372	2	0	0.365835	1.49781	0	0.133835	2.24344	0	6	2738	2.81633	In_person	Female	21
19	19	10/18/2011	166	58.5	29	242	1.31372	2	0	0.365835	1.49781	0	0.133835	2.24344	0	4	2850	0.836735	In_person	Female	23.4
22	22	10/18/2011	177	80	1	242	1.31372	2	0	0.365835	1.49781	0	0.133835	2.24344	0	4	6755	1.59184	In_person	Female	23.1
29	29	10/19/2011	167	77	5	242	1.31372	2	0	0.365835	1.49781	0	0.133835	2.24344	0	2	3874	-1.12245	In_person	Female	39.9
40	40	10/20/2011	170	58	43	242	1.31372	2	0	0.365835	1.49781	0	0.133835	2.24344	0	5	4645	2.20408	In_person	Female	50.1
48	48	10/20/2011	168	75	39	242	1.31372	2	0	0.365835	1.49781	0	0.133835	2.24344	0	5	2182	1.93878	In_person	Female	24
51	51	10/20/2011	162	59	23	242	1.31372	2	0	0.365835	1.49781	0	0.133835	2.24344	0	4	7423	1.44898	In_person	Female	33.5
60	60	10/21/2011	166	71	43	242	1.31372	2	0	0.365835	1.49781	0	0.133835	2.24344	0	5	3722	1.16327	In_person	Female	43.1
70	70	10/21/2011	160	54	34	242	1.31372	2	0	0.365835	1.49781	0	0.133835	2.24344	0	6	1642	2.18367	In_person	Female	30.9
72	72	10/21/2011	165	56	39	242	1.31372	2	0	0.365835	1.49781	0	0.133835	2.24344	0	4	1110	0.816327	In_person	Female	19.1
84	84	10/26/2011	164	80	38	242	1.31372	2	0	0.365835	1.49781	0	0.133835	2.24344	0	4	4901	0.816327	In_person	Female	25.2
88	88	10/26/2011	165	48	43	242	1.31372	2	0	0.365835	1.49781	0	0.133835	2.24344	0	6	2581	2.42857	In_person	Female	29
93	93	10/27/2011	178	81	12	242	1.31372	2	0	0.365835	1.49781	0	0.133835	2.24344	0	5	1881	1.06122	In_person	Female	31.4
101	101	2011-11-01	163	55	8	242	1.31372	2	0	0.365835	1.49781	0	0.133835	2.24344	0	4	1784	0.102041	In_person	Female	24.8
4	4	10/17/2011	159	68	19	241	1.31372	2	-0.666667	0.365835	1.49781	-0.499271	0.133835	2.24344	0.249272	3	2421	-0.897959	In_person	Female	21.1
9	9	10/17/2011	156	50	48	241	1.31372	2	-0.666667	0.365835	1.49781	-0.499271	0.133835	2.24344	0.249272	5	8953	1.85714	In_person	Female	21.2
16	16	10/18/2011	172	66	19	241	1.31372	2	-0.666667	0.365835	1.49781	-0.499271	0.133835	2.24344	0.249272	6	1595	1.2449	In_person	Female	26.2
27	27	10/19/2011	173	58	4	241	1.31372	2	-0.666667	0.365835	1.49781	-0.499271	0.133835	2.24344	0.249272	5	2418	2.02041	In_person	Female	30.8
32	32	10/19/2011	159	51	18	241	1.31372	2	-0.666667	0.365835	1.49781	-0.499271	0.133835	2.24344	0.249272	2	3871	-0.0816327	In_person	Female	22.3
40	40	10/20/2011	170	58	35	241	1.31372	2	-0.666667	0.365835	1.49781	-0.499271	0.133835	2.24344	0.249272	3	4623	0.204082	In_person	Female	50.1
45	45	10/31/2011	180	64	33	241	1.31372	2	-0.666667	0.365835	1.49781	-0.499271	0.133835	2.24344	0.249272	7	1754	2.57143	In_person	Female	25.7
51	51	10/20/2011	162	59	39	241	1.31372	2	-0.666667	0.365835	1.49781	-0.499271	0.133835	2.24344	0.249272	4	3256	1.44898	In_person	Female	33.5
57	57	10/21/2011	165	55	40	241	1.31372	2	-0.666667	0.365835	1.49781	-0.499271	0.133835	2.24344	0.249272	4	4345	0.489796	In_person	Female	28.7
69	69	10/21/2011	178	61	7	241	1.31372	2	-0.666667	0.365835	1.49781	-0.499271	0.133835	2.24344	0.249272	3	4647	0.5625	In_person	Female	36.9
73	73	10/21/2011	173	65	12	241	1.31372	2	-0.666667	0.365835	1.49781	-0.499271	0.133835	2.24344	0.249272	5	3112	2	In_person	Female	31.1
80	80	10/25/2011	164	81	11	241	1.31372	2	-0.666667	0.365835	1.49781	-0.499271	0.133835	2.24344	0.249272	4	7916	1.26531	In_person	Female	24.5
89	89	10/31/2011	173	56	40	241	1.31372	2	-0.666667	0.365835	1.49781	-0.499271	0.133835	2.24344	0.249272	4	7552	1.14286	In_person	Female	25.9
95	95	10/28/2011	165	50	37	241	1.31372	2	-0.666667	0.365835	1.49781	-0.499271	0.133835	2.24344	0.249272	1	1137	-2.85714	In_person	Female	23.1
105	105	10/28/2011	163	61	21	241	1.31372	2	-0.666667	0.365835	1.49781	-0.499271	0.133835	2.24344	0.249272	4	2406	0.122449	In_person	Female	25.6
4	4	10/17/2011	159	68	31	240	1.31372	2	-1.33333	0.365835	1.49781	-0.998542	0.133835	2.24344	0.997086	3	2738	-0.897959	In_person	Female	21.1
14	14	10/18/2011	178	63.5	7	240	1.31372	2	-1.33333	0.365835	1.49781	-0.998542	0.133835	2.24344	0.997086	6	5075	1.4898	In_person	Female	28.3
16	16	10/18/2011	172	66	42	240	1.31372	2	-1.33333	0.365835	1.49781	-0.998542	0.133835	2.24344	0.997086	5	5179	0.244898	In_person	Female	26.2
23	23	10/18/2011	165	70	34	240	1.31372	2	-1.33333	0.365835	1.49781	-0.998542	0.133835	2.24344	0.997086	6	1644	1.91837	In_person	Female	24.8
32	32	10/19/2011	159	51	46	240	1.31372	2	-1.33333	0.365835	1.49781	-0.998542	0.133835	2.24344	0.997086	3	2560	0.918367	In_person	Female	22.3
37	37	10/19/2011	160	58	51	240	1.31372	2	-1.33333	0.365835	1.49781	-0.998542	0.133835	2.24344	0.997086	7	5845	3.71429	In_person	Female	18.8
49	49	2011-11-01	158	60	15	240	1.31372	2	-1.33333	0.365835	1.49781	-0.998542	0.133835	2.24344	0.997086	3	2076	-0.0612245	In_person	Female	30.7
53	53	10/20/2011	164	59	18	240	1.31372	2	-1.33333	0.365835	1.49781	-0.998542	0.133835	2.24344	0.997086	7	2401	2.4898	In_person	Female	27
63	63	10/21/2011	166	76	19	240	1.31372	2	-1.33333	0.365835	1.49781	-0.998542	0.133835	2.24344	0.997086	4	7050	0.0204082	In_person	Female	22.2
67	67	10/21/2011	157	63	30	240	1.31372	2	-1.33333	0.365835	1.49781	-0.998542	0.133835	2.24344	0.997086	2	3628	-0.857143	In_person	Female	19
75	75	10/25/2011	178	74	40	240	1.31372	2	-1.33333	0.365835	1.49781	-0.998542	0.133835	2.24344	0.997086	4	1698	0.0408163	In_person	Female	37.9
81	81	10/25/2011	175	76	17	240	1.31372	2	-1.33333	0.365835	1.49781	-0.998542	0.133835	2.24344	0.997086	7	2539	3.69388	In_person	Female	22.4
85	85	10/26/2011	166	49	31	240	1.31372	2	-1.33333	0.365835	1.49781	-0.998542	0.133835	2.24344	0.997086	3	5737	-1.30612	In_person	Female	31
92	92	10/27/2011	169	64	50	240	1.31372	2	-1.33333	0.365835	1.49781	-0.998542	0.133835	2.24344	0.997086	6	3087	2.02041	In_person	Female	23.4
98	98	10/27/2011	162	57	6	240	1.31372	2	-1.33333	0.365835	1.49781	-0.998542	0.133835	2.24344	0.997086	3	4926	-1.06122	In_person	Female	21
100	100	10/27/2011	160	58	13	240	1.31372	2	-1.33333	0.365835	1.49781	-0.998542	0.133835	2.24344	0.997086	5	2302	1.10204	In_person	Female	27.8
4	4	10/17/2011	159	68	1	239	1.31372	2	-2	0.365835	1.49781	-1.49781	0.133835	2.24344	2.24344	3	7349	-0.897959	In_person	Female	21.1
12	12	10/17/2011	180	78	11	239	1.31372	2	-2	0.365835	1.49781	-1.49781	0.133835	2.24344	2.24344	7	2434	3.04082	In_person	Female	21
17	17	10/18/2011	170	57	29	239	1.31372	2	-2	0.365835	1.49781	-1.49781	0.133835	2.24344	2.24344	4	4996	1	In_person	Female	20.6
25	25	10/18/2011	172	59	24	239	1.31372	2	-2	0.365835	1.49781	-1.49781	0.133835	2.24344	2.24344	6	4011	2.4898	In_person	Female	19.2
29	29	10/19/2011	167	77	34	239	1.31372	2	-2	0.365835	1.49781	-1.49781	0.133835	2.24344	2.24344	1	2479	-2.12245	In_person	Female	39.9
41	41	10/20/2011	165	57	30	239	1.31372	2	-2	0.365835	1.49781	-1.49781	0.133835	2.24344	2.24344	5	5949	1.87755	In_person	Female	30.5
43	43	10/20/2011	157	81	8	239	1.31372	2	-2	0.365835	1.49781	-1.49781	0.133835	2.24344	2.24344	2	2690	-1.85714	In_person	Female	27.1
50	50	10/20/2011	170	67	47	239	1.31372	2	-2	0.365835	1.49781	-1.49781	0.133835	2.24344	2.24344	5	997	1.46939	In_person	Female	21.2
62	62	10/21/2011	151	48	40	239	1.31372	2	-2	0.365835	1.49781	-1.49781	0.133835	2.24344	2.24344	1	9173	-0.632653	In_person	Female	34.8
68	68	10/21/2011	168	57	50	239	1.31372	2	-2	0.365835	1.49781	-1.49781	0.133835	2.24344	2.24344	3	6538	0.510204	In_person	Female	22.1
74	74	10/25/2011	162	55	33	239	1.31372	2	-2	0.365835	1.49781	-1.49781	0.133835	2.24344	2.24344	4	2426	0.346939	In_person	Female	22.1
80	80	10/25/2011	164	81	35	239	1.31372	2	-2	0.365835	1.49781	-1.49781	0.133835	2.24344	2.24344	3	5686	0.265306	In_person	Female	24.5
90	90	10/28/2011	168	58	50	239	1.31372	2	-2	0.365835	1.49781	-1.49781	0.133835	2.24344	2.24344	3	2217	-1.57143	In_person	Female	24.7
104	104	10/28/2011	167	64	11	239	1.31372	2	-2	0.365835	1.49781	-1.49781	0.133835	2.24344	2.24344	5	5824	1.61224	In_person	Female	28.6
6	6	10/17/2011	165	51	25	238	1.31372	1.33333	2	0.365835	0.998542	1.49781	0.133835	0.997086	2.24344	7	2612	4.67347	In_person	Female	19.8
11	11	10/17/2011	168	57	37	238	1.31372	1.33333	2	0.365835	0.998542	1.49781	0.133835	0.997086	2.24344	5	2134	1.34694	In_person	Female	25.5
20	20	10/18/2011	177	70	38	238	1.31372	1.33333	2	0.365835	0.998542	1.49781	0.133835	0.997086	2.24344	6	3856	2.16327	In_person	Female	23.3
24	24	10/18/2011	166	76.5	6	238	1.31372	1.33333	2	0.365835	0.998542	1.49781	0.133835	0.997086	2.24344	6	5350	1.89796	In_person	Female	20.1
35	35	10/19/2011	150.8	67	33	238	1.31372	1.33333	2	0.365835	0.998542	1.49781	0.133835	0.997086	2.24344	4	3262	0.0204082	In_person	Female	20.9
36	36	10/19/2011	170	50	34	238	1.31372	1.33333	2	0.365835	0.998542	1.49781	0.133835	0.997086	2.24344	7	1888	1.63265	In_person	Female	19.6
48	48	10/20/2011	168	75	1	238	1.31372	1.33333	2	0.365835	0.998542	1.49781	0.133835	0.997086	2.24344	5	10927	1.93878	In_person	Female	24
54	54	10/20/2011	162	68	28	238	1.31372	1.33333	2	0.365835	0.998542	1.49781	0.133835	0.997086	2.24344	5	3243	0.0816327	In_person	Female	23.6
57	57	10/21/2011	165	55	23	238	1.31372	1.33333	2	0.365835	0.998542	1.49781	0.133835	0.997086	2.24344	7	4321	3.4898	In_person	Female	28.7
64	64	10/21/2011	160	54	48	238	1.31372	1.33333	2	0.365835	0.998542	1.49781	0.133835	0.997086	2.24344	6	3365	2.79592	In_person	Female	25.4
75	75	10/25/2011	178	74	35	238	1.31372	1.33333	2	0.365835	0.998542	1.49781	0.133835	0.997086	2.24344	7	6411	3.04082	In_person	Female	37.9
81	81	10/25/2011	175	76	33	238	1.31372	1.33333	2	0.365835	0.998542	1.49781	0.133835	0.997086	2.24344	5	1622	1.69388	In_person	Female	22.4
90	90	10/28/2011	168	58	29	238	1.31372	1.33333	2	0.365835	0.998542	1.49781	0.133835	0.997086	2.24344	6	4132	1.42857	In_person	Female	24.7
98	98	10/27/2011	162	57	46	238	1.31372	1.33333	2	0.365835	0.998542	1.49781	0.133835	0.997086	2.24344	6	2495	1.93878	In_person	Female	21
100	100	10/27/2011	160	58	20	238	1.31372	1.33333	2	0.365835	0.998542	1.49781	0.133835	0.997086	2.24344	6	2171	2.10204	In_person	Female	27.8
1	1	10/17/2011	175	72	16	237	1.31372	1.33333	1.33333	0.365835	0.998542	0.998542	0.133835	0.997086	0.997086	3	4916	0.183673	In_person	Female	24.3
14	14	10/18/2011	178	63.5	35	237	1.31372	1.33333	1.33333	0.365835	0.998542	0.998542	0.133835	0.997086	0.997086	7	5044	2.4898	In_person	Female	28.3
17	17	10/18/2011	170	57	46	237	1.31372	1.33333	1.33333	0.365835	0.998542	0.998542	0.133835	0.997086	0.997086	6	5308	3	In_person	Female	20.6
28	28	10/19/2011	176	72	25	237	1.31372	1.33333	1.33333	0.365835	0.998542	0.998542	0.133835	0.997086	0.997086	4	8732	0.346939	In_person	Female	26.6
31	31	10/19/2011	171	65	11	237	1.31372	1.33333	1.33333	0.365835	0.998542	0.998542	0.133835	0.997086	0.997086	3	5315	-1.42857	In_person	Female	38
37	37	10/19/2011	160	58	53	237	1.31372	1.33333	1.33333	0.365835	0.998542	0.998542	0.133835	0.997086	0.997086	7	2188	3.71429	In_person	Female	18.8
43	43	10/20/2011	157	81	42	237	1.31372	1.33333	1.33333	0.365835	0.998542	0.998542	0.133835	0.997086	0.997086	7	1789	3.14286	In_person	Female	27.1
56	56	10/20/2011	173	74	7	237	1.31372	1.33333	1.33333	0.365835	0.998542	0.998542	0.133835	0.997086	0.997086	6	5215	1.61224	In_person	Female	24.7
58	58	10/21/2011	162	63	36	237	1.31372	1.33333	1.33333	0.365835	0.998542	0.998542	0.133835	0.997086	0.997086	4	2461	1.42857	In_person	Female	53.7
70	70	10/21/2011	160	54	32	237	1.31372	1.33333	1.33333	0.365835	0.998542	0.998542	0.133835	0.997086	0.997086	6	3073	2.18367	In_person	Female	30.9
76	76	10/25/2011	175.5	70	2	237	1.31372	1.33333	1.33333	0.365835	0.998542	0.998542	0.133835	0.997086	0.997086	5	1916	2.06122	In_person	Female	20.8
78	78	10/25/2011	156	44	42	237	1.31372	1.33333	1.33333	0.365835	0.998542	0.998542	0.133835	0.997086	0.997086	6	7830	2.2449	In_person	Female	22.3
87	87	10/26/2011	168	92	6	237	1.31372	1.33333	1.33333	0.365835	0.998542	0.998542	0.133835	0.997086	0.997086	5	2933	0.653061	In_person	Female	35.6
101	101	2011-11-01	163	55	48	237	1.31372	1.33333	1.33333	0.365835	0.998542	0.998542	0.133835	0.997086	0.997086	5	1419	1.10204	In_person	Female	24.8
1	1	10/17/2011	175	72	48	236	1.31372	1.33333	0.666667	0.365835	0.998542	0.499271	0.133835	0.997086	0.249272	5	1196	2.18367	In_person	Female	24.3
11	11	10/17/2011	168	57	13	236	1.31372	1.33333	0.666667	0.365835	0.998542	0.499271	0.133835	0.997086	0.249272	5	2597	1.34694	In_person	Female	25.5
21	21	10/18/2011	160	57	23	236	1.31372	1.33333	0.666667	0.365835	0.998542	0.499271	0.133835	0.997086	0.249272	4	1932	0.122449	In_person	Female	20.9
22	22	10/18/2011	177	80	13	236	1.31372	1.33333	0.666667	0.365835	0.998542	0.499271	0.133835	0.997086	0.249272	3	2064	0.591837	In_person	Female	23.1
29	29	10/19/2011	167	77	47	236	1.31372	1.33333	0.666667	0.365835	0.998542	0.499271	0.133835	0.997086	0.249272	3	3282	-0.122449	In_person	Female	39.9
40	40	10/20/2011	170	58	4	236	1.31372	1.33333	0.666667	0.365835	0.998542	0.499271	0.133835	0.997086	0.249272	3	2381	0.204082	In_person	Female	50.1
45	45	10/31/2011	180	64	37	236	1.31372	1.33333	0.666667	0.365835	0.998542	0.499271	0.133835	0.997086	0.249272	3	6725	-1.42857	In_person	Female	25.7
52	52	10/20/2011	156.5	66.1	43	236	1.31372	1.33333	0.666667	0.365835	0.998542	0.499271	0.133835	0.997086	0.249272	6	3733	1.93878	In_person	Female	18.8
57	57	10/21/2011	165	55	7	236	1.31372	1.33333	0.666667	0.365835	0.998542	0.499271	0.133835	0.997086	0.249272	5	2770	1.4898	In_person	Female	28.7
69	69	10/21/2011	178	61	12	236	1.31372	1.33333	0.666667	0.365835	0.998542	0.499271	0.133835	0.997086	0.249272	4	7028	1.5625	In_person	Female	36.9
76	76	10/25/2011	175.5	70	22	236	1.31372	1.33333	0.666667	0.365835	0.998542	0.499271	0.133835	0.997086	0.249272	6	3505	3.06122	In_person	Female	20.8
83	83	10/26/2011	168	62	25	236	1.31372	1.33333	0.666667	0.365835	0.998542	0.499271	0.133835	0.997086	0.249272	6	4229	2.06122	In_person	Female	21.5
89	89	10/31/2011	173	56	34	236	1.31372	1.33333	0.666667	0.365835	0.998542	0.499271	0.133835	0.997086	0.249272	3	6498	0.142857	In_person	Female	25.9
93	93	10/27/2011	178	81	31	236	1.31372	1.33333	0.666667	0.365835	0.998542	0.499271	0.133835	0.997086	0.249272	5	3184	1.06122	In_person	Female	31.4
101	101	2011-11-01	163	55	7	236	1.31372	1.33333	0.666667	0.365835	0.998542	0.499271	0.133835	0.997086	0.249272	4	2580	0.102041	In_person	Female	24.8
7	7	2011-11-01	159	72	43	235	1.31372	1.33333	0	0.365835	0.998542	0	0.133835	0.997086	0	6	4997	2.67347	In_person	Female	31
11	11	10/17/2011	168	57	20	235	1.31372	1.33333	0	0.365835	0.998542	0	0.133835	0.997086	0	5	1950	1.34694	In_person	Female	25.5
16	16	10/18/2011	172	66	40	235	1.31372	1.33333	0	0.365835	0.998542	0	0.133835	0.997086	0	6	1142	1.2449	In_person	Female	26.2
26	26	10/19/2011	175	88	53	235	1.31372	1.33333	0	0.365835	0.998542	0	0.133835	0.997086	0	7	1488	2.53061	In_person	Female	39.3
33	33	10/19/2011	165	49	2	235	1.31372	1.33333	0	0.365835	0.998542	0	0.133835	0.997086	0	4	3036	1.26531	In_person	Female	32.8
37	37	10/19/2011	160	58	20	235	1.31372	1.33333	0	0.365835	0.998542	0	0.133835	0.997086	0	6	3199	2.71429	In_person	Female	18.8
43	43	10/20/2011	157	81	15	235	1.31372	1.33333	0	0.365835	0.998542	0	0.133835	0.997086	0	6	4135	2.14286	In_person	Female	27.1
53	53	10/20/2011	164	59	48	235	1.31372	1.33333	0	0.365835	0.998542	0	0.133835	0.997086	0	7	1315	2.4898	In_person	Female	27
61	61	10/21/2011	155	90	20	235	1.31372	1.33333	0	0.365835	0.998542	0	0.133835	0.997086	0	3	5188	1.02041	In_person	Female	NA
65	65	2011-11-01	172	64	21	235	1.31372	1.33333	0	0.365835	0.998542	0	0.133835	0.997086	0	6	3029	2.30612	In_person	Female	27.7
71	71	10/21/2011	165	68	40	235	1.31372	1.33333	0	0.365835	0.998542	0	0.133835	0.997086	0	4	7395	1.79167	In_person	Female	30.5
79	79	10/25/2011	161	70	43	235	1.31372	1.33333	0	0.365835	0.998542	0	0.133835	0.997086	0	6	2356	1.67347	In_person	Female	22.9
89	89	10/31/2011	173	56	1	235	1.31372	1.33333	0	0.365835	0.998542	0	0.133835	0.997086	0	2	9498	-0.857143	In_person	Female	25.9
105	105	10/28/2011	163	61	48	235	1.31372	1.33333	0	0.365835	0.998542	0	0.133835	0.997086	0	5	1197	1.12245	In_person	Female	25.6
4	4	10/17/2011	159	68	12	234	1.31372	1.33333	-0.666667	0.365835	0.998542	-0.499271	0.133835	0.997086	0.249272	3	4400	-0.897959	In_person	Female	21.1
11	11	10/17/2011	168	57	33	234	1.31372	1.33333	-0.666667	0.365835	0.998542	-0.499271	0.133835	0.997086	0.249272	6	1730	2.34694	In_person	Female	25.5
18	18	10/18/2011	165	61	29	234	1.31372	1.33333	-0.666667	0.365835	0.998542	-0.499271	0.133835	0.997086	0.249272	6	1450	1.38776	In_person	Female	26.4
24	24	10/18/2011	166	76.5	30	234	1.31372	1.33333	-0.666667	0.365835	0.998542	-0.499271	0.133835	0.997086	0.249272	6	13558	1.89796	In_person	Female	20.1
31	31	10/19/2011	171	65	46	234	1.31372	1.33333	-0.666667	0.365835	0.998542	-0.499271	0.133835	0.997086	0.249272	4	1975	-0.428571	In_person	Female	38
41	41	10/20/2011	165	57	49	234	1.31372	1.33333	-0.666667	0.365835	0.998542	-0.499271	0.133835	0.997086	0.249272	5	10200	1.87755	In_person	Female	30.5
47	47	10/20/2011	167	59.5	40	234	1.31372	1.33333	-0.666667	0.365835	0.998542	-0.499271	0.133835	0.997086	0.249272	2	2109	-0.0816327	In_person	Female	24.7
52	52	10/20/2011	156.5	66.1	14	234	1.31372	1.33333	-0.666667	0.365835	0.998542	-0.499271	0.133835	0.997086	0.249272	5	2750	0.938776	In_person	Female	18.8
59	59	10/21/2011	163	61	29	234	1.31372	1.33333	-0.666667	0.365835	0.998542	-0.499271	0.133835	0.997086	0.249272	4	4890	0.22449	In_person	Female	23.5
64	64	10/21/2011	160	54	51	234	1.31372	1.33333	-0.666667	0.365835	0.998542	-0.499271	0.133835	0.997086	0.249272	6	2087	2.79592	In_person	Female	25.4
71	71	10/21/2011	165	68	10	234	1.31372	1.33333	-0.666667	0.365835	0.998542	-0.499271	0.133835	0.997086	0.249272	3	6935	0.791667	In_person	Female	30.5
80	80	10/25/2011	164	81	1	234	1.31372	1.33333	-0.666667	0.365835	0.998542	-0.499271	0.133835	0.997086	0.249272	3	7021	0.265306	In_person	Female	24.5
85	85	10/26/2011	166	49	25	234	1.31372	1.33333	-0.666667	0.365835	0.998542	-0.499271	0.133835	0.997086	0.249272	5	5860	0.693878	In_person	Female	31
92	92	10/27/2011	169	64	16	234	1.31372	1.33333	-0.666667	0.365835	0.998542	-0.499271	0.133835	0.997086	0.249272	4	3484	0.0204082	In_person	Female	23.4
98	98	10/27/2011	162	57	45	234	1.31372	1.33333	-0.666667	0.365835	0.998542	-0.499271	0.133835	0.997086	0.249272	6	2463	1.93878	In_person	Female	21
105	105	10/28/2011	163	61	26	234	1.31372	1.33333	-0.666667	0.365835	0.998542	-0.499271	0.133835	0.997086	0.249272	4	1618	0.122449	In_person	Female	25.6
3	3	10/17/2011	174	70	12	233	1.31372	1.33333	-1.33333	0.365835	0.998542	-0.998542	0.133835	0.997086	0.997086	5	2192	0.795918	In_person	Female	22
10	10	10/17/2011	173	67.5	53	233	1.31372	1.33333	-1.33333	0.365835	0.998542	-0.998542	0.133835	0.997086	0.997086	4	1218	-0.55102	In_person	Female	21.5
20	20	10/18/2011	177	70	16	233	1.31372	1.33333	-1.33333	0.365835	0.998542	-0.998542	0.133835	0.997086	0.997086	5	5529	1.16327	In_person	Female	23.3
23	23	10/18/2011	165	70	19	233	1.31372	1.33333	-1.33333	0.365835	0.998542	-0.998542	0.133835	0.997086	0.997086	4	3963	-0.0816327	In_person	Female	24.8
35	35	10/19/2011	150.8	67	35	233	1.31372	1.33333	-1.33333	0.365835	0.998542	-0.998542	0.133835	0.997086	0.997086	5	2533	1.02041	In_person	Female	20.9
37	37	10/19/2011	160	58	49	233	1.31372	1.33333	-1.33333	0.365835	0.998542	-0.998542	0.133835	0.997086	0.997086	4	4190	0.714286	In_person	Female	18.8
43	43	10/20/2011	157	81	9	233	1.31372	1.33333	-1.33333	0.365835	0.998542	-0.998542	0.133835	0.997086	0.997086	1	2091	-2.85714	In_person	Female	27.1
53	53	10/20/2011	164	59	44	233	1.31372	1.33333	-1.33333	0.365835	0.998542	-0.998542	0.133835	0.997086	0.997086	7	1211	2.4898	In_person	Female	27
60	60	10/21/2011	166	71	44	233	1.31372	1.33333	-1.33333	0.365835	0.998542	-0.998542	0.133835	0.997086	0.997086	5	2951	1.16327	In_person	Female	43.1
65	65	2011-11-01	172	64	27	233	1.31372	1.33333	-1.33333	0.365835	0.998542	-0.998542	0.133835	0.997086	0.997086	5	3489	1.30612	In_person	Female	27.7
72	72	10/21/2011	165	56	46	233	1.31372	1.33333	-1.33333	0.365835	0.998542	-0.998542	0.133835	0.997086	0.997086	5	2771	1.81633	In_person	Female	19.1
84	84	10/26/2011	164	80	43	233	1.31372	1.33333	-1.33333	0.365835	0.998542	-0.998542	0.133835	0.997086	0.997086	3	4991	-0.183673	In_person	Female	25.2
85	85	10/26/2011	166	49	29	233	1.31372	1.33333	-1.33333	0.365835	0.998542	-0.998542	0.133835	0.997086	0.997086	4	3429	-0.306122	In_person	Female	31
92	92	10/27/2011	169	64	22	233	1.31372	1.33333	-1.33333	0.365835	0.998542	-0.998542	0.133835	0.997086	0.997086	5	3393	1.02041	In_person	Female	23.4
96	96	10/27/2011	178	92	25	233	1.31372	1.33333	-1.33333	0.365835	0.998542	-0.998542	0.133835	0.997086	0.997086	4	3362	-0.145833	In_person	Female	34.6
101	101	2011-11-01	163	55	12	233	1.31372	1.33333	-1.33333	0.365835	0.998542	-0.998542	0.133835	0.997086	0.997086	4	1013	0.102041	In_person	Female	24.8
2	2	10/17/2011	166	55	26	232	1.31372	1.33333	-2	0.365835	0.998542	-1.49781	0.133835	0.997086	2.24344	1	1900	-1.77551	In_person	Female	45.3
10	10	10/17/2011	173	67.5	40	232	1.31372	1.33333	-2	0.365835	0.998542	-1.49781	0.133835	0.997086	2.24344	6	863	1.44898	In_person	Female	21.5
19	19	10/18/2011	166	58.5	25	232	1.31372	1.33333	-2	0.365835	0.998542	-1.49781	0.133835	0.997086	2.24344	2	2811	-1.16327	In_person	Female	23.4
25	25	10/18/2011	172	59	43	232	1.31372	1.33333	-2	0.365835	0.998542	-1.49781	0.133835	0.997086	2.24344	5	3165	1.4898	In_person	Female	19.2
30	30	10/31/2011	164	125	15	232	1.31372	1.33333	-2	0.365835	0.998542	-1.49781	0.133835	0.997086	2.24344	5	7370	0.979592	In_person	Female	22
38	38	10/19/2011	157	62	28	232	1.31372	1.33333	-2	0.365835	0.998542	-1.49781	0.133835	0.997086	2.24344	3	3793	-1.14286	In_person	Female	21.5
44	44	10/20/2011	170.7	65	2	232	1.31372	1.33333	-2	0.365835	0.998542	-1.49781	0.133835	0.997086	2.24344	4	1320	0.591837	In_person	Female	21
56	56	10/20/2011	173	74	52	232	1.31372	1.33333	-2	0.365835	0.998542	-1.49781	0.133835	0.997086	2.24344	3	3932	-1.38776	In_person	Female	24.7
62	62	10/21/2011	151	48	28	232	1.31372	1.33333	-2	0.365835	0.998542	-1.49781	0.133835	0.997086	2.24344	1	1710	-0.632653	In_person	Female	34.8
68	68	10/21/2011	168	57	11	232	1.31372	1.33333	-2	0.365835	0.998542	-1.49781	0.133835	0.997086	2.24344	2	4969	-0.489796	In_person	Female	22.1
77	77	10/25/2011	169	74	52	232	1.31372	1.33333	-2	0.365835	0.998542	-1.49781	0.133835	0.997086	2.24344	4	3310	1.67347	In_person	Female	27.3
83	83	10/26/2011	168	62	13	232	1.31372	1.33333	-2	0.365835	0.998542	-1.49781	0.133835	0.997086	2.24344	4	6682	0.0612245	In_person	Female	21.5
87	87	10/26/2011	168	92	24	232	1.31372	1.33333	-2	0.365835	0.998542	-1.49781	0.133835	0.997086	2.24344	6	5083	1.65306	In_person	Female	35.6
96	96	10/27/2011	178	92	26	232	1.31372	1.33333	-2	0.365835	0.998542	-1.49781	0.133835	0.997086	2.24344	3	2486	-1.14583	In_person	Female	34.6
103	103	10/28/2011	157	57	42	232	1.31372	1.33333	-2	0.365835	0.998542	-1.49781	0.133835	0.997086	2.24344	1	1743	-2.02041	In_person	Female	33.2
6	6	10/17/2011	165	51	26	231	1.31372	0.666667	2	0.365835	0.499271	1.49781	0.133835	0.249272	2.24344	6	3713	3.67347	In_person	Female	19.8
12	12	10/17/2011	180	78	26	231	1.31372	0.666667	2	0.365835	0.499271	1.49781	0.133835	0.249272	2.24344	5	4957	1.04082	In_person	Female	21
19	19	10/18/2011	166	58.5	20	231	1.31372	0.666667	2	0.365835	0.499271	1.49781	0.133835	0.249272	2.24344	6	2429	2.83673	In_person	Female	23.4
22	22	10/18/2011	177	80	26	231	1.31372	0.666667	2	0.365835	0.499271	1.49781	0.133835	0.249272	2.24344	5	1204	2.59184	In_person	Female	23.1
31	31	10/19/2011	171	65	49	231	1.31372	0.666667	2	0.365835	0.499271	1.49781	0.133835	0.249272	2.24344	1	2118	-3.42857	In_person	Female	38
37	37	10/19/2011	160	58	30	231	1.31372	0.666667	2	0.365835	0.499271	1.49781	0.133835	0.249272	2.24344	6	3140	2.71429	In_person	Female	18.8
46	46	10/20/2011	165	56.5	46	231	1.31372	0.666667	2	0.365835	0.499271	1.49781	0.133835	0.249272	2.24344	5	3836	1.67347	In_person	Female	21.9
56	56	10/20/2011	173	74	22	231	1.31372	0.666667	2	0.365835	0.499271	1.49781	0.133835	0.249272	2.24344	6	4821	1.61224	In_person	Female	24.7
59	59	10/21/2011	163	61	23	231	1.31372	0.666667	2	0.365835	0.499271	1.49781	0.133835	0.249272	2.24344	6	1952	2.22449	In_person	Female	23.5
70	70	10/21/2011	160	54	22	231	1.31372	0.666667	2	0.365835	0.499271	1.49781	0.133835	0.249272	2.24344	4	1618	0.183673	In_person	Female	30.9
77	77	10/25/2011	169	74	53	231	1.31372	0.666667	2	0.365835	0.499271	1.49781	0.133835	0.249272	2.24344	4	6605	1.67347	In_person	Female	27.3
78	78	10/25/2011	156	44	11	231	1.31372	0.666667	2	0.365835	0.499271	1.49781	0.133835	0.249272	2.24344	6	8153	2.2449	In_person	Female	22.3
88	88	10/26/2011	165	48	11	231	1.31372	0.666667	2	0.365835	0.499271	1.49781	0.133835	0.249272	2.24344	6	4949	2.42857	In_person	Female	29
97	97	10/31/2011	170	65	48	231	1.31372	0.666667	2	0.365835	0.499271	1.49781	0.133835	0.249272	2.24344	5	4336	1.22449	In_person	Female	28
104	104	10/28/2011	167	64	12	231	1.31372	0.666667	2	0.365835	0.499271	1.49781	0.133835	0.249272	2.24344	5	4136	1.61224	In_person	Female	28.6
6	6	10/17/2011	165	51	50	230	1.31372	0.666667	1.33333	0.365835	0.499271	0.998542	0.133835	0.249272	0.997086	4	2399	1.67347	In_person	Female	19.8
14	14	10/18/2011	178	63.5	15	230	1.31372	0.666667	1.33333	0.365835	0.499271	0.998542	0.133835	0.249272	0.997086	6	3080	1.4898	In_person	Female	28.3
18	18	10/18/2011	165	61	53	230	1.31372	0.666667	1.33333	0.365835	0.499271	0.998542	0.133835	0.249272	0.997086	6	1436	1.38776	In_person	Female	26.4
28	28	10/19/2011	176	72	53	230	1.31372	0.666667	1.33333	0.365835	0.499271	0.998542	0.133835	0.249272	0.997086	6	1460	2.34694	In_person	Female	26.6
34	34	10/19/2011	164	59	19	230	1.31372	0.666667	1.33333	0.365835	0.499271	0.998542	0.133835	0.249272	0.997086	6	1149	1.06122	In_person	Female	21.5
38	38	10/19/2011	157	62	26	230	1.31372	0.666667	1.33333	0.365835	0.499271	0.998542	0.133835	0.249272	0.997086	4	5140	-0.142857	In_person	Female	21.5
43	43	10/20/2011	157	81	13	230	1.31372	0.666667	1.33333	0.365835	0.499271	0.998542	0.133835	0.249272	0.997086	6	2952	2.14286	In_person	Female	27.1
56	56	10/20/2011	173	74	24	230	1.31372	0.666667	1.33333	0.365835	0.499271	0.998542	0.133835	0.249272	0.997086	6	5753	1.61224	In_person	Female	24.7
59	59	10/21/2011	163	61	43	230	1.31372	0.666667	1.33333	0.365835	0.499271	0.998542	0.133835	0.249272	0.997086	5	5160	1.22449	In_person	Female	23.5
65	65	2011-11-01	172	64	13	230	1.31372	0.666667	1.33333	0.365835	0.499271	0.998542	0.133835	0.249272	0.997086	6	5234	2.30612	In_person	Female	27.7
72	72	10/21/2011	165	56	38	230	1.31372	0.666667	1.33333	0.365835	0.499271	0.998542	0.133835	0.249272	0.997086	4	1530	0.816327	In_person	Female	19.1
79	79	10/25/2011	161	70	21	230	1.31372	0.666667	1.33333	0.365835	0.499271	0.998542	0.133835	0.249272	0.997086	7	5592	2.67347	In_person	Female	22.9
88	88	10/26/2011	165	48	23	230	1.31372	0.666667	1.33333	0.365835	0.499271	0.998542	0.133835	0.249272	0.997086	5	2124	1.42857	In_person	Female	29
98	98	10/27/2011	162	57	12	230	1.31372	0.666667	1.33333	0.365835	0.499271	0.998542	0.133835	0.249272	0.997086	7	2694	2.93878	In_person	Female	21
100	100	10/27/2011	160	58	43	230	1.31372	0.666667	1.33333	0.365835	0.499271	0.998542	0.133835	0.249272	0.997086	6	4002	2.10204	In_person	Female	27.8
4	4	10/17/2011	159	68	27	229	1.31372	0.666667	0.666667	0.365835	0.499271	0.499271	0.133835	0.249272	0.249272	6	3247	2.10204	In_person	Female	21.1
10	10	10/17/2011	173	67.5	23	229	1.31372	0.666667	0.666667	0.365835	0.499271	0.499271	0.133835	0.249272	0.249272	5	3068	0.44898	In_person	Female	21.5
16	16	10/18/2011	172	66	34	229	1.31372	0.666667	0.666667	0.365835	0.499271	0.499271	0.133835	0.249272	0.249272	5	1683	0.244898	In_person	Female	26.2
24	24	10/18/2011	166	76.5	22	229	1.31372	0.666667	0.666667	0.365835	0.499271	0.499271	0.133835	0.249272	0.249272	6	2276	1.89796	In_person	Female	20.1
30	30	10/31/2011	164	125	48	229	1.31372	0.666667	0.666667	0.365835	0.499271	0.499271	0.133835	0.249272	0.249272	7	2393	2.97959	In_person	Female	22
38	38	10/19/2011	157	62	25	229	1.31372	0.666667	0.666667	0.365835	0.499271	0.499271	0.133835	0.249272	0.249272	4	3881	-0.142857	In_person	Female	21.5
49	49	2011-11-01	158	60	33	229	1.31372	0.666667	0.666667	0.365835	0.499271	0.499271	0.133835	0.249272	0.249272	6	4428	2.93878	In_person	Female	30.7
55	55	10/20/2011	158	52.5	53	229	1.31372	0.666667	0.666667	0.365835	0.499271	0.499271	0.133835	0.249272	0.249272	6	4979	3.10204	In_person	Female	25
59	59	10/21/2011	163	61	22	229	1.31372	0.666667	0.666667	0.365835	0.499271	0.499271	0.133835	0.249272	0.249272	6	6158	2.22449	In_person	Female	23.5
68	68	10/21/2011	168	57	18	229	1.31372	0.666667	0.666667	0.365835	0.499271	0.499271	0.133835	0.249272	0.249272	4	4783	1.5102	In_person	Female	22.1
76	76	10/25/2011	175.5	70	30	229	1.31372	0.666667	0.666667	0.365835	0.499271	0.499271	0.133835	0.249272	0.249272	4	2688	1.06122	In_person	Female	20.8
79	79	10/25/2011	161	70	10	229	1.31372	0.666667	0.666667	0.365835	0.499271	0.499271	0.133835	0.249272	0.249272	5	6298	0.673469	In_person	Female	22.9
88	88	10/26/2011	165	48	20	229	1.31372	0.666667	0.666667	0.365835	0.499271	0.499271	0.133835	0.249272	0.249272	7	1581	3.42857	In_person	Female	29
96	96	10/27/2011	178	92	8	229	1.31372	0.666667	0.666667	0.365835	0.499271	0.499271	0.133835	0.249272	0.249272	5	3410	0.854167	In_person	Female	34.6
102	102	10/28/2011	156	52	27	229	1.31372	0.666667	0.666667	0.365835	0.499271	0.499271	0.133835	0.249272	0.249272	5	1292	0.979592	In_person	Female	21.9
7	7	2011-11-01	159	72	48	228	1.31372	0.666667	0	0.365835	0.499271	0	0.133835	0.249272	0	6	1183	2.67347	In_person	Female	31
8	8	10/17/2011	173	51	7	228	1.31372	0.666667	0	0.365835	0.499271	0	0.133835	0.249272	0	2	5231	-1.18367	In_person	Female	21
21	21	10/18/2011	160	57	34	228	1.31372	0.666667	0	0.365835	0.499271	0	0.133835	0.249272	0	3	1113	-0.877551	In_person	Female	20.9
25	25	10/18/2011	172	59	41	228	1.31372	0.666667	0	0.365835	0.499271	0	0.133835	0.249272	0	4	1337	0.489796	In_person	Female	19.2
29	29	10/19/2011	167	77	11	228	1.31372	0.666667	0	0.365835	0.499271	0	0.133835	0.249272	0	4	1424	0.877551	In_person	Female	39.9
36	36	10/19/2011	170	50	4	228	1.31372	0.666667	0	0.365835	0.499271	0	0.133835	0.249272	0	6	1548	0.632653	In_person	Female	19.6
44	44	10/20/2011	170.7	65	38	228	1.31372	0.666667	0	0.365835	0.499271	0	0.133835	0.249272	0	5	3357	1.59184	In_person	Female	21
51	51	10/20/2011	162	59	38	228	1.31372	0.666667	0	0.365835	0.499271	0	0.133835	0.249272	0	4	5570	1.44898	In_person	Female	33.5
62	62	10/21/2011	151	48	17	228	1.31372	0.666667	0	0.365835	0.499271	0	0.133835	0.249272	0	1	2909	-0.632653	In_person	Female	34.8
66	66	10/21/2011	169	66	43	228	1.31372	0.666667	0	0.365835	0.499271	0	0.133835	0.249272	0	5	7884	1.55102	In_person	Female	18.7
71	71	10/21/2011	165	68	8	228	1.31372	0.666667	0	0.365835	0.499271	0	0.133835	0.249272	0	2	5708	-0.208333	In_person	Female	30.5
78	78	10/25/2011	156	44	19	228	1.31372	0.666667	0	0.365835	0.499271	0	0.133835	0.249272	0	4	4715	0.244898	In_person	Female	22.3
90	90	10/28/2011	168	58	48	228	1.31372	0.666667	0	0.365835	0.499271	0	0.133835	0.249272	0	6	5106	1.42857	In_person	Female	24.7
97	97	10/31/2011	170	65	22	228	1.31372	0.666667	0	0.365835	0.499271	0	0.133835	0.249272	0	5	3807	1.22449	In_person	Female	28
105	105	10/28/2011	163	61	14	228	1.31372	0.666667	0	0.365835	0.499271	0	0.133835	0.249272	0	4	1315	0.122449	In_person	Female	25.6
3	3	10/17/2011	174	70	41	227	1.31372	0.666667	-0.666667	0.365835	0.499271	-0.499271	0.133835	0.249272	0.249272	4	2073	-0.204082	In_person	Female	22
12	12	10/17/2011	180	78	1	227	1.31372	0.666667	-0.666667	0.365835	0.499271	-0.499271	0.133835	0.249272	0.249272	3	5232	-0.959184	In_person	Female	21
21	21	10/18/2011	160	57	53	227	1.31372	0.666667	-0.666667	0.365835	0.499271	-0.499271	0.133835	0.249272	0.249272	4	2280	0.122449	In_person	Female	20.9
27	27	10/19/2011	173	58	14	227	1.31372	0.666667	-0.666667	0.365835	0.499271	-0.499271	0.133835	0.249272	0.249272	4	3832	1.02041	In_person	Female	30.8
29	29	10/19/2011	167	77	29	227	1.31372	0.666667	-0.666667	0.365835	0.499271	-0.499271	0.133835	0.249272	0.249272	2	2605	-1.12245	In_person	Female	39.9
41	41	10/20/2011	165	57	47	227	1.31372	0.666667	-0.666667	0.365835	0.499271	-0.499271	0.133835	0.249272	0.249272	5	7347	1.87755	In_person	Female	30.5
49	49	2011-11-01	158	60	43	227	1.31372	0.666667	-0.666667	0.365835	0.499271	-0.499271	0.133835	0.249272	0.249272	4	4731	0.938776	In_person	Female	30.7
54	54	10/20/2011	162	68	4	227	1.31372	0.666667	-0.666667	0.365835	0.499271	-0.499271	0.133835	0.249272	0.249272	5	2112	0.0816327	In_person	Female	23.6
57	57	10/21/2011	165	55	22	227	1.31372	0.666667	-0.666667	0.365835	0.499271	-0.499271	0.133835	0.249272	0.249272	3	1484	-0.510204	In_person	Female	28.7
67	67	10/21/2011	157	63	16	227	1.31372	0.666667	-0.666667	0.365835	0.499271	-0.499271	0.133835	0.249272	0.249272	3	1089	0.142857	In_person	Female	19
73	73	10/21/2011	173	65	2	227	1.31372	0.666667	-0.666667	0.365835	0.499271	-0.499271	0.133835	0.249272	0.249272	5	3442	2	In_person	Female	31.1
80	80	10/25/2011	164	81	40	227	1.31372	0.666667	-0.666667	0.365835	0.499271	-0.499271	0.133835	0.249272	0.249272	2	5825	-0.734694	In_person	Female	24.5
91	91	10/27/2011	166	69	22	227	1.31372	0.666667	-0.666667	0.365835	0.499271	-0.499271	0.133835	0.249272	0.249272	4	1769	0.897959	In_person	Female	19.7
93	93	10/27/2011	178	81	10	227	1.31372	0.666667	-0.666667	0.365835	0.499271	-0.499271	0.133835	0.249272	0.249272	5	5372	1.06122	In_person	Female	31.4
105	105	10/28/2011	163	61	49	227	1.31372	0.666667	-0.666667	0.365835	0.499271	-0.499271	0.133835	0.249272	0.249272	4	1846	0.122449	In_person	Female	25.6
5	5	10/17/2011	169	64	49	226	1.31372	0.666667	-1.33333	0.365835	0.499271	-0.998542	0.133835	0.249272	0.997086	3	1483	0.102041	In_person	Female	19.4
11	11	10/17/2011	168	57	28	226	1.31372	0.666667	-1.33333	0.365835	0.499271	-0.998542	0.133835	0.249272	0.997086	4	3830	0.346939	In_person	Female	25.5
15	15	10/18/2011	150	46	20	226	1.31372	0.666667	-1.33333	0.365835	0.499271	-0.998542	0.133835	0.249272	0.997086	5	2028	0.163265	In_person	Female	21.8
22	22	10/18/2011	177	80	37	226	1.31372	0.666667	-1.33333	0.365835	0.499271	-0.998542	0.133835	0.249272	0.997086	4	1542	1.59184	In_person	Female	23.1
29	29	10/19/2011	167	77	12	226	1.31372	0.666667	-1.33333	0.365835	0.499271	-0.998542	0.133835	0.249272	0.997086	2	1525	-1.12245	In_person	Female	39.9
40	40	10/20/2011	170	58	5	226	1.31372	0.666667	-1.33333	0.365835	0.499271	-0.998542	0.133835	0.249272	0.997086	2	3005	-0.795918	In_person	Female	50.1
49	49	2011-11-01	158	60	51	226	1.31372	0.666667	-1.33333	0.365835	0.499271	-0.998542	0.133835	0.249272	0.997086	2	1448	-1.06122	In_person	Female	30.7
52	52	10/20/2011	156.5	66.1	24	226	1.31372	0.666667	-1.33333	0.365835	0.499271	-0.998542	0.133835	0.249272	0.997086	5	2687	0.938776	In_person	Female	18.8
59	59	10/21/2011	163	61	44	226	1.31372	0.666667	-1.33333	0.365835	0.499271	-0.998542	0.133835	0.249272	0.997086	4	3288	0.22449	In_person	Female	23.5
70	70	10/21/2011	160	54	40	226	1.31372	0.666667	-1.33333	0.365835	0.499271	-0.998542	0.133835	0.249272	0.997086	6	1528	2.18367	In_person	Female	30.9
75	75	10/25/2011	178	74	36	226	1.31372	0.666667	-1.33333	0.365835	0.499271	-0.998542	0.133835	0.249272	0.997086	5	1677	1.04082	In_person	Female	37.9
80	80	10/25/2011	164	81	53	226	1.31372	0.666667	-1.33333	0.365835	0.499271	-0.998542	0.133835	0.249272	0.997086	3	5983	0.265306	In_person	Female	24.5
91	91	10/27/2011	166	69	21	226	1.31372	0.666667	-1.33333	0.365835	0.499271	-0.998542	0.133835	0.249272	0.997086	4	1347	0.897959	In_person	Female	19.7
98	98	10/27/2011	162	57	23	226	1.31372	0.666667	-1.33333	0.365835	0.499271	-0.998542	0.133835	0.249272	0.997086	4	3593	-0.0612245	In_person	Female	21
104	104	10/28/2011	167	64	34	226	1.31372	0.666667	-1.33333	0.365835	0.499271	-0.998542	0.133835	0.249272	0.997086	5	3693	1.61224	In_person	Female	28.6
4	4	10/17/2011	159	68	32	225	1.31372	0.666667	-2	0.365835	0.499271	-1.49781	0.133835	0.249272	2.24344	3	3419	-0.897959	In_person	Female	21.1
10	10	10/17/2011	173	67.5	25	225	1.31372	0.666667	-2	0.365835	0.499271	-1.49781	0.133835	0.249272	2.24344	4	2924	-0.55102	In_person	Female	21.5
15	15	10/18/2011	150	46	21	225	1.31372	0.666667	-2	0.365835	0.499271	-1.49781	0.133835	0.249272	2.24344	3	3506	-1.83673	In_person	Female	21.8
27	27	10/19/2011	173	58	5	225	1.31372	0.666667	-2	0.365835	0.499271	-1.49781	0.133835	0.249272	2.24344	5	3605	2.02041	In_person	Female	30.8
33	33	10/19/2011	165	49	5	225	1.31372	0.666667	-2	0.365835	0.499271	-1.49781	0.133835	0.249272	2.24344	3	6107	0.265306	In_person	Female	32.8
42	42	10/20/2011	160	44	25	225	1.31372	0.666667	-2	0.365835	0.499271	-1.49781	0.133835	0.249272	2.24344	5	3179	1.10204	In_person	Female	28
47	47	10/20/2011	167	59.5	45	225	1.31372	0.666667	-2	0.365835	0.499271	-1.49781	0.133835	0.249272	2.24344	3	1309	0.918367	In_person	Female	24.7
52	52	10/20/2011	156.5	66.1	22	225	1.31372	0.666667	-2	0.365835	0.499271	-1.49781	0.133835	0.249272	2.24344	4	2298	-0.0612245	In_person	Female	18.8
61	61	10/21/2011	155	90	46	225	1.31372	0.666667	-2	0.365835	0.499271	-1.49781	0.133835	0.249272	2.24344	3	2346	1.02041	In_person	Female	NA
64	64	10/21/2011	160	54	46	225	1.31372	0.666667	-2	0.365835	0.499271	-1.49781	0.133835	0.249272	2.24344	6	1626	2.79592	In_person	Female	25.4
77	77	10/25/2011	169	74	31	225	1.31372	0.666667	-2	0.365835	0.499271	-1.49781	0.133835	0.249272	2.24344	4	3603	1.67347	In_person	Female	27.3
83	83	10/26/2011	168	62	40	225	1.31372	0.666667	-2	0.365835	0.499271	-1.49781	0.133835	0.249272	2.24344	5	2866	1.06122	In_person	Female	21.5
90	90	10/28/2011	168	58	2	225	1.31372	0.666667	-2	0.365835	0.499271	-1.49781	0.133835	0.249272	2.24344	6	2012	1.42857	In_person	Female	24.7
94	94	10/28/2011	162	50	11	225	1.31372	0.666667	-2	0.365835	0.499271	-1.49781	0.133835	0.249272	2.24344	6	1609	1.34694	In_person	Female	21.1
105	105	10/28/2011	163	61	22	225	1.31372	0.666667	-2	0.365835	0.499271	-1.49781	0.133835	0.249272	2.24344	4	1964	0.122449	In_person	Female	25.6
3	3	10/17/2011	174	70	9	224	1.31372	0	2	0.365835	0	1.49781	0.133835	0	2.24344	4	2918	-0.204082	In_person	Female	22
8	8	10/17/2011	173	51	13	224	1.31372	0	2	0.365835	0	1.49781	0.133835	0	2.24344	3	3677	-0.183673	In_person	Female	21
20	20	10/18/2011	177	70	42	224	1.31372	0	2	0.365835	0	1.49781	0.133835	0	2.24344	5	4698	1.16327	In_person	Female	23.3
25	25	10/18/2011	172	59	1	224	1.31372	0	2	0.365835	0	1.49781	0.133835	0	2.24344	5	2087	1.4898	In_person	Female	19.2
29	29	10/19/2011	167	77	8	224	1.31372	0	2	0.365835	0	1.49781	0.133835	0	2.24344	4	4356	0.877551	In_person	Female	39.9
42	42	10/20/2011	160	44	10	224	1.31372	0	2	0.365835	0	1.49781	0.133835	0	2.24344	5	3515	1.10204	In_person	Female	28
49	49	2011-11-01	158	60	20	224	1.31372	0	2	0.365835	0	1.49781	0.133835	0	2.24344	3	6050	-0.0612245	In_person	Female	30.7
52	52	10/20/2011	156.5	66.1	28	224	1.31372	0	2	0.365835	0	1.49781	0.133835	0	2.24344	4	5193	-0.0612245	In_person	Female	18.8
60	60	10/21/2011	166	71	41	224	1.31372	0	2	0.365835	0	1.49781	0.133835	0	2.24344	4	2922	0.163265	In_person	Female	43.1
70	70	10/21/2011	160	54	11	224	1.31372	0	2	0.365835	0	1.49781	0.133835	0	2.24344	6	1968	2.18367	In_person	Female	30.9
74	74	10/25/2011	162	55	51	224	1.31372	0	2	0.365835	0	1.49781	0.133835	0	2.24344	4	1842	0.346939	In_person	Female	22.1
84	84	10/26/2011	164	80	13	224	1.31372	0	2	0.365835	0	1.49781	0.133835	0	2.24344	6	3483	2.81633	In_person	Female	25.2
90	90	10/28/2011	168	58	42	224	1.31372	0	2	0.365835	0	1.49781	0.133835	0	2.24344	7	2098	2.42857	In_person	Female	24.7
97	97	10/31/2011	170	65	46	224	1.31372	0	2	0.365835	0	1.49781	0.133835	0	2.24344	4	3046	0.22449	In_person	Female	28
104	104	10/28/2011	167	64	3	224	1.31372	0	2	0.365835	0	1.49781	0.133835	0	2.24344	3	3352	-0.387755	In_person	Female	28.6
1	1	10/17/2011	175	72	21	223	1.31372	0	1.33333	0.365835	0	0.998542	0.133835	0	0.997086	2	2306	-0.816327	In_person	Female	24.3
12	12	10/17/2011	180	78	4	223	1.31372	0	1.33333	0.365835	0	0.998542	0.133835	0	0.997086	5	2117	1.04082	In_person	Female	21
20	20	10/18/2011	177	70	11	223	1.31372	0	1.33333	0.365835	0	0.998542	0.133835	0	0.997086	7	4288	3.16327	In_person	Female	23.3
25	25	10/18/2011	172	59	37	223	1.31372	0	1.33333	0.365835	0	0.998542	0.133835	0	0.997086	4	2089	0.489796	In_person	Female	19.2
30	30	10/31/2011	164	125	51	223	1.31372	0	1.33333	0.365835	0	0.998542	0.133835	0	0.997086	6	4391	1.97959	In_person	Female	22
37	37	10/19/2011	160	58	37	223	1.31372	0	1.33333	0.365835	0	0.998542	0.133835	0	0.997086	7	4742	3.71429	In_person	Female	18.8
47	47	10/20/2011	167	59.5	36	223	1.31372	0	1.33333	0.365835	0	0.998542	0.133835	0	0.997086	4	1973	1.91837	In_person	Female	24.7
54	54	10/20/2011	162	68	51	223	1.31372	0	1.33333	0.365835	0	0.998542	0.133835	0	0.997086	6	1169	1.08163	In_person	Female	23.6
61	61	10/21/2011	155	90	45	223	1.31372	0	1.33333	0.365835	0	0.998542	0.133835	0	0.997086	3	2100	1.02041	In_person	Female	NA
65	65	2011-11-01	172	64	2	223	1.31372	0	1.33333	0.365835	0	0.998542	0.133835	0	0.997086	5	6575	1.30612	In_person	Female	27.7
75	75	10/25/2011	178	74	50	223	1.31372	0	1.33333	0.365835	0	0.998542	0.133835	0	0.997086	5	7191	1.04082	In_person	Female	37.9
83	83	10/26/2011	168	62	20	223	1.31372	0	1.33333	0.365835	0	0.998542	0.133835	0	0.997086	6	4787	2.06122	In_person	Female	21.5
88	88	10/26/2011	165	48	15	223	1.31372	0	1.33333	0.365835	0	0.998542	0.133835	0	0.997086	4	2171	0.428571	In_person	Female	29
94	94	10/28/2011	162	50	33	223	1.31372	0	1.33333	0.365835	0	0.998542	0.133835	0	0.997086	5	1427	0.346939	In_person	Female	21.1
102	102	10/28/2011	156	52	22	223	1.31372	0	1.33333	0.365835	0	0.998542	0.133835	0	0.997086	7	3440	2.97959	In_person	Female	21.9
1	1	10/17/2011	175	72	47	222	1.31372	0	0.666667	0.365835	0	0.499271	0.133835	0	0.249272	4	2129	1.18367	In_person	Female	24.3
14	14	10/18/2011	178	63.5	21	222	1.31372	0	0.666667	0.365835	0	0.499271	0.133835	0	0.249272	6	6202	1.4898	In_person	Female	28.3
19	19	10/18/2011	166	58.5	6	222	1.31372	0	0.666667	0.365835	0	0.499271	0.133835	0	0.249272	3	2561	-0.163265	In_person	Female	23.4
26	26	10/19/2011	175	88	46	222	1.31372	0	0.666667	0.365835	0	0.499271	0.133835	0	0.249272	6	3211	1.53061	In_person	Female	39.3
32	32	10/19/2011	159	51	9	222	1.31372	0	0.666667	0.365835	0	0.499271	0.133835	0	0.249272	3	5476	0.918367	In_person	Female	22.3
41	41	10/20/2011	165	57	5	222	1.31372	0	0.666667	0.365835	0	0.499271	0.133835	0	0.249272	5	15830	1.87755	In_person	Female	30.5
47	47	10/20/2011	167	59.5	6	222	1.31372	0	0.666667	0.365835	0	0.499271	0.133835	0	0.249272	2	1738	-0.0816327	In_person	Female	24.7
51	51	10/20/2011	162	59	9	222	1.31372	0	0.666667	0.365835	0	0.499271	0.133835	0	0.249272	2	8056	-0.55102	In_person	Female	33.5
61	61	10/21/2011	155	90	24	222	1.31372	0	0.666667	0.365835	0	0.499271	0.133835	0	0.249272	3	2953	1.02041	In_person	Female	NA
65	65	2011-11-01	172	64	26	222	1.31372	0	0.666667	0.365835	0	0.499271	0.133835	0	0.249272	3	2499	-0.693878	In_person	Female	27.7
74	74	10/25/2011	162	55	2	222	1.31372	0	0.666667	0.365835	0	0.499271	0.133835	0	0.249272	4	1823	0.346939	In_person	Female	22.1
82	82	10/26/2011	155	41	45	222	1.31372	0	0.666667	0.365835	0	0.499271	0.133835	0	0.249272	6	5516	2.02041	In_person	Female	20.1
91	91	10/27/2011	166	69	19	222	1.31372	0	0.666667	0.365835	0	0.499271	0.133835	0	0.249272	5	3879	1.89796	In_person	Female	19.7
96	96	10/27/2011	178	92	6	222	1.31372	0	0.666667	0.365835	0	0.499271	0.133835	0	0.249272	6	2857	1.85417	In_person	Female	34.6
105	105	10/28/2011	163	61	13	222	1.31372	0	0.666667	0.365835	0	0.499271	0.133835	0	0.249272	4	2567	0.122449	In_person	Female	25.6
5	5	10/17/2011	169	64	25	221	1.31372	0	0	0.365835	0	0	0.133835	0	0	5	1774	2.10204	In_person	Female	19.4
8	8	10/17/2011	173	51	53	221	1.31372	0	0	0.365835	0	0	0.133835	0	0	5	3260	1.81633	In_person	Female	21
19	19	10/18/2011	166	58.5	22	221	1.31372	0	0	0.365835	0	0	0.133835	0	0	5	3256	1.83673	In_person	Female	23.4
28	28	10/19/2011	176	72	3	221	1.31372	0	0	0.365835	0	0	0.133835	0	0	4	6146	0.346939	In_person	Female	26.6
29	29	10/19/2011	167	77	6	221	1.31372	0	0	0.365835	0	0	0.133835	0	0	3	1608	-0.122449	In_person	Female	39.9
39	39	10/19/2011	161	57	39	221	1.31372	0	0	0.365835	0	0	0.133835	0	0	4	5322	1.08163	In_person	Female	31.4
45	45	10/31/2011	180	64	20	221	1.31372	0	0	0.365835	0	0	0.133835	0	0	5	2063	0.571429	In_person	Female	25.7
56	56	10/20/2011	173	74	43	221	1.31372	0	0	0.365835	0	0	0.133835	0	0	6	2415	1.61224	In_person	Female	24.7
63	63	10/21/2011	166	76	41	221	1.31372	0	0	0.365835	0	0	0.133835	0	0	5	2516	1.02041	In_person	Female	22.2
67	67	10/21/2011	157	63	11	221	1.31372	0	0	0.365835	0	0	0.133835	0	0	2	2784	-0.857143	In_person	Female	19
74	74	10/25/2011	162	55	34	221	1.31372	0	0	0.365835	0	0	0.133835	0	0	4	3277	0.346939	In_person	Female	22.1
79	79	10/25/2011	161	70	3	221	1.31372	0	0	0.365835	0	0	0.133835	0	0	6	3737	1.67347	In_person	Female	22.9
88	88	10/26/2011	165	48	39	221	1.31372	0	0	0.365835	0	0	0.133835	0	0	6	1493	2.42857	In_person	Female	29
94	94	10/28/2011	162	50	6	221	1.31372	0	0	0.365835	0	0	0.133835	0	0	5	2301	0.346939	In_person	Female	21.1
99	99	10/27/2011	164	72	1	221	1.31372	0	0	0.365835	0	0	0.133835	0	0	4	8217	0.571429	In_person	Female	21.6
7	7	2011-11-01	159	72	13	220	1.31372	0	-0.666667	0.365835	0	-0.499271	0.133835	0	0.249272	4	5571	0.673469	In_person	Female	31
14	14	10/18/2011	178	63.5	43	220	1.31372	0	-0.666667	0.365835	0	-0.499271	0.133835	0	0.249272	6	7629	1.4898	In_person	Female	28.3
19	19	10/18/2011	166	58.5	31	220	1.31372	0	-0.666667	0.365835	0	-0.499271	0.133835	0	0.249272	4	2250	0.836735	In_person	Female	23.4
26	26	10/19/2011	175	88	43	220	1.31372	0	-0.666667	0.365835	0	-0.499271	0.133835	0	0.249272	5	1627	0.530612	In_person	Female	39.3
32	32	10/19/2011	159	51	16	220	1.31372	0	-0.666667	0.365835	0	-0.499271	0.133835	0	0.249272	3	4511	0.918367	In_person	Female	22.3
39	39	10/19/2011	161	57	37	220	1.31372	0	-0.666667	0.365835	0	-0.499271	0.133835	0	0.249272	4	4658	1.08163	In_person	Female	31.4
45	45	10/31/2011	180	64	35	220	1.31372	0	-0.666667	0.365835	0	-0.499271	0.133835	0	0.249272	4	2177	-0.428571	In_person	Female	25.7
56	56	10/20/2011	173	74	39	220	1.31372	0	-0.666667	0.365835	0	-0.499271	0.133835	0	0.249272	4	5605	-0.387755	In_person	Female	24.7
60	60	10/21/2011	166	71	20	220	1.31372	0	-0.666667	0.365835	0	-0.499271	0.133835	0	0.249272	6	2488	2.16327	In_person	Female	43.1
67	67	10/21/2011	157	63	26	220	1.31372	0	-0.666667	0.365835	0	-0.499271	0.133835	0	0.249272	3	2131	0.142857	In_person	Female	19
77	77	10/25/2011	169	74	10	220	1.31372	0	-0.666667	0.365835	0	-0.499271	0.133835	0	0.249272	2	5071	-0.326531	In_person	Female	27.3
79	79	10/25/2011	161	70	17	220	1.31372	0	-0.666667	0.365835	0	-0.499271	0.133835	0	0.249272	7	4237	2.67347	In_person	Female	22.9
85	85	10/26/2011	166	49	18	220	1.31372	0	-0.666667	0.365835	0	-0.499271	0.133835	0	0.249272	5	2970	0.693878	In_person	Female	31
92	92	10/27/2011	169	64	35	220	1.31372	0	-0.666667	0.365835	0	-0.499271	0.133835	0	0.249272	4	2585	0.0204082	In_person	Female	23.4
94	94	10/28/2011	162	50	12	220	1.31372	0	-0.666667	0.365835	0	-0.499271	0.133835	0	0.249272	6	1050	1.34694	In_person	Female	21.1
99	99	10/27/2011	164	72	15	220	1.31372	0	-0.666667	0.365835	0	-0.499271	0.133835	0	0.249272	4	4128	0.571429	In_person	Female	21.6
3	3	10/17/2011	174	70	23	219	1.31372	0	-1.33333	0.365835	0	-0.998542	0.133835	0	0.997086	6	1309	1.79592	In_person	Female	22
12	12	10/17/2011	180	78	50	219	1.31372	0	-1.33333	0.365835	0	-0.998542	0.133835	0	0.997086	3	10976	-0.959184	In_person	Female	21
20	20	10/18/2011	177	70	18	219	1.31372	0	-1.33333	0.365835	0	-0.998542	0.133835	0	0.997086	4	4897	0.163265	In_person	Female	23.3
22	22	10/18/2011	177	80	15	219	1.31372	0	-1.33333	0.365835	0	-0.998542	0.133835	0	0.997086	2	1411	-0.408163	In_person	Female	23.1
32	32	10/19/2011	159	51	45	219	1.31372	0	-1.33333	0.365835	0	-0.998542	0.133835	0	0.997086	2	2032	-0.0816327	In_person	Female	22.3
40	40	10/20/2011	170	58	39	219	1.31372	0	-1.33333	0.365835	0	-0.998542	0.133835	0	0.997086	3	1582	0.204082	In_person	Female	50.1
44	44	10/20/2011	170.7	65	21	219	1.31372	0	-1.33333	0.365835	0	-0.998542	0.133835	0	0.997086	4	2510	0.591837	In_person	Female	21
55	55	10/20/2011	158	52.5	39	219	1.31372	0	-1.33333	0.365835	0	-0.998542	0.133835	0	0.997086	5	2860	2.10204	In_person	Female	25
60	60	10/21/2011	166	71	53	219	1.31372	0	-1.33333	0.365835	0	-0.998542	0.133835	0	0.997086	4	3402	0.163265	In_person	Female	43.1
69	69	10/21/2011	178	61	30	219	1.31372	0	-1.33333	0.365835	0	-0.998542	0.133835	0	0.997086	2	6134	-0.4375	In_person	Female	36.9
71	71	10/21/2011	165	68	1	219	1.31372	0	-1.33333	0.365835	0	-0.998542	0.133835	0	0.997086	3	5476	0.791667	In_person	Female	30.5
81	81	10/25/2011	175	76	7	219	1.31372	0	-1.33333	0.365835	0	-0.998542	0.133835	0	0.997086	5	913	1.69388	In_person	Female	22.4
90	90	10/28/2011	168	58	21	219	1.31372	0	-1.33333	0.365835	0	-0.998542	0.133835	0	0.997086	5	1970	0.428571	In_person	Female	24.7
98	98	10/27/2011	162	57	22	219	1.31372	0	-1.33333	0.365835	0	-0.998542	0.133835	0	0.997086	6	3185	1.93878	In_person	Female	21
101	101	2011-11-01	163	55	21	219	1.31372	0	-1.33333	0.365835	0	-0.998542	0.133835	0	0.997086	3	1583	-0.897959	In_person	Female	24.8
5	5	10/17/2011	169	64	29	218	1.31372	0	-2	0.365835	0	-1.49781	0.133835	0	2.24344	3	2495	0.102041	In_person	Female	19.4
8	8	10/17/2011	173	51	45	218	1.31372	0	-2	0.365835	0	-1.49781	0.133835	0	2.24344	4	2440	0.816327	In_person	Female	21
20	20	10/18/2011	177	70	49	218	1.31372	0	-2	0.365835	0	-1.49781	0.133835	0	2.24344	3	5367	-0.836735	In_person	Female	23.3
26	26	10/19/2011	175	88	18	218	1.31372	0	-2	0.365835	0	-1.49781	0.133835	0	2.24344	6	6059	1.53061	In_person	Female	39.3
32	32	10/19/2011	159	51	8	218	1.31372	0	-2	0.365835	0	-1.49781	0.133835	0	2.24344	2	3889	-0.0816327	In_person	Female	22.3
39	39	10/19/2011	161	57	48	218	1.31372	0	-2	0.365835	0	-1.49781	0.133835	0	2.24344	2	3162	-0.918367	In_person	Female	31.4
49	49	2011-11-01	158	60	2	218	1.31372	0	-2	0.365835	0	-1.49781	0.133835	0	2.24344	2	3341	-1.06122	In_person	Female	30.7
53	53	10/20/2011	164	59	53	218	1.31372	0	-2	0.365835	0	-1.49781	0.133835	0	2.24344	6	1746	1.4898	In_person	Female	27
62	62	10/21/2011	151	48	34	218	1.31372	0	-2	0.365835	0	-1.49781	0.133835	0	2.24344	1	1254	-0.632653	In_person	Female	34.8
64	64	10/21/2011	160	54	45	218	1.31372	0	-2	0.365835	0	-1.49781	0.133835	0	2.24344	7	4535	3.79592	In_person	Female	25.4
74	74	10/25/2011	162	55	24	218	1.31372	0	-2	0.365835	0	-1.49781	0.133835	0	2.24344	4	2656	0.346939	In_person	Female	22.1
79	79	10/25/2011	161	70	19	218	1.31372	0	-2	0.365835	0	-1.49781	0.133835	0	2.24344	6	5125	1.67347	In_person	Female	22.9
91	91	10/27/2011	166	69	30	218	1.31372	0	-2	0.365835	0	-1.49781	0.133835	0	2.24344	3	3663	-0.102041	In_person	Female	19.7
94	94	10/28/2011	162	50	45	218	1.31372	0	-2	0.365835	0	-1.49781	0.133835	0	2.24344	7	1357	2.34694	In_person	Female	21.1
104	104	10/28/2011	167	64	6	218	1.31372	0	-2	0.365835	0	-1.49781	0.133835	0	2.24344	4	3130	0.612245	In_person	Female	28.6
4	4	10/17/2011	159	68	35	217	1.31372	-0.666667	2	0.365835	-0.499271	1.49781	0.133835	0.249272	2.24344	6	2458	2.10204	In_person	Female	21.1
8	8	10/17/2011	173	51	40	217	1.31372	-0.666667	2	0.365835	-0.499271	1.49781	0.133835	0.249272	2.24344	2	2747	-1.18367	In_person	Female	21
15	15	10/18/2011	150	46	16	217	1.31372	-0.666667	2	0.365835	-0.499271	1.49781	0.133835	0.249272	2.24344	6	4862	1.16327	In_person	Female	21.8
26	26	10/19/2011	175	88	8	217	1.31372	-0.666667	2	0.365835	-0.499271	1.49781	0.133835	0.249272	2.24344	3	2326	-1.46939	In_person	Female	39.3
30	30	10/31/2011	164	125	16	217	1.31372	-0.666667	2	0.365835	-0.499271	1.49781	0.133835	0.249272	2.24344	6	1818	1.97959	In_person	Female	22
37	37	10/19/2011	160	58	15	217	1.31372	-0.666667	2	0.365835	-0.499271	1.49781	0.133835	0.249272	2.24344	4	3988	0.714286	In_person	Female	18.8
43	43	10/20/2011	157	81	11	217	1.31372	-0.666667	2	0.365835	-0.499271	1.49781	0.133835	0.249272	2.24344	6	4391	2.14286	In_person	Female	27.1
53	53	10/20/2011	164	59	32	217	1.31372	-0.666667	2	0.365835	-0.499271	1.49781	0.133835	0.249272	2.24344	7	1567	2.4898	In_person	Female	27
58	58	10/21/2011	162	63	47	217	1.31372	-0.666667	2	0.365835	-0.499271	1.49781	0.133835	0.249272	2.24344	1	1715	-1.57143	In_person	Female	53.7
64	64	10/21/2011	160	54	47	217	1.31372	-0.666667	2	0.365835	-0.499271	1.49781	0.133835	0.249272	2.24344	7	3160	3.79592	In_person	Female	25.4
75	75	10/25/2011	178	74	18	217	1.31372	-0.666667	2	0.365835	-0.499271	1.49781	0.133835	0.249272	2.24344	4	5976	0.0408163	In_person	Female	37.9
81	81	10/25/2011	175	76	3	217	1.31372	-0.666667	2	0.365835	-0.499271	1.49781	0.133835	0.249272	2.24344	3	1549	-0.306122	In_person	Female	22.4
91	91	10/27/2011	166	69	27	217	1.31372	-0.666667	2	0.365835	-0.499271	1.49781	0.133835	0.249272	2.24344	4	3324	0.897959	In_person	Female	19.7
97	97	10/31/2011	170	65	17	217	1.31372	-0.666667	2	0.365835	-0.499271	1.49781	0.133835	0.249272	2.24344	5	4389	1.22449	In_person	Female	28
102	102	10/28/2011	156	52	42	217	1.31372	-0.666667	2	0.365835	-0.499271	1.49781	0.133835	0.249272	2.24344	6	2959	1.97959	In_person	Female	21.9
1	1	10/17/2011	175	72	18	216	1.31372	-0.666667	1.33333	0.365835	-0.499271	0.998542	0.133835	0.249272	0.997086	2	2600	-0.816327	In_person	Female	24.3
9	9	10/17/2011	156	50	53	216	1.31372	-0.666667	1.33333	0.365835	-0.499271	0.998542	0.133835	0.249272	0.997086	6	2706	2.85714	In_person	Female	21.2
16	16	10/18/2011	172	66	36	216	1.31372	-0.666667	1.33333	0.365835	-0.499271	0.998542	0.133835	0.249272	0.997086	4	2422	-0.755102	In_person	Female	26.2
24	24	10/18/2011	166	76.5	14	216	1.31372	-0.666667	1.33333	0.365835	-0.499271	0.998542	0.133835	0.249272	0.997086	5	5004	0.897959	In_person	Female	20.1
34	34	10/19/2011	164	59	33	216	1.31372	-0.666667	1.33333	0.365835	-0.499271	0.998542	0.133835	0.249272	0.997086	5	6194	0.0612245	In_person	Female	21.5
41	41	10/20/2011	165	57	11	216	1.31372	-0.666667	1.33333	0.365835	-0.499271	0.998542	0.133835	0.249272	0.997086	4	9611	0.877551	In_person	Female	30.5
46	46	10/20/2011	165	56.5	30	216	1.31372	-0.666667	1.33333	0.365835	-0.499271	0.998542	0.133835	0.249272	0.997086	3	4417	-0.326531	In_person	Female	21.9
53	53	10/20/2011	164	59	28	216	1.31372	-0.666667	1.33333	0.365835	-0.499271	0.998542	0.133835	0.249272	0.997086	5	4904	0.489796	In_person	Female	27
59	59	10/21/2011	163	61	10	216	1.31372	-0.666667	1.33333	0.365835	-0.499271	0.998542	0.133835	0.249272	0.997086	5	5101	1.22449	In_person	Female	23.5
64	64	10/21/2011	160	54	35	216	1.31372	-0.666667	1.33333	0.365835	-0.499271	0.998542	0.133835	0.249272	0.997086	5	2209	1.79592	In_person	Female	25.4
74	74	10/25/2011	162	55	48	216	1.31372	-0.666667	1.33333	0.365835	-0.499271	0.998542	0.133835	0.249272	0.997086	5	5839	1.34694	In_person	Female	22.1
83	83	10/26/2011	168	62	29	216	1.31372	-0.666667	1.33333	0.365835	-0.499271	0.998542	0.133835	0.249272	0.997086	6	4060	2.06122	In_person	Female	21.5
87	87	10/26/2011	168	92	36	216	1.31372	-0.666667	1.33333	0.365835	-0.499271	0.998542	0.133835	0.249272	0.997086	6	1612	1.65306	In_person	Female	35.6
96	96	10/27/2011	178	92	16	216	1.31372	-0.666667	1.33333	0.365835	-0.499271	0.998542	0.133835	0.249272	0.997086	6	3333	1.85417	In_person	Female	34.6
103	103	10/28/2011	157	57	15	216	1.31372	-0.666667	1.33333	0.365835	-0.499271	0.998542	0.133835	0.249272	0.997086	5	3393	1.97959	In_person	Female	33.2
7	7	2011-11-01	159	72	27	215	1.31372	-0.666667	0.666667	0.365835	-0.499271	0.499271	0.133835	0.249272	0.249272	7	10369	3.67347	In_person	Female	31
11	11	10/17/2011	168	57	34	215	1.31372	-0.666667	0.666667	0.365835	-0.499271	0.499271	0.133835	0.249272	0.249272	6	4118	2.34694	In_person	Female	25.5
16	16	10/18/2011	172	66	18	215	1.31372	-0.666667	0.666667	0.365835	-0.499271	0.499271	0.133835	0.249272	0.249272	5	1225	0.244898	In_person	Female	26.2
25	25	10/18/2011	172	59	45	215	1.31372	-0.666667	0.666667	0.365835	-0.499271	0.499271	0.133835	0.249272	0.249272	5	2183	1.4898	In_person	Female	19.2
33	33	10/19/2011	165	49	30	215	1.31372	-0.666667	0.666667	0.365835	-0.499271	0.499271	0.133835	0.249272	0.249272	3	2794	0.265306	In_person	Female	32.8
36	36	10/19/2011	170	50	50	215	1.31372	-0.666667	0.666667	0.365835	-0.499271	0.499271	0.133835	0.249272	0.249272	7	2561	1.63265	In_person	Female	19.6
49	49	2011-11-01	158	60	50	215	1.31372	-0.666667	0.666667	0.365835	-0.499271	0.499271	0.133835	0.249272	0.249272	3	5884	-0.0612245	In_person	Female	30.7
52	52	10/20/2011	156.5	66.1	4	215	1.31372	-0.666667	0.666667	0.365835	-0.499271	0.499271	0.133835	0.249272	0.249272	5	5811	0.938776	In_person	Female	18.8
58	58	10/21/2011	162	63	5	215	1.31372	-0.666667	0.666667	0.365835	-0.499271	0.499271	0.133835	0.249272	0.249272	4	6176	1.42857	In_person	Female	53.7
70	70	10/21/2011	160	54	39	215	1.31372	-0.666667	0.666667	0.365835	-0.499271	0.499271	0.133835	0.249272	0.249272	4	2024	0.183673	In_person	Female	30.9
77	77	10/25/2011	169	74	50	215	1.31372	-0.666667	0.666667	0.365835	-0.499271	0.499271	0.133835	0.249272	0.249272	2	3708	-0.326531	In_person	Female	27.3
78	78	10/25/2011	156	44	20	215	1.31372	-0.666667	0.666667	0.365835	-0.499271	0.499271	0.133835	0.249272	0.249272	5	3168	1.2449	In_person	Female	22.3
86	86	10/26/2011	168	120	50	215	1.31372	-0.666667	0.666667	0.365835	-0.499271	0.499271	0.133835	0.249272	0.249272	6	3428	2.65306	In_person	Female	20.6
96	96	10/27/2011	178	92	44	215	1.31372	-0.666667	0.666667	0.365835	-0.499271	0.499271	0.133835	0.249272	0.249272	4	1880	-0.145833	In_person	Female	34.6
101	101	2011-11-01	163	55	16	215	1.31372	-0.666667	0.666667	0.365835	-0.499271	0.499271	0.133835	0.249272	0.249272	4	2181	0.102041	In_person	Female	24.8
2	2	10/17/2011	166	55	8	214	1.31372	-0.666667	0	0.365835	-0.499271	0	0.133835	0.249272	0	4	2357	1.22449	In_person	Female	45.3
12	12	10/17/2011	180	78	9	214	1.31372	-0.666667	0	0.365835	-0.499271	0	0.133835	0.249272	0	2	3238	-1.95918	In_person	Female	21
18	18	10/18/2011	165	61	47	214	1.31372	-0.666667	0	0.365835	-0.499271	0	0.133835	0.249272	0	7	2667	2.38776	In_person	Female	26.4
26	26	10/19/2011	175	88	37	214	1.31372	-0.666667	0	0.365835	-0.499271	0	0.133835	0.249272	0	6	2355	1.53061	In_person	Female	39.3
29	29	10/19/2011	167	77	37	214	1.31372	-0.666667	0	0.365835	-0.499271	0	0.133835	0.249272	0	5	2352	1.87755	In_person	Female	39.9
36	36	10/19/2011	170	50	5	214	1.31372	-0.666667	0	0.365835	-0.499271	0	0.133835	0.249272	0	6	1676	0.632653	In_person	Female	19.6
45	45	10/31/2011	180	64	46	214	1.31372	-0.666667	0	0.365835	-0.499271	0	0.133835	0.249272	0	5	3043	0.571429	In_person	Female	25.7
51	51	10/20/2011	162	59	30	214	1.31372	-0.666667	0	0.365835	-0.499271	0	0.133835	0.249272	0	3	3618	0.44898	In_person	Female	33.5
62	62	10/21/2011	151	48	48	214	1.31372	-0.666667	0	0.365835	-0.499271	0	0.133835	0.249272	0	2	2623	0.367347	In_person	Female	34.8
70	70	10/21/2011	160	54	21	214	1.31372	-0.666667	0	0.365835	-0.499271	0	0.133835	0.249272	0	3	2858	-0.816327	In_person	Female	30.9
73	73	10/21/2011	173	65	19	214	1.31372	-0.666667	0	0.365835	-0.499271	0	0.133835	0.249272	0	3	4965	0	In_person	Female	31.1
81	81	10/25/2011	175	76	15	214	1.31372	-0.666667	0	0.365835	-0.499271	0	0.133835	0.249272	0	4	1125	0.693878	In_person	Female	22.4
91	91	10/27/2011	166	69	11	214	1.31372	-0.666667	0	0.365835	-0.499271	0	0.133835	0.249272	0	3	1658	-0.102041	In_person	Female	19.7
98	98	10/27/2011	162	57	8	214	1.31372	-0.666667	0	0.365835	-0.499271	0	0.133835	0.249272	0	6	4302	1.93878	In_person	Female	21
105	105	10/28/2011	163	61	50	214	1.31372	-0.666667	0	0.365835	-0.499271	0	0.133835	0.249272	0	4	939	0.122449	In_person	Female	25.6
4	4	10/17/2011	159	68	52	213	1.31372	-0.666667	-0.666667	0.365835	-0.499271	-0.499271	0.133835	0.249272	0.249272	6	1343	2.10204	In_person	Female	21.1
8	8	10/17/2011	173	51	10	213	1.31372	-0.666667	-0.666667	0.365835	-0.499271	-0.499271	0.133835	0.249272	0.249272	3	5395	-0.183673	In_person	Female	21
16	16	10/18/2011	172	66	31	213	1.31372	-0.666667	-0.666667	0.365835	-0.499271	-0.499271	0.133835	0.249272	0.249272	5	1993	0.244898	In_person	Female	26.2
23	23	10/18/2011	165	70	30	213	1.31372	-0.666667	-0.666667	0.365835	-0.499271	-0.499271	0.133835	0.249272	0.249272	4	1336	-0.0816327	In_person	Female	24.8
31	31	10/19/2011	171	65	17	213	1.31372	-0.666667	-0.666667	0.365835	-0.499271	-0.499271	0.133835	0.249272	0.249272	3	2249	-1.42857	In_person	Female	38
42	42	10/20/2011	160	44	15	213	1.31372	-0.666667	-0.666667	0.365835	-0.499271	-0.499271	0.133835	0.249272	0.249272	4	2970	0.102041	In_person	Female	28
49	49	2011-11-01	158	60	53	213	1.31372	-0.666667	-0.666667	0.365835	-0.499271	-0.499271	0.133835	0.249272	0.249272	3	2188	-0.0612245	In_person	Female	30.7
56	56	10/20/2011	173	74	25	213	1.31372	-0.666667	-0.666667	0.365835	-0.499271	-0.499271	0.133835	0.249272	0.249272	6	3704	1.61224	In_person	Female	24.7
60	60	10/21/2011	166	71	50	213	1.31372	-0.666667	-0.666667	0.365835	-0.499271	-0.499271	0.133835	0.249272	0.249272	6	2313	2.16327	In_person	Female	43.1
68	68	10/21/2011	168	57	45	213	1.31372	-0.666667	-0.666667	0.365835	-0.499271	-0.499271	0.133835	0.249272	0.249272	4	3497	1.5102	In_person	Female	22.1
71	71	10/21/2011	165	68	50	213	1.31372	-0.666667	-0.666667	0.365835	-0.499271	-0.499271	0.133835	0.249272	0.249272	4	4295	1.79167	In_person	Female	30.5
80	80	10/25/2011	164	81	28	213	1.31372	-0.666667	-0.666667	0.365835	-0.499271	-0.499271	0.133835	0.249272	0.249272	3	7192	0.265306	In_person	Female	24.5
91	91	10/27/2011	166	69	45	213	1.31372	-0.666667	-0.666667	0.365835	-0.499271	-0.499271	0.133835	0.249272	0.249272	3	2850	-0.102041	In_person	Female	19.7
97	97	10/31/2011	170	65	42	213	1.31372	-0.666667	-0.666667	0.365835	-0.499271	-0.499271	0.133835	0.249272	0.249272	3	3213	-0.77551	In_person	Female	28
99	99	10/27/2011	164	72	8	213	1.31372	-0.666667	-0.666667	0.365835	-0.499271	-0.499271	0.133835	0.249272	0.249272	4	6292	0.571429	In_person	Female	21.6
5	5	10/17/2011	169	64	8	212	1.31372	-0.666667	-1.33333	0.365835	-0.499271	-0.998542	0.133835	0.249272	0.997086	4	1251	1.10204	In_person	Female	19.4
10	10	10/17/2011	173	67.5	28	212	1.31372	-0.666667	-1.33333	0.365835	-0.499271	-0.998542	0.133835	0.249272	0.997086	4	1177	-0.55102	In_person	Female	21.5
21	21	10/18/2011	160	57	49	212	1.31372	-0.666667	-1.33333	0.365835	-0.499271	-0.998542	0.133835	0.249272	0.997086	3	3696	-0.877551	In_person	Female	20.9
22	22	10/18/2011	177	80	24	212	1.31372	-0.666667	-1.33333	0.365835	-0.499271	-0.998542	0.133835	0.249272	0.997086	4	1618	1.59184	In_person	Female	23.1
32	32	10/19/2011	159	51	25	212	1.31372	-0.666667	-1.33333	0.365835	-0.499271	-0.998542	0.133835	0.249272	0.997086	2	3571	-0.0816327	In_person	Female	22.3
39	39	10/19/2011	161	57	18	212	1.31372	-0.666667	-1.33333	0.365835	-0.499271	-0.998542	0.133835	0.249272	0.997086	4	3322	1.08163	In_person	Female	31.4
48	48	10/20/2011	168	75	43	212	1.31372	-0.666667	-1.33333	0.365835	-0.499271	-0.998542	0.133835	0.249272	0.997086	3	1148	-0.0612245	In_person	Female	24
50	50	10/20/2011	170	67	39	212	1.31372	-0.666667	-1.33333	0.365835	-0.499271	-0.998542	0.133835	0.249272	0.997086	4	1371	0.469388	In_person	Female	21.2
60	60	10/21/2011	166	71	6	212	1.31372	-0.666667	-1.33333	0.365835	-0.499271	-0.998542	0.133835	0.249272	0.997086	5	2409	1.16327	In_person	Female	43.1
65	65	2011-11-01	172	64	39	212	1.31372	-0.666667	-1.33333	0.365835	-0.499271	-0.998542	0.133835	0.249272	0.997086	3	4364	-0.693878	In_person	Female	27.7
73	73	10/21/2011	173	65	30	212	1.31372	-0.666667	-1.33333	0.365835	-0.499271	-0.998542	0.133835	0.249272	0.997086	3	2699	0	In_person	Female	31.1
78	78	10/25/2011	156	44	36	212	1.31372	-0.666667	-1.33333	0.365835	-0.499271	-0.998542	0.133835	0.249272	0.997086	5	7025	1.2449	In_person	Female	22.3
88	88	10/26/2011	165	48	2	212	1.31372	-0.666667	-1.33333	0.365835	-0.499271	-0.998542	0.133835	0.249272	0.997086	2	2536	-1.57143	In_person	Female	29
93	93	10/27/2011	178	81	4	212	1.31372	-0.666667	-1.33333	0.365835	-0.499271	-0.998542	0.133835	0.249272	0.997086	3	2539	-0.938776	In_person	Female	31.4
105	105	10/28/2011	163	61	23	212	1.31372	-0.666667	-1.33333	0.365835	-0.499271	-0.998542	0.133835	0.249272	0.997086	4	1556	0.122449	In_person	Female	25.6
5	5	10/17/2011	169	64	5	211	1.31372	-0.666667	-2	0.365835	-0.499271	-1.49781	0.133835	0.249272	2.24344	4	1564	1.10204	In_person	Female	19.4
12	12	10/17/2011	180	78	2	211	1.31372	-0.666667	-2	0.365835	-0.499271	-1.49781	0.133835	0.249272	2.24344	1	2198	-2.95918	In_person	Female	21
17	17	10/18/2011	170	57	19	211	1.31372	-0.666667	-2	0.365835	-0.499271	-1.49781	0.133835	0.249272	2.24344	5	2943	2	In_person	Female	20.6
25	25	10/18/2011	172	59	18	211	1.31372	-0.666667	-2	0.365835	-0.499271	-1.49781	0.133835	0.249272	2.24344	5	2865	1.4898	In_person	Female	19.2
32	32	10/19/2011	159	51	47	211	1.31372	-0.666667	-2	0.365835	-0.499271	-1.49781	0.133835	0.249272	2.24344	2	2997	-0.0816327	In_person	Female	22.3
40	40	10/20/2011	170	58	18	211	1.31372	-0.666667	-2	0.365835	-0.499271	-1.49781	0.133835	0.249272	2.24344	2	3154	-0.795918	In_person	Female	50.1
43	43	10/20/2011	157	81	20	211	1.31372	-0.666667	-2	0.365835	-0.499271	-1.49781	0.133835	0.249272	2.24344	2	2201	-1.85714	In_person	Female	27.1
50	50	10/20/2011	170	67	49	211	1.31372	-0.666667	-2	0.365835	-0.499271	-1.49781	0.133835	0.249272	2.24344	4	2076	0.469388	In_person	Female	21.2
63	63	10/21/2011	166	76	45	211	1.31372	-0.666667	-2	0.365835	-0.499271	-1.49781	0.133835	0.249272	2.24344	6	2271	2.02041	In_person	Female	22.2
69	69	10/21/2011	178	61	50	211	1.31372	-0.666667	-2	0.365835	-0.499271	-1.49781	0.133835	0.249272	2.24344	2	2560	-0.4375	In_person	Female	36.9
76	76	10/25/2011	175.5	70	4	211	1.31372	-0.666667	-2	0.365835	-0.499271	-1.49781	0.133835	0.249272	2.24344	2	1425	-0.938776	In_person	Female	20.8
83	83	10/26/2011	168	62	48	211	1.31372	-0.666667	-2	0.365835	-0.499271	-1.49781	0.133835	0.249272	2.24344	6	5508	2.06122	In_person	Female	21.5
85	85	10/26/2011	166	49	42	211	1.31372	-0.666667	-2	0.365835	-0.499271	-1.49781	0.133835	0.249272	2.24344	6	9577	1.69388	In_person	Female	31
92	92	10/27/2011	169	64	8	211	1.31372	-0.666667	-2	0.365835	-0.499271	-1.49781	0.133835	0.249272	2.24344	4	8096	0.0204082	In_person	Female	23.4
96	96	10/27/2011	178	92	48	211	1.31372	-0.666667	-2	0.365835	-0.499271	-1.49781	0.133835	0.249272	2.24344	4	1952	-0.145833	In_person	Female	34.6
101	101	2011-11-01	163	55	49	211	1.31372	-0.666667	-2	0.365835	-0.499271	-1.49781	0.133835	0.249272	2.24344	3	1672	-0.897959	In_person	Female	24.8
4	4	10/17/2011	159	68	24	210	1.31372	-1.33333	2	0.365835	-0.998542	1.49781	0.133835	0.997086	2.24344	4	3208	0.102041	In_person	Female	21.1
8	8	10/17/2011	173	51	27	210	1.31372	-1.33333	2	0.365835	-0.998542	1.49781	0.133835	0.997086	2.24344	2	4879	-1.18367	In_person	Female	21
20	20	10/18/2011	177	70	24	210	1.31372	-1.33333	2	0.365835	-0.998542	1.49781	0.133835	0.997086	2.24344	4	8099	0.163265	In_person	Female	23.3
24	24	10/18/2011	166	76.5	8	210	1.31372	-1.33333	2	0.365835	-0.998542	1.49781	0.133835	0.997086	2.24344	5	1458	0.897959	In_person	Female	20.1
34	34	10/19/2011	164	59	6	210	1.31372	-1.33333	2	0.365835	-0.998542	1.49781	0.133835	0.997086	2.24344	6	5592	1.06122	In_person	Female	21.5
36	36	10/19/2011	170	50	11	210	1.31372	-1.33333	2	0.365835	-0.998542	1.49781	0.133835	0.997086	2.24344	5	2680	-0.367347	In_person	Female	19.6
[truncated: 3,146 more rows]

## Sheet: Inperson_male_jealous_2023
participant	Vidset	datetaken	age	height	weight	shoulderbreadth	shirt	hipbreadth	pants	ethnicity	attractive	fight	sorientation	gym	military	differ	study	order	videoname	body	figheight	penis	zbody	zShape	zheight	zpenis	qbody	qshape	qheight	qpenis	rating	resptime_ms	resptime	partxrate	stdrank	Mode	Sex
1	1	2021-03-04	18	181	109	52	XL	98	32	Aboriginal	5	6	1	2	0	1/3 of the way through, the shoulders and pectoral muscle were broader and more defined, also the hip width reduced proportionally	0	1	172	0	0	0	0	-0.0875222	0	0	0	0.00766014	0	0	1	9.04775	9047.75	1.57143	0.571429	In_person	Male
1	1	2021-03-04	18	181	109	52	XL	98	32	Aboriginal	5	6	1	2	0	1/3 of the way through, the shoulders and pectoral muscle were broader and more defined, also the hip width reduced proportionally	0	2	201	0.666667	-2	0.666667	0.499271	0.365835	-1.49781	0.499271	0.249272	0.133835	2.24344	0.249272	2	6.21348	6213.48	1.57143	-0.428571	In_person	Male
1	1	2021-03-04	18	181	109	52	XL	98	32	Aboriginal	5	6	1	2	0	1/3 of the way through, the shoulders and pectoral muscle were broader and more defined, also the hip width reduced proportionally	0	3	167	0	-0.666667	1.33333	0	-0.0875222	-0.499271	0.998542	0	0.00766014	0.249272	0.997086	2	5.7794	5779.4	1.57143	-0.428571	In_person	Male
1	1	2021-03-04	18	181	109	52	XL	98	32	Aboriginal	5	6	1	2	0	1/3 of the way through, the shoulders and pectoral muscle were broader and more defined, also the hip width reduced proportionally	0	4	59	-1.33333	-1.33333	-0.666667	-0.998542	-1.05227	-0.998542	-0.499271	0.997086	1.10727	0.997086	0.249272	1	2.83104	2831.04	1.57143	0.571429	In_person	Male
1	1	2021-03-04	18	181	109	52	XL	98	32	Aboriginal	5	6	1	2	0	1/3 of the way through, the shoulders and pectoral muscle were broader and more defined, also the hip width reduced proportionally	0	5	129	-0.666667	0.666667	-0.666667	-0.499271	-0.584573	0.499271	-0.499271	0.249272	0.341726	0.249272	0.249272	1	7.11086	7110.86	1.57143	0.571429	In_person	Male
1	1	2021-03-04	18	181	109	52	XL	98	32	Aboriginal	5	6	1	2	0	1/3 of the way through, the shoulders and pectoral muscle were broader and more defined, also the hip width reduced proportionally	0	6	230	0.666667	0.666667	1.33333	0.499271	0.365835	0.499271	0.998542	0.249272	0.133835	0.249272	0.997086	2	2.91517	2915.17	1.57143	-0.428571	In_person	Male
1	1	2021-03-04	18	181	109	52	XL	98	32	Aboriginal	5	6	1	2	0	1/3 of the way through, the shoulders and pectoral muscle were broader and more defined, also the hip width reduced proportionally	0	7	123	-0.666667	0	0	-0.499271	-0.584573	0	0	0.249272	0.341726	0	0	1	2.98183	2981.83	1.57143	0.571429	In_person	Male
1	1	2021-03-04	18	181	109	52	XL	98	32	Aboriginal	5	6	1	2	0	1/3 of the way through, the shoulders and pectoral muscle were broader and more defined, also the hip width reduced proportionally	0	8	96	-1.33333	2	0.666667	-0.998542	-1.05227	1.49781	0.499271	0.997086	1.10727	2.24344	0.249272	1	1.96439	1964.39	1.57143	0.571429	In_person	Male
1	1	2021-03-04	18	181	109	52	XL	98	32	Aboriginal	5	6	1	2	0	1/3 of the way through, the shoulders and pectoral muscle were broader and more defined, also the hip width reduced proportionally	0	9	50	-1.33333	-2	-2	-0.998542	-1.05227	-1.49781	-1.49781	0.997086	1.10727	2.24344	2.24344	1	3.38118	3381.18	1.57143	0.571429	In_person	Male
1	1	2021-03-04	18	181	109	52	XL	98	32	Aboriginal	5	6	1	2	0	1/3 of the way through, the shoulders and pectoral muscle were broader and more defined, also the hip width reduced proportionally	0	10	223	0.666667	0	1.33333	0.499271	0.365835	0	0.998542	0.249272	0.133835	0	0.997086	3	5.00032	5000.32	1.57143	-1.42857	In_person	Male
1	1	2021-03-04	18	181	109	52	XL	98	32	Aboriginal	5	6	1	2	0	1/3 of the way through, the shoulders and pectoral muscle were broader and more defined, also the hip width reduced proportionally	0	11	244	0.666667	2	1.33333	0.499271	0.365835	1.49781	0.998542	0.249272	0.133835	2.24344	0.997086	3	1.99988	1999.88	1.57143	-1.42857	In_person	Male
1	1	2021-03-04	18	181	109	52	XL	98	32	Aboriginal	5	6	1	2	0	1/3 of the way through, the shoulders and pectoral muscle were broader and more defined, also the hip width reduced proportionally	0	12	271	1.33333	0	0.666667	0.998542	0.999014	0	0.499271	0.997086	0.998028	0	0.249272	3	3.53002	3530.02	1.57143	-1.42857	In_person	Male
1	1	2021-03-04	18	181	109	52	XL	98	32	Aboriginal	5	6	1	2	0	1/3 of the way through, the shoulders and pectoral muscle were broader and more defined, also the hip width reduced proportionally	0	13	47	-2	2	0.666667	-1.49781	-1.29103	1.49781	0.499271	2.24344	1.66676	2.24344	0.249272	1	2.81607	2816.07	1.57143	0.571429	In_person	Male
1	1	2021-03-04	18	181	109	52	XL	98	32	Aboriginal	5	6	1	2	0	1/3 of the way through, the shoulders and pectoral muscle were broader and more defined, also the hip width reduced proportionally	0	14	90	-1.33333	1.33333	1.33333	-0.998542	-1.05227	0.998542	0.998542	0.997086	1.10727	0.997086	0.997086	1	5.06642	5066.42	1.57143	0.571429	In_person	Male
1	1	2021-03-04	18	181	109	52	XL	98	32	Aboriginal	5	6	1	2	0	1/3 of the way through, the shoulders and pectoral muscle were broader and more defined, also the hip width reduced proportionally	0	15	172	0	0	0	0	-0.0875222	0	0	0	0.00766014	0	0	2	6.87846	6878.46	1.57143	-0.428571	In_person	Male
1	1	2021-03-04	18	181	109	52	XL	98	32	Aboriginal	5	6	1	2	0	1/3 of the way through, the shoulders and pectoral muscle were broader and more defined, also the hip width reduced proportionally	0	16	247	1.33333	-2	-1.33333	0.998542	0.999014	-1.49781	-0.998542	0.997086	0.998028	2.24344	0.997086	1	6.21325	6213.25	1.57143	0.571429	In_person	Male
1	1	2021-03-04	18	181	109	52	XL	98	32	Aboriginal	5	6	1	2	0	1/3 of the way through, the shoulders and pectoral muscle were broader and more defined, also the hip width reduced proportionally	0	17	33	-2	0.666667	0.666667	-1.49781	-1.29103	0.499271	0.499271	2.24344	1.66676	0.249272	0.249272	1	3.16526	3165.26	1.57143	0.571429	In_person	Male
1	1	2021-03-04	18	181	109	52	XL	98	32	Aboriginal	5	6	1	2	0	1/3 of the way through, the shoulders and pectoral muscle were broader and more defined, also the hip width reduced proportionally	0	18	335	2	1.33333	1.33333	1.49781	1.65055	0.998542	0.998542	2.24344	2.72431	0.997086	0.997086	3	5.04327	5043.27	1.57143	-1.42857	In_person	Male
1	1	2021-03-04	18	181	109	52	XL	98	32	Aboriginal	5	6	1	2	0	1/3 of the way through, the shoulders and pectoral muscle were broader and more defined, also the hip width reduced proportionally	0	19	262	1.33333	-0.666667	-0.666667	0.998542	0.999014	-0.499271	-0.499271	0.997086	0.998028	0.249272	0.249272	2	4.16842	4168.42	1.57143	-0.428571	In_person	Male
1	1	2021-03-04	18	181	109	52	XL	98	32	Aboriginal	5	6	1	2	0	1/3 of the way through, the shoulders and pectoral muscle were broader and more defined, also the hip width reduced proportionally	0	20	216	0.666667	-0.666667	1.33333	0.499271	0.365835	-0.499271	0.998542	0.249272	0.133835	0.249272	0.997086	2	3.51621	3516.21	1.57143	-0.428571	In_person	Male
1	1	2021-03-04	18	181	109	52	XL	98	32	Aboriginal	5	6	1	2	0	1/3 of the way through, the shoulders and pectoral muscle were broader and more defined, also the hip width reduced proportionally	0	21	65	-1.33333	-0.666667	-1.33333	-0.998542	-1.05227	-0.499271	-0.998542	0.997086	1.10727	0.249272	0.997086	1	1.34901	1349.01	1.57143	0.571429	In_person	Male
1	1	2021-03-04	18	181	109	52	XL	98	32	Aboriginal	5	6	1	2	0	1/3 of the way through, the shoulders and pectoral muscle were broader and more defined, also the hip width reduced proportionally	0	22	26	-2	0	0.666667	-1.49781	-1.29103	0	0.499271	2.24344	1.66676	0	0.249272	1	3.41412	3414.12	1.57143	0.571429	In_person	Male
1	1	2021-03-04	18	181	109	52	XL	98	32	Aboriginal	5	6	1	2	0	1/3 of the way through, the shoulders and pectoral muscle were broader and more defined, also the hip width reduced proportionally	0	23	253	1.33333	-1.33333	-2	0.998542	0.999014	-0.998542	-1.49781	0.997086	0.998028	0.997086	2.24344	2	5.0462	5046.2	1.57143	-0.428571	In_person	Male
1	1	2021-03-04	18	181	109	52	XL	98	32	Aboriginal	5	6	1	2	0	1/3 of the way through, the shoulders and pectoral muscle were broader and more defined, also the hip width reduced proportionally	0	24	18	-2	-0.666667	0	-1.49781	-1.29103	-0.499271	0	2.24344	1.66676	0.249272	0	1	2.08262	2082.62	1.57143	0.571429	In_person	Male
1	1	2021-03-04	18	181	109	52	XL	98	32	Aboriginal	5	6	1	2	0	1/3 of the way through, the shoulders and pectoral muscle were broader and more defined, also the hip width reduced proportionally	0	25	273	1.33333	0	2	0.998542	0.999014	0	1.49781	0.997086	0.998028	0	2.24344	3	3.56492	3564.92	1.57143	-1.42857	In_person	Male
1	1	2021-03-04	18	181	109	52	XL	98	32	Aboriginal	5	6	1	2	0	1/3 of the way through, the shoulders and pectoral muscle were broader and more defined, also the hip width reduced proportionally	0	26	20	-2	-0.666667	1.33333	-1.49781	-1.29103	-0.499271	0.998542	2.24344	1.66676	0.249272	0.997086	1	2.38179	2381.79	1.57143	0.571429	In_person	Male
1	1	2021-03-04	18	181	109	52	XL	98	32	Aboriginal	5	6	1	2	0	1/3 of the way through, the shoulders and pectoral muscle were broader and more defined, also the hip width reduced proportionally	0	27	30	-2	0.666667	-1.33333	-1.49781	-1.29103	0.499271	-0.998542	2.24344	1.66676	0.249272	0.997086	1	1.98176	1981.76	1.57143	0.571429	In_person	Male
1	1	2021-03-04	18	181	109	52	XL	98	32	Aboriginal	5	6	1	2	0	1/3 of the way through, the shoulders and pectoral muscle were broader and more defined, also the hip width reduced proportionally	0	28	74	-1.33333	0	0	-0.998542	-1.05227	0	0	0.997086	1.10727	0	0	1	5.03647	5036.47	1.57143	0.571429	In_person	Male
1	1	2021-03-04	18	181	109	52	XL	98	32	Aboriginal	5	6	1	2	0	1/3 of the way through, the shoulders and pectoral muscle were broader and more defined, also the hip width reduced proportionally	0	29	172	0	0	0	0	-0.0875222	0	0	0	0.00766014	0	0	2	5.03093	5030.93	1.57143	-0.428571	In_person	Male
1	1	2021-03-04	18	181	109	52	XL	98	32	Aboriginal	5	6	1	2	0	1/3 of the way through, the shoulders and pectoral muscle were broader and more defined, also the hip width reduced proportionally	0	30	117	-0.666667	-0.666667	0.666667	-0.499271	-0.584573	-0.499271	0.499271	0.249272	0.341726	0.249272	0.249272	1	5.0788	5078.8	1.57143	0.571429	In_person	Male
1	1	2021-03-04	18	181	109	52	XL	98	32	Aboriginal	5	6	1	2	0	1/3 of the way through, the shoulders and pectoral muscle were broader and more defined, also the hip width reduced proportionally	0	31	341	2	2	0.666667	1.49781	1.65055	1.49781	0.499271	2.24344	2.72431	2.24344	0.249272	4	5.93027	5930.27	1.57143	-2.42857	In_person	Male
1	1	2021-03-04	18	181	109	52	XL	98	32	Aboriginal	5	6	1	2	0	1/3 of the way through, the shoulders and pectoral muscle were broader and more defined, also the hip width reduced proportionally	0	32	276	1.33333	0.666667	-0.666667	0.998542	0.999014	0.499271	-0.499271	0.997086	0.998028	0.249272	0.249272	2	2.73243	2732.43	1.57143	-0.428571	In_person	Male
1	1	2021-03-04	18	181	109	52	XL	98	32	Aboriginal	5	6	1	2	0	1/3 of the way through, the shoulders and pectoral muscle were broader and more defined, also the hip width reduced proportionally	0	33	266	1.33333	-0.666667	2	0.998542	0.999014	-0.499271	1.49781	0.997086	0.998028	0.249272	2.24344	2	2.64772	2647.72	1.57143	-0.428571	In_person	Male
1	1	2021-03-04	18	181	109	52	XL	98	32	Aboriginal	5	6	1	2	0	1/3 of the way through, the shoulders and pectoral muscle were broader and more defined, also the hip width reduced proportionally	0	34	227	0.666667	0.666667	-0.666667	0.499271	0.365835	0.499271	-0.499271	0.249272	0.133835	0.249272	0.249272	1	2.46676	2466.76	1.57143	0.571429	In_person	Male
1	1	2021-03-04	18	181	109	52	XL	98	32	Aboriginal	5	6	1	2	0	1/3 of the way through, the shoulders and pectoral muscle were broader and more defined, also the hip width reduced proportionally	0	35	188	0	1.33333	1.33333	0	-0.0875222	0.998542	0.998542	0	0.00766014	0.997086	0.997086	1	1.66636	1666.36	1.57143	0.571429	In_person	Male
1	1	2021-03-04	18	181	109	52	XL	98	32	Aboriginal	5	6	1	2	0	1/3 of the way through, the shoulders and pectoral muscle were broader and more defined, also the hip width reduced proportionally	0	36	44	-2	2	-1.33333	-1.49781	-1.29103	1.49781	-0.998542	2.24344	1.66676	2.24344	0.997086	1	1.36608	1366.08	1.57143	0.571429	In_person	Male
1	1	2021-03-04	18	181	109	52	XL	98	32	Aboriginal	5	6	1	2	0	1/3 of the way through, the shoulders and pectoral muscle were broader and more defined, also the hip width reduced proportionally	0	37	312	2	-0.666667	0	1.49781	1.65055	-0.499271	0	2.24344	2.72431	0.249272	0	2	2.06607	2066.07	1.57143	-0.428571	In_person	Male
1	1	2021-03-04	18	181	109	52	XL	98	32	Aboriginal	5	6	1	2	0	1/3 of the way through, the shoulders and pectoral muscle were broader and more defined, also the hip width reduced proportionally	0	38	162	0	-0.666667	-2	0	-0.0875222	-0.499271	-1.49781	0	0.00766014	0.249272	2.24344	1	1.73298	1732.98	1.57143	0.571429	In_person	Male
1	1	2021-03-04	18	181	109	52	XL	98	32	Aboriginal	5	6	1	2	0	1/3 of the way through, the shoulders and pectoral muscle were broader and more defined, also the hip width reduced proportionally	0	39	182	0	0.666667	2	0	-0.0875222	0.499271	1.49781	0	0.00766014	0.249272	2.24344	2	7.17657	7176.57	1.57143	-0.428571	In_person	Male
1	1	2021-03-04	18	181	109	52	XL	98	32	Aboriginal	5	6	1	2	0	1/3 of the way through, the shoulders and pectoral muscle were broader and more defined, also the hip width reduced proportionally	0	40	252	1.33333	-2	2	0.998542	0.999014	-1.49781	1.49781	0.997086	0.998028	2.24344	2.24344	1	5.47966	5479.66	1.57143	0.571429	In_person	Male
1	1	2021-03-04	18	181	109	52	XL	98	32	Aboriginal	5	6	1	2	0	1/3 of the way through, the shoulders and pectoral muscle were broader and more defined, also the hip width reduced proportionally	0	41	234	0.666667	1.33333	-0.666667	0.499271	0.365835	0.998542	-0.499271	0.249272	0.133835	0.997086	0.249272	1	1.25027	1250.27	1.57143	0.571429	In_person	Male
1	1	2021-03-04	18	181	109	52	XL	98	32	Aboriginal	5	6	1	2	0	1/3 of the way through, the shoulders and pectoral muscle were broader and more defined, also the hip width reduced proportionally	0	42	328	2	0.666667	1.33333	1.49781	1.65055	0.499271	0.998542	2.24344	2.72431	0.249272	0.997086	1	2.24932	2249.32	1.57143	0.571429	In_person	Male
1	1	2021-03-04	18	181	109	52	XL	98	32	Aboriginal	5	6	1	2	0	1/3 of the way through, the shoulders and pectoral muscle were broader and more defined, also the hip width reduced proportionally	0	43	172	0	0	0	0	-0.0875222	0	0	0	0.00766014	0	0	1	1.76654	1766.54	1.57143	0.571429	In_person	Male
1	1	2021-03-04	18	181	109	52	XL	98	32	Aboriginal	5	6	1	2	0	1/3 of the way through, the shoulders and pectoral muscle were broader and more defined, also the hip width reduced proportionally	0	44	130	-0.666667	0.666667	0	-0.499271	-0.584573	0.499271	0	0.249272	0.341726	0.249272	0	1	1.69921	1699.21	1.57143	0.571429	In_person	Male
1	1	2021-03-04	18	181	109	52	XL	98	32	Aboriginal	5	6	1	2	0	1/3 of the way through, the shoulders and pectoral muscle were broader and more defined, also the hip width reduced proportionally	0	45	199	0.666667	-2	-0.666667	0.499271	0.365835	-1.49781	-0.499271	0.249272	0.133835	2.24344	0.249272	2	1.48272	1482.72	1.57143	-0.428571	In_person	Male
1	1	2021-03-04	18	181	109	52	XL	98	32	Aboriginal	5	6	1	2	0	1/3 of the way through, the shoulders and pectoral muscle were broader and more defined, also the hip width reduced proportionally	0	46	320	2	0	0.666667	1.49781	1.65055	0	0.499271	2.24344	2.72431	0	0.249272	2	5.27872	5278.72	1.57143	-0.428571	In_person	Male
1	1	2021-03-04	18	181	109	52	XL	98	32	Aboriginal	5	6	1	2	0	1/3 of the way through, the shoulders and pectoral muscle were broader and more defined, also the hip width reduced proportionally	0	47	40	-2	1.33333	0.666667	-1.49781	-1.29103	0.998542	0.499271	2.24344	1.66676	0.997086	0.249272	1	1.08246	1082.46	1.57143	0.571429	In_person	Male
1	1	2021-03-04	18	181	109	52	XL	98	32	Aboriginal	5	6	1	2	0	1/3 of the way through, the shoulders and pectoral muscle were broader and more defined, also the hip width reduced proportionally	0	48	211	0.666667	-0.666667	-2	0.499271	0.365835	-0.499271	-1.49781	0.249272	0.133835	0.249272	2.24344	2	9.84193	9841.93	1.57143	-0.428571	In_person	Male
1	1	2021-03-04	18	181	109	52	XL	98	32	Aboriginal	5	6	1	2	0	1/3 of the way through, the shoulders and pectoral muscle were broader and more defined, also the hip width reduced proportionally	0	49	333	2	1.33333	0	1.49781	1.65055	0.998542	0	2.24344	2.72431	0.997086	0	2	3.39856	3398.56	1.57143	-0.428571	In_person	Male
1	1	2021-03-04	18	181	109	52	XL	98	32	Aboriginal	5	6	1	2	0	1/3 of the way through, the shoulders and pectoral muscle were broader and more defined, also the hip width reduced proportionally	0	50	158	0	-1.33333	0	0	-0.0875222	-0.998542	0	0	0.00766014	0.997086	0	1	1.11563	1115.63	1.57143	0.571429	In_person	Male
1	1	2021-03-04	18	181	109	52	XL	98	32	Aboriginal	5	6	1	2	0	1/3 of the way through, the shoulders and pectoral muscle were broader and more defined, also the hip width reduced proportionally	0	51	135	-0.666667	1.33333	-1.33333	-0.499271	-0.584573	0.998542	-0.998542	0.249272	0.341726	0.997086	0.997086	1	2.68134	2681.34	1.57143	0.571429	In_person	Male
1	1	2021-03-04	18	181	109	52	XL	98	32	Aboriginal	5	6	1	2	0	1/3 of the way through, the shoulders and pectoral muscle were broader and more defined, also the hip width reduced proportionally	0	52	174	0	0	1.33333	0	-0.0875222	0	0.998542	0	0.00766014	0	0.997086	1	1.93287	1932.87	1.57143	0.571429	In_person	Male
1	1	2021-03-04	18	181	109	52	XL	98	32	Aboriginal	5	6	1	2	0	1/3 of the way through, the shoulders and pectoral muscle were broader and more defined, also the hip width reduced proportionally	0	53	250	1.33333	-2	0.666667	0.998542	0.999014	-1.49781	0.499271	0.997086	0.998028	2.24344	0.249272	2	7.81121	7811.2	1.57143	-0.428571	In_person	Male
1	1	2021-03-04	18	181	109	52	XL	98	32	Aboriginal	5	6	1	2	0	1/3 of the way through, the shoulders and pectoral muscle were broader and more defined, also the hip width reduced proportionally	0	54	75	-1.33333	0	0.666667	-0.998542	-1.05227	0	0.499271	0.997086	1.10727	0	0.249272	1	1.43325	1433.25	1.57143	0.571429	In_person	Male
1	1	2021-03-04	18	181	109	52	XL	98	32	Aboriginal	5	6	1	2	0	1/3 of the way through, the shoulders and pectoral muscle were broader and more defined, also the hip width reduced proportionally	0	55	215	0.666667	-0.666667	0.666667	0.499271	0.365835	-0.499271	0.499271	0.249272	0.133835	0.249272	0.249272	2	6.07853	6078.53	1.57143	-0.428571	In_person	Male
1	1	2021-03-04	18	181	109	52	XL	98	32	Aboriginal	5	6	1	2	0	1/3 of the way through, the shoulders and pectoral muscle were broader and more defined, also the hip width reduced proportionally	0	56	229	0.666667	0.666667	0.666667	0.499271	0.365835	0.499271	0.499271	0.249272	0.133835	0.249272	0.249272	2	1.39983	1399.83	1.57143	-0.428571	In_person	Male
2	2	2021-03-04	34	166	77	49	S	103	S	Asian	4	4	1	1	0	Mostly by penis size, according to image change	0	1	172	0	0	0	0	-0.0875222	0	0	0	0.00766014	0	0	3	5.03823	5038.23	3.46429	0.464286	In_person	Male
2	2	2021-03-04	34	166	77	49	S	103	S	Asian	4	4	1	1	0	Mostly by penis size, according to image change	0	2	112	-0.666667	-1.33333	2	-0.499271	-0.584573	-0.998542	1.49781	0.249272	0.341726	0.997086	2.24344	5	2.28455	2284.55	3.46429	-1.53571	In_person	Male
2	2	2021-03-04	34	166	77	49	S	103	S	Asian	4	4	1	1	0	Mostly by penis size, according to image change	0	3	145	-0.666667	2	0.666667	-0.499271	-0.584573	1.49781	0.499271	0.249272	0.341726	2.24344	0.249272	5	5.10789	5107.89	3.46429	-1.53571	In_person	Male
2	2	2021-03-04	34	166	77	49	S	103	S	Asian	4	4	1	1	0	Mostly by penis size, according to image change	0	4	313	2	-0.666667	0.666667	1.49781	1.65055	-0.499271	0.499271	2.24344	2.72431	0.249272	0.249272	5	2.20038	2200.38	3.46429	-1.53571	In_person	Male
2	2	2021-03-04	34	166	77	49	S	103	S	Asian	4	4	1	1	0	Mostly by penis size, according to image change	0	5	239	0.666667	2	-2	0.499271	0.365835	1.49781	-1.49781	0.249272	0.133835	2.24344	2.24344	2	2.5325	2532.5	3.46429	1.46429	In_person	Male
2	2	2021-03-04	34	166	77	49	S	103	S	Asian	4	4	1	1	0	Mostly by penis size, according to image change	0	6	282	1.33333	1.33333	-1.33333	0.998542	0.999014	0.998542	-0.998542	0.997086	0.998028	0.997086	0.997086	1	1.51645	1516.45	3.46429	2.46429	In_person	Male
2	2	2021-03-04	34	166	77	49	S	103	S	Asian	4	4	1	1	0	Mostly by penis size, according to image change	0	7	180	0	0.666667	0.666667	0	-0.0875222	0.499271	0.499271	0	0.00766014	0.249272	0.249272	5	1.9313	1931.3	3.46429	-1.53571	In_person	Male
2	2	2021-03-04	34	166	77	49	S	103	S	Asian	4	4	1	1	0	Mostly by penis size, according to image change	0	8	203	0.666667	-2	2	0.499271	0.365835	-1.49781	1.49781	0.249272	0.133835	2.24344	2.24344	7	2.05022	2050.22	3.46429	-3.53571	In_person	Male
2	2	2021-03-04	34	166	77	49	S	103	S	Asian	4	4	1	1	0	Mostly by penis size, according to image change	0	9	126	-0.666667	0	2	-0.499271	-0.584573	0	1.49781	0.249272	0.341726	0	2.24344	6	1.28362	1283.62	3.46429	-2.53571	In_person	Male
2	2	2021-03-04	34	166	77	49	S	103	S	Asian	4	4	1	1	0	Mostly by penis size, according to image change	0	10	291	1.33333	2	0	0.998542	0.999014	1.49781	0	0.997086	0.998028	2.24344	0	4	2.39962	2399.62	3.46429	-0.535714	In_person	Male
2	2	2021-03-04	34	166	77	49	S	103	S	Asian	4	4	1	1	0	Mostly by penis size, according to image change	0	11	72	-1.33333	0	-1.33333	-0.998542	-1.05227	0	-0.998542	0.997086	1.10727	0	0.997086	1	1.40021	1400.21	3.46429	2.46429	In_person	Male
2	2	2021-03-04	34	166	77	49	S	103	S	Asian	4	4	1	1	0	Mostly by penis size, according to image change	0	12	153	0	-2	1.33333	0	-0.0875222	-1.49781	0.998542	0	0.00766014	2.24344	0.997086	5	1.91431	1914.31	3.46429	-1.53571	In_person	Male
2	2	2021-03-04	34	166	77	49	S	103	S	Asian	4	4	1	1	0	Mostly by penis size, according to image change	0	13	119	-0.666667	-0.666667	2	-0.499271	-0.584573	-0.499271	1.49781	0.249272	0.341726	0.249272	2.24344	6	1.55019	1550.19	3.46429	-2.53571	In_person	Male
2	2	2021-03-04	34	166	77	49	S	103	S	Asian	4	4	1	1	0	Mostly by penis size, according to image change	0	14	146	-0.666667	2	1.33333	-0.499271	-0.584573	1.49781	0.998542	0.249272	0.341726	2.24344	0.997086	6	1.61547	1615.47	3.46429	-2.53571	In_person	Male
2	2	2021-03-04	34	166	77	49	S	103	S	Asian	4	4	1	1	0	Mostly by penis size, according to image change	0	15	172	0	0	0	0	-0.0875222	0	0	0	0.00766014	0	0	5	1.4997	1499.7	3.46429	-1.53571	In_person	Male
2	2	2021-03-04	34	166	77	49	S	103	S	Asian	4	4	1	1	0	Mostly by penis size, according to image change	0	16	3	-2	-2	-0.666667	-1.49781	-1.29103	-1.49781	-0.499271	2.24344	1.66676	2.24344	0.249272	3	5.0456	5045.6	3.46429	0.464286	In_person	Male
2	2	2021-03-04	34	166	77	49	S	103	S	Asian	4	4	1	1	0	Mostly by penis size, according to image change	0	17	220	0.666667	0	-0.666667	0.499271	0.365835	0	-0.499271	0.249272	0.133835	0	0.249272	3	2.2669	2266.9	3.46429	0.464286	In_person	Male
2	2	2021-03-04	34	166	77	49	S	103	S	Asian	4	4	1	1	0	Mostly by penis size, according to image change	0	18	45	-2	2	-0.666667	-1.49781	-1.29103	1.49781	-0.499271	2.24344	1.66676	2.24344	0.249272	3	3.74789	3747.89	3.46429	0.464286	In_person	Male
2	2	2021-03-04	34	166	77	49	S	103	S	Asian	4	4	1	1	0	Mostly by penis size, according to image change	0	19	332	2	1.33333	-0.666667	1.49781	1.65055	0.998542	-0.499271	2.24344	2.72431	0.997086	0.249272	2	1.55012	1550.12	3.46429	1.46429	In_person	Male
2	2	2021-03-04	34	166	77	49	S	103	S	Asian	4	4	1	1	0	Mostly by penis size, according to image change	0	20	195	0	2	1.33333	0	-0.0875222	1.49781	0.998542	0	0.00766014	2.24344	0.997086	5	1.78208	1782.08	3.46429	-1.53571	In_person	Male
2	2	2021-03-04	34	166	77	49	S	103	S	Asian	4	4	1	1	0	Mostly by penis size, according to image change	0	21	314	2	-0.666667	1.33333	1.49781	1.65055	-0.499271	0.998542	2.24344	2.72431	0.249272	0.997086	5	1.81537	1815.37	3.46429	-1.53571	In_person	Male
2	2	2021-03-04	34	166	77	49	S	103	S	Asian	4	4	1	1	0	Mostly by penis size, according to image change	0	22	60	-1.33333	-1.33333	0	-0.998542	-1.05227	-0.998542	0	0.997086	1.10727	0.997086	0	4	1.64963	1649.63	3.46429	-0.535714	In_person	Male
2	2	2021-03-04	34	166	77	49	S	103	S	Asian	4	4	1	1	0	Mostly by penis size, according to image change	0	23	95	-1.33333	2	0	-0.998542	-1.05227	1.49781	0	0.997086	1.10727	2.24344	0	3	1.74833	1748.33	3.46429	0.464286	In_person	Male
2	2	2021-03-04	34	166	77	49	S	103	S	Asian	4	4	1	1	0	Mostly by penis size, according to image change	0	24	35	-2	0.666667	2	-1.49781	-1.29103	0.499271	1.49781	2.24344	1.66676	0.249272	2.24344	6	1.23444	1234.44	3.46429	-2.53571	In_person	Male
2	2	2021-03-04	34	166	77	49	S	103	S	Asian	4	4	1	1	0	Mostly by penis size, according to image change	0	25	51	-1.33333	-2	-1.33333	-0.998542	-1.05227	-1.49781	-0.998542	0.997086	1.10727	2.24344	0.997086	2	2.16608	2166.08	3.46429	1.46429	In_person	Male
2	2	2021-03-04	34	166	77	49	S	103	S	Asian	4	4	1	1	0	Mostly by penis size, according to image change	0	26	327	2	0.666667	0.666667	1.49781	1.65055	0.499271	0.499271	2.24344	2.72431	0.249272	0.249272	4	1.74946	1749.46	3.46429	-0.535714	In_person	Male
2	2	2021-03-04	34	166	77	49	S	103	S	Asian	4	4	1	1	0	Mostly by penis size, according to image change	0	27	141	-0.666667	2	-2	-0.499271	-0.584573	1.49781	-1.49781	0.249272	0.341726	2.24344	2.24344	1	1.53316	1533.16	3.46429	2.46429	In_person	Male
2	2	2021-03-04	34	166	77	49	S	103	S	Asian	4	4	1	1	0	Mostly by penis size, according to image change	0	28	58	-1.33333	-1.33333	-1.33333	-0.998542	-1.05227	-0.998542	-0.998542	0.997086	1.10727	0.997086	0.997086	2	5.03523	5035.23	3.46429	1.46429	In_person	Male
2	2	2021-03-04	34	166	77	49	S	103	S	Asian	4	4	1	1	0	Mostly by penis size, according to image change	0	29	172	0	0	0	0	-0.0875222	0	0	0	0.00766014	0	0	4	1.81563	1815.63	3.46429	-0.535714	In_person	Male
2	2	2021-03-04	34	166	77	49	S	103	S	Asian	4	4	1	1	0	Mostly by penis size, according to image change	0	30	236	0.666667	1.33333	0.666667	0.499271	0.365835	0.998542	0.499271	0.249272	0.133835	0.997086	0.249272	5	1.38245	1382.45	3.46429	-1.53571	In_person	Male
2	2	2021-03-04	34	166	77	49	S	103	S	Asian	4	4	1	1	0	Mostly by penis size, according to image change	0	31	118	-0.666667	-0.666667	1.33333	-0.499271	-0.584573	-0.499271	0.998542	0.249272	0.341726	0.249272	0.997086	6	1.41645	1416.45	3.46429	-2.53571	In_person	Male
2	2	2021-03-04	34	166	77	49	S	103	S	Asian	4	4	1	1	0	Mostly by penis size, according to image change	0	32	298	2	-2	0	1.49781	1.65055	-1.49781	0	2.24344	2.72431	2.24344	0	4	1.48155	1481.55	3.46429	-0.535714	In_person	Male
2	2	2021-03-04	34	166	77	49	S	103	S	Asian	4	4	1	1	0	Mostly by penis size, according to image change	0	33	338	2	2	-1.33333	1.49781	1.65055	1.49781	-0.998542	2.24344	2.72431	2.24344	0.997086	2	1.51718	1517.18	3.46429	1.46429	In_person	Male
2	2	2021-03-04	34	166	77	49	S	103	S	Asian	4	4	1	1	0	Mostly by penis size, according to image change	0	34	232	0.666667	1.33333	-2	0.499271	0.365835	0.998542	-1.49781	0.249272	0.133835	0.997086	2.24344	1	1.26688	1266.88	3.46429	2.46429	In_person	Male
2	2	2021-03-04	34	166	77	49	S	103	S	Asian	4	4	1	1	0	Mostly by penis size, according to image change	0	35	93	-1.33333	2	-1.33333	-0.998542	-1.05227	1.49781	-0.998542	0.997086	1.10727	2.24344	0.997086	1	1.15012	1150.12	3.46429	2.46429	In_person	Male
2	2	2021-03-04	34	166	77	49	S	103	S	Asian	4	4	1	1	0	Mostly by penis size, according to image change	0	36	270	1.33333	0	0	0.998542	0.999014	0	0	0.997086	0.998028	0	0	4	1.66654	1666.54	3.46429	-0.535714	In_person	Male
2	2	2021-03-04	34	166	77	49	S	103	S	Asian	4	4	1	1	0	Mostly by penis size, according to image change	0	37	101	-0.666667	-2	-0.666667	-0.499271	-0.584573	-1.49781	-0.499271	0.249272	0.341726	2.24344	0.249272	2	1.41643	1416.43	3.46429	1.46429	In_person	Male
2	2	2021-03-04	34	166	77	49	S	103	S	Asian	4	4	1	1	0	Mostly by penis size, according to image change	0	38	321	2	0	1.33333	1.49781	1.65055	0	0.998542	2.24344	2.72431	0	0.997086	5	1.39976	1399.76	3.46429	-1.53571	In_person	Male
2	2	2021-03-04	34	166	77	49	S	103	S	Asian	4	4	1	1	0	Mostly by penis size, according to image change	0	39	67	-1.33333	-0.666667	0	-0.998542	-1.05227	-0.499271	0	0.997086	1.10727	0.249272	0	2	3.83147	3831.47	3.46429	1.46429	In_person	Male
2	2	2021-03-04	34	166	77	49	S	103	S	Asian	4	4	1	1	0	Mostly by penis size, according to image change	0	40	54	-1.33333	-2	0.666667	-0.998542	-1.05227	-1.49781	0.499271	0.997086	1.10727	2.24344	0.249272	5	1.68304	1683.04	3.46429	-1.53571	In_person	Male
2	2	2021-03-04	34	166	77	49	S	103	S	Asian	4	4	1	1	0	Mostly by penis size, according to image change	0	41	316	2	0	-2	1.49781	1.65055	0	-1.49781	2.24344	2.72431	0	2.24344	1	1.35001	1350.01	3.46429	2.46429	In_person	Male
2	2	2021-03-04	34	166	77	49	S	103	S	Asian	4	4	1	1	0	Mostly by penis size, according to image change	0	42	168	0	-0.666667	2	0	-0.0875222	-0.499271	1.49781	0	0.00766014	0.249272	2.24344	6	1.66646	1666.46	3.46429	-2.53571	In_person	Male
2	2	2021-03-04	34	166	77	49	S	103	S	Asian	4	4	1	1	0	Mostly by penis size, according to image change	0	43	172	0	0	0	0	-0.0875222	0	0	0	0.00766014	0	0	4	1.79894	1798.94	3.46429	-0.535714	In_person	Male
2	2	2021-03-04	34	166	77	49	S	103	S	Asian	4	4	1	1	0	Mostly by penis size, according to image change	0	44	122	-0.666667	0	-0.666667	-0.499271	-0.584573	0	-0.499271	0.249272	0.341726	0	0.249272	3	1.23469	1234.69	3.46429	0.464286	In_person	Male
2	2	2021-03-04	34	166	77	49	S	103	S	Asian	4	4	1	1	0	Mostly by penis size, according to image change	0	45	97	-1.33333	2	1.33333	-0.998542	-1.05227	1.49781	0.998542	0.997086	1.10727	2.24344	0.997086	6	1.29914	1299.14	3.46429	-2.53571	In_person	Male
2	2	2021-03-04	34	166	77	49	S	103	S	Asian	4	4	1	1	0	Mostly by penis size, according to image change	0	46	176	0	0.666667	-2	0	-0.0875222	0.499271	-1.49781	0	0.00766014	0.249272	2.24344	1	1.44976	1449.76	3.46429	2.46429	In_person	Male
2	2	2021-03-04	34	166	77	49	S	103	S	Asian	4	4	1	1	0	Mostly by penis size, according to image change	0	47	290	1.33333	2	-0.666667	0.998542	0.999014	1.49781	-0.499271	0.997086	0.998028	2.24344	0.249272	1	1.33335	1333.35	3.46429	2.46429	In_person	Male
2	2	2021-03-04	34	166	77	49	S	103	S	Asian	4	4	1	1	0	Mostly by penis size, according to image change	0	48	283	1.33333	1.33333	-0.666667	0.998542	0.999014	0.998542	-0.499271	0.997086	0.998028	0.997086	0.249272	2	1.30072	1300.72	3.46429	1.46429	In_person	Male
2	2	2021-03-04	34	166	77	49	S	103	S	Asian	4	4	1	1	0	Mostly by penis size, according to image change	0	49	107	-0.666667	-1.33333	-1.33333	-0.499271	-0.584573	-0.998542	-0.998542	0.249272	0.341726	0.997086	0.997086	2	1.23251	1232.51	3.46429	1.46429	In_person	Male
2	2	2021-03-04	34	166	77	49	S	103	S	Asian	4	4	1	1	0	Mostly by penis size, according to image change	0	50	323	2	0.666667	-2	1.49781	1.65055	0.499271	-1.49781	2.24344	2.72431	0.249272	2.24344	2	1.19996	1199.96	3.46429	1.46429	In_person	Male
2	2	2021-03-04	34	166	77	49	S	103	S	Asian	4	4	1	1	0	Mostly by penis size, according to image change	0	51	86	-1.33333	1.33333	-1.33333	-0.998542	-1.05227	0.998542	-0.998542	0.997086	1.10727	0.997086	0.997086	2	1.29998	1299.98	3.46429	1.46429	In_person	Male
2	2	2021-03-04	34	166	77	49	S	103	S	Asian	4	4	1	1	0	Mostly by penis size, according to image change	0	52	17	-2	-0.666667	-0.666667	-1.49781	-1.29103	-0.499271	-0.499271	2.24344	1.66676	0.249272	0.249272	2	1.26522	1265.22	3.46429	1.46429	In_person	Male
2	2	2021-03-04	34	166	77	49	S	103	S	Asian	4	4	1	1	0	Mostly by penis size, according to image change	0	53	43	-2	2	-2	-1.49781	-1.29103	1.49781	-1.49781	2.24344	1.66676	2.24344	2.24344	1	1.16683	1166.83	3.46429	2.46429	In_person	Male
2	2	2021-03-04	34	166	77	49	S	103	S	Asian	4	4	1	1	0	Mostly by penis size, according to image change	0	54	268	1.33333	0	-1.33333	0.998542	0.999014	0	-0.998542	0.997086	0.998028	0	0.997086	2	1.25008	1250.08	3.46429	1.46429	In_person	Male
2	2	2021-03-04	34	166	77	49	S	103	S	Asian	4	4	1	1	0	Mostly by penis size, according to image change	0	55	280	1.33333	0.666667	2	0.998542	0.999014	0.499271	1.49781	0.997086	0.998028	0.249272	2.24344	6	1.20016	1200.16	3.46429	-2.53571	In_person	Male
2	2	2021-03-04	34	166	77	49	S	103	S	Asian	4	4	1	1	0	Mostly by penis size, according to image change	0	56	213	0.666667	-0.666667	-0.666667	0.499271	0.365835	-0.499271	-0.499271	0.249272	0.133835	0.249272	0.249272	3	1.51688	1516.88	3.46429	0.464286	In_person	Male
3	3	2021-03-05	19	190	70	45	M	92	32	Asian	4	3	1	2	0	Penis size, height, chest width After 5 figures thinking they couldn't all be the same	0	1	172	0	0	0	0	-0.0875222	0	0	0	0.00766014	0	0	3	9.28573	9285.73	3.42857	0.428571	In_person	Male
3	3	2021-03-05	19	190	70	45	M	92	32	Asian	4	3	1	2	0	Penis size, height, chest width After 5 figures thinking they couldn't all be the same	0	2	206	0.666667	-1.33333	-0.666667	0.499271	0.365835	-0.998542	-0.499271	0.249272	0.133835	0.997086	0.249272	3	5.01212	5012.12	3.42857	0.428571	In_person	Male
3	3	2021-03-05	19	190	70	45	M	92	32	Asian	4	3	1	2	0	Penis size, height, chest width After 5 figures thinking they couldn't all be the same	0	3	164	0	-0.666667	-0.666667	0	-0.0875222	-0.499271	-0.499271	0	0.00766014	0.249272	0.249272	4	1.58314	1583.14	3.42857	-0.571429	In_person	Male
3	3	2021-03-05	19	190	70	45	M	92	32	Asian	4	3	1	2	0	Penis size, height, chest width After 5 figures thinking they couldn't all be the same	0	4	165	0	-0.666667	0	0	-0.0875222	-0.499271	0	0	0.00766014	0.249272	0	3	1.56603	1566.03	3.42857	0.428571	In_person	Male
3	3	2021-03-05	19	190	70	45	M	92	32	Asian	4	3	1	2	0	Penis size, height, chest width After 5 figures thinking they couldn't all be the same	0	5	157	0	-1.33333	-0.666667	0	-0.0875222	-0.998542	-0.499271	0	0.00766014	0.997086	0.249272	4	1.79776	1797.76	3.42857	-0.571429	In_person	Male
3	3	2021-03-05	19	190	70	45	M	92	32	Asian	4	3	1	2	0	Penis size, height, chest width After 5 figures thinking they couldn't all be the same	0	6	77	-1.33333	0	2	-0.998542	-1.05227	0	1.49781	0.997086	1.10727	0	2.24344	4	2.03394	2033.94	3.42857	-0.571429	In_person	Male
3	3	2021-03-05	19	190	70	45	M	92	32	Asian	4	3	1	2	0	Penis size, height, chest width After 5 figures thinking they couldn't all be the same	0	7	297	2	-2	-0.666667	1.49781	1.65055	-1.49781	-0.499271	2.24344	2.72431	2.24344	0.249272	3	2.1827	2182.7	3.42857	0.428571	In_person	Male
3	3	2021-03-05	19	190	70	45	M	92	32	Asian	4	3	1	2	0	Penis size, height, chest width After 5 figures thinking they couldn't all be the same	0	8	131	-0.666667	0.666667	0.666667	-0.499271	-0.584573	0.499271	0.499271	0.249272	0.341726	0.249272	0.249272	4	1.68308	1683.08	3.42857	-0.571429	In_person	Male
3	3	2021-03-05	19	190	70	45	M	92	32	Asian	4	3	1	2	0	Penis size, height, chest width After 5 figures thinking they couldn't all be the same	0	9	105	-0.666667	-2	2	-0.499271	-0.584573	-1.49781	1.49781	0.249272	0.341726	2.24344	2.24344	3	0.850349	850.349	3.42857	0.428571	In_person	Male
3	3	2021-03-05	19	190	70	45	M	92	32	Asian	4	3	1	2	0	Penis size, height, chest width After 5 figures thinking they couldn't all be the same	0	10	114	-0.666667	-0.666667	-1.33333	-0.499271	-0.584573	-0.499271	-0.998542	0.249272	0.341726	0.249272	0.997086	4	0.966992	966.992	3.42857	-0.571429	In_person	Male
3	3	2021-03-05	19	190	70	45	M	92	32	Asian	4	3	1	2	0	Penis size, height, chest width After 5 figures thinking they couldn't all be the same	0	11	111	-0.666667	-1.33333	1.33333	-0.499271	-0.584573	-0.998542	0.998542	0.249272	0.341726	0.997086	0.997086	3	0.716267	716.268	3.42857	0.428571	In_person	Male
3	3	2021-03-05	19	190	70	45	M	92	32	Asian	4	3	1	2	0	Penis size, height, chest width After 5 figures thinking they couldn't all be the same	0	12	151	0	-2	0	0	-0.0875222	-1.49781	0	0	0.00766014	2.24344	0	3	1.43287	1432.87	3.42857	0.428571	In_person	Male
3	3	2021-03-05	19	190	70	45	M	92	32	Asian	4	3	1	2	0	Penis size, height, chest width After 5 figures thinking they couldn't all be the same	0	13	110	-0.666667	-1.33333	0.666667	-0.499271	-0.584573	-0.998542	0.499271	0.249272	0.341726	0.997086	0.249272	3	5.0259	5025.9	3.42857	0.428571	In_person	Male
3	3	2021-03-05	19	190	70	45	M	92	32	Asian	4	3	1	2	0	Penis size, height, chest width After 5 figures thinking they couldn't all be the same	0	14	139	-0.666667	1.33333	1.33333	-0.499271	-0.584573	0.998542	0.998542	0.249272	0.341726	0.997086	0.997086	4	1.15114	1151.14	3.42857	-0.571429	In_person	Male
3	3	2021-03-05	19	190	70	45	M	92	32	Asian	4	3	1	2	0	Penis size, height, chest width After 5 figures thinking they couldn't all be the same	0	15	172	0	0	0	0	-0.0875222	0	0	0	0.00766014	0	0	3	0.883945	883.945	3.42857	0.428571	In_person	Male
3	3	2021-03-05	19	190	70	45	M	92	32	Asian	4	3	1	2	0	Penis size, height, chest width After 5 figures thinking they couldn't all be the same	0	16	197	0.666667	-2	-2	0.499271	0.365835	-1.49781	-1.49781	0.249272	0.133835	2.24344	2.24344	3	3.64804	3648.04	3.42857	0.428571	In_person	Male
3	3	2021-03-05	19	190	70	45	M	92	32	Asian	4	3	1	2	0	Penis size, height, chest width After 5 figures thinking they couldn't all be the same	0	17	208	0.666667	-1.33333	0.666667	0.499271	0.365835	-0.998542	0.499271	0.249272	0.133835	0.997086	0.249272	3	1.18341	1183.41	3.42857	0.428571	In_person	Male
3	3	2021-03-05	19	190	70	45	M	92	32	Asian	4	3	1	2	0	Penis size, height, chest width After 5 figures thinking they couldn't all be the same	0	18	9	-2	-1.33333	-1.33333	-1.49781	-1.29103	-0.998542	-0.998542	2.24344	1.66676	0.997086	0.997086	3	1.41459	1414.59	3.42857	0.428571	In_person	Male
3	3	2021-03-05	19	190	70	45	M	92	32	Asian	4	3	1	2	0	Penis size, height, chest width After 5 figures thinking they couldn't all be the same	0	19	260	1.33333	-0.666667	-2	0.998542	0.999014	-0.499271	-1.49781	0.997086	0.998028	0.249272	2.24344	4	1.0012	1001.2	3.42857	-0.571429	In_person	Male
3	3	2021-03-05	19	190	70	45	M	92	32	Asian	4	3	1	2	0	Penis size, height, chest width After 5 figures thinking they couldn't all be the same	0	20	258	1.33333	-1.33333	1.33333	0.998542	0.999014	-0.998542	0.998542	0.997086	0.998028	0.997086	0.997086	3	0.999978	999.978	3.42857	0.428571	In_person	Male
3	3	2021-03-05	19	190	70	45	M	92	32	Asian	4	3	1	2	0	Penis size, height, chest width After 5 figures thinking they couldn't all be the same	0	21	143	-0.666667	2	-0.666667	-0.499271	-0.584573	1.49781	-0.499271	0.249272	0.341726	2.24344	0.249272	5	1.35005	1350.05	3.42857	-1.57143	In_person	Male
3	3	2021-03-05	19	190	70	45	M	92	32	Asian	4	3	1	2	0	Penis size, height, chest width After 5 figures thinking they couldn't all be the same	0	22	22	-2	0	-2	-1.49781	-1.29103	0	-1.49781	2.24344	1.66676	0	2.24344	4	2.64873	2648.73	3.42857	-0.571429	In_person	Male
3	3	2021-03-05	19	190	70	45	M	92	32	Asian	4	3	1	2	0	Penis size, height, chest width After 5 figures thinking they couldn't all be the same	0	23	171	0	0	-0.666667	0	-0.0875222	0	-0.499271	0	0.00766014	0	0.249272	3	0.816173	816.173	3.42857	0.428571	In_person	Male
3	3	2021-03-05	19	190	70	45	M	92	32	Asian	4	3	1	2	0	Penis size, height, chest width After 5 figures thinking they couldn't all be the same	0	24	305	2	-1.33333	0	1.49781	1.65055	-0.998542	0	2.24344	2.72431	0.997086	0	2	1.1989	1198.9	3.42857	1.42857	In_person	Male
3	3	2021-03-05	19	190	70	45	M	92	32	Asian	4	3	1	2	0	Penis size, height, chest width After 5 figures thinking they couldn't all be the same	0	25	324	2	0.666667	-1.33333	1.49781	1.65055	0.499271	-0.998542	2.24344	2.72431	0.249272	0.997086	3	0.651599	651.599	3.42857	0.428571	In_person	Male
3	3	2021-03-05	19	190	70	45	M	92	32	Asian	4	3	1	2	0	Penis size, height, chest width After 5 figures thinking they couldn't all be the same	0	26	61	-1.33333	-1.33333	0.666667	-0.998542	-1.05227	-0.998542	0.499271	0.997086	1.10727	0.997086	0.249272	4	1.23361	1233.61	3.42857	-0.571429	In_person	Male
3	3	2021-03-05	19	190	70	45	M	92	32	Asian	4	3	1	2	0	Penis size, height, chest width After 5 figures thinking they couldn't all be the same	0	27	16	-2	-0.666667	-1.33333	-1.49781	-1.29103	-0.499271	-0.998542	2.24344	1.66676	0.249272	0.997086	3	1.06612	1066.12	3.42857	0.428571	In_person	Male
3	3	2021-03-05	19	190	70	45	M	92	32	Asian	4	3	1	2	0	Penis size, height, chest width After 5 figures thinking they couldn't all be the same	0	28	336	2	1.33333	2	1.49781	1.65055	0.998542	1.49781	2.24344	2.72431	0.997086	2.24344	4	1.00081	1000.81	3.42857	-0.571429	In_person	Male
3	3	2021-03-05	19	190	70	45	M	92	32	Asian	4	3	1	2	0	Penis size, height, chest width After 5 figures thinking they couldn't all be the same	0	29	172	0	0	0	0	-0.0875222	0	0	0	0.00766014	0	0	3	1.20018	1200.18	3.42857	0.428571	In_person	Male
3	3	2021-03-05	19	190	70	45	M	92	32	Asian	4	3	1	2	0	Penis size, height, chest width After 5 figures thinking they couldn't all be the same	0	30	150	0	-2	-0.666667	0	-0.0875222	-1.49781	-0.499271	0	0.00766014	2.24344	0.249272	4	1.68279	1682.79	3.42857	-0.571429	In_person	Male
3	3	2021-03-05	19	190	70	45	M	92	32	Asian	4	3	1	2	0	Penis size, height, chest width After 5 figures thinking they couldn't all be the same	0	31	309	2	-0.666667	-2	1.49781	1.65055	-0.499271	-1.49781	2.24344	2.72431	0.249272	2.24344	3	5.0148	5014.8	3.42857	0.428571	In_person	Male
3	3	2021-03-05	19	190	70	45	M	92	32	Asian	4	3	1	2	0	Penis size, height, chest width After 5 figures thinking they couldn't all be the same	0	32	245	0.666667	2	2	0.499271	0.365835	1.49781	1.49781	0.249272	0.133835	2.24344	2.24344	4	2.11672	2116.72	3.42857	-0.571429	In_person	Male
3	3	2021-03-05	19	190	70	45	M	92	32	Asian	4	3	1	2	0	Penis size, height, chest width After 5 figures thinking they couldn't all be the same	0	33	63	-1.33333	-1.33333	2	-0.998542	-1.05227	-0.998542	1.49781	0.997086	1.10727	0.997086	2.24344	4	7.29517	7295.17	3.42857	-0.571429	In_person	Male
3	3	2021-03-05	19	190	70	45	M	92	32	Asian	4	3	1	2	0	Penis size, height, chest width After 5 figures thinking they couldn't all be the same	0	34	189	0	1.33333	2	0	-0.0875222	0.998542	1.49781	0	0.00766014	0.997086	2.24344	4	1.83293	1832.93	3.42857	-0.571429	In_person	Male
3	3	2021-03-05	19	190	70	45	M	92	32	Asian	4	3	1	2	0	Penis size, height, chest width After 5 figures thinking they couldn't all be the same	0	35	325	2	0.666667	-0.666667	1.49781	1.65055	0.499271	-0.499271	2.24344	2.72431	0.249272	0.249272	3	1.99925	1999.25	3.42857	0.428571	In_person	Male
3	3	2021-03-05	19	190	70	45	M	92	32	Asian	4	3	1	2	0	Penis size, height, chest width After 5 figures thinking they couldn't all be the same	0	36	4	-2	-2	0	-1.49781	-1.29103	-1.49781	0	2.24344	1.66676	2.24344	0	4	1.71635	1716.35	3.42857	-0.571429	In_person	Male
3	3	2021-03-05	19	190	70	45	M	92	32	Asian	4	3	1	2	0	Penis size, height, chest width After 5 figures thinking they couldn't all be the same	0	37	339	2	2	-0.666667	1.49781	1.65055	1.49781	-0.499271	2.24344	2.72431	2.24344	0.249272	3	2.69889	2698.89	3.42857	0.428571	In_person	Male
3	3	2021-03-05	19	190	70	45	M	92	32	Asian	4	3	1	2	0	Penis size, height, chest width After 5 figures thinking they couldn't all be the same	0	38	285	1.33333	1.33333	0.666667	0.998542	0.999014	0.998542	0.499271	0.997086	0.998028	0.997086	0.249272	4	1.10023	1100.23	3.42857	-0.571429	In_person	Male
3	3	2021-03-05	19	190	70	45	M	92	32	Asian	4	3	1	2	0	Penis size, height, chest width After 5 figures thinking they couldn't all be the same	0	39	154	0	-2	2	0	-0.0875222	-1.49781	1.49781	0	0.00766014	2.24344	2.24344	3	2.43307	2433.07	3.42857	0.428571	In_person	Male
3	3	2021-03-05	19	190	70	45	M	92	32	Asian	4	3	1	2	0	Penis size, height, chest width After 5 figures thinking they couldn't all be the same	0	40	27	-2	0	1.33333	-1.49781	-1.29103	0	0.998542	2.24344	1.66676	0	0.997086	4	1.39994	1399.94	3.42857	-0.571429	In_person	Male
3	3	2021-03-05	19	190	70	45	M	92	32	Asian	4	3	1	2	0	Penis size, height, chest width After 5 figures thinking they couldn't all be the same	0	41	212	0.666667	-0.666667	-1.33333	0.499271	0.365835	-0.499271	-0.998542	0.249272	0.133835	0.249272	0.997086	3	2.03297	2032.97	3.42857	0.428571	In_person	Male
3	3	2021-03-05	19	190	70	45	M	92	32	Asian	4	3	1	2	0	Penis size, height, chest width After 5 figures thinking they couldn't all be the same	0	42	57	-1.33333	-1.33333	-2	-0.998542	-1.05227	-0.998542	-1.49781	0.997086	1.10727	0.997086	2.24344	3	2.649	2649	3.42857	0.428571	In_person	Male
3	3	2021-03-05	19	190	70	45	M	92	32	Asian	4	3	1	2	0	Penis size, height, chest width After 5 figures thinking they couldn't all be the same	0	43	172	0	0	0	0	-0.0875222	0	0	0	0.00766014	0	0	4	1.04927	1049.27	3.42857	-0.571429	In_person	Male
3	3	2021-03-05	19	190	70	45	M	92	32	Asian	4	3	1	2	0	Penis size, height, chest width After 5 figures thinking they couldn't all be the same	0	44	177	0	0.666667	-1.33333	0	-0.0875222	0.499271	-0.998542	0	0.00766014	0.249272	0.997086	3	1.00033	1000.33	3.42857	0.428571	In_person	Male
3	3	2021-03-05	19	190	70	45	M	92	32	Asian	4	3	1	2	0	Penis size, height, chest width After 5 figures thinking they couldn't all be the same	0	45	73	-1.33333	0	-0.666667	-0.998542	-1.05227	0	-0.499271	0.997086	1.10727	0	0.249272	3	1.11683	1116.83	3.42857	0.428571	In_person	Male
3	3	2021-03-05	19	190	70	45	M	92	32	Asian	4	3	1	2	0	Penis size, height, chest width After 5 figures thinking they couldn't all be the same	0	46	52	-1.33333	-2	-0.666667	-0.998542	-1.05227	-1.49781	-0.499271	0.997086	1.10727	2.24344	0.249272	3	1.71686	1716.86	3.42857	0.428571	In_person	Male
3	3	2021-03-05	19	190	70	45	M	92	32	Asian	4	3	1	2	0	Penis size, height, chest width After 5 figures thinking they couldn't all be the same	0	47	64	-1.33333	-0.666667	-2	-0.998542	-1.05227	-0.499271	-1.49781	0.997086	1.10727	0.249272	2.24344	4	0.833806	833.806	3.42857	-0.571429	In_person	Male
3	3	2021-03-05	19	190	70	45	M	92	32	Asian	4	3	1	2	0	Penis size, height, chest width After 5 figures thinking they couldn't all be the same	0	48	315	2	-0.666667	2	1.49781	1.65055	-0.499271	1.49781	2.24344	2.72431	0.249272	2.24344	3	1.24988	1249.88	3.42857	0.428571	In_person	Male
3	3	2021-03-05	19	190	70	45	M	92	32	Asian	4	3	1	2	0	Penis size, height, chest width After 5 figures thinking they couldn't all be the same	0	49	71	-1.33333	0	-2	-0.998542	-1.05227	0	-1.49781	0.997086	1.10727	0	2.24344	4	1.3833	1383.3	3.42857	-0.571429	In_person	Male
3	3	2021-03-05	19	190	70	45	M	92	32	Asian	4	3	1	2	0	Penis size, height, chest width After 5 figures thinking they couldn't all be the same	0	50	204	0.666667	-1.33333	-2	0.499271	0.365835	-0.998542	-1.49781	0.249272	0.133835	0.997086	2.24344	3	0.68391	683.91	3.42857	0.428571	In_person	Male
3	3	2021-03-05	19	190	70	45	M	92	32	Asian	4	3	1	2	0	Penis size, height, chest width After 5 figures thinking they couldn't all be the same	0	51	251	1.33333	-2	1.33333	0.998542	0.999014	-1.49781	0.998542	0.997086	0.998028	2.24344	0.997086	4	1.24828	1248.28	3.42857	-0.571429	In_person	Male
3	3	2021-03-05	19	190	70	45	M	92	32	Asian	4	3	1	2	0	Penis size, height, chest width After 5 figures thinking they couldn't all be the same	0	52	179	0	0.666667	0	0	-0.0875222	0.499271	0	0	0.00766014	0.249272	0	3	0.784886	784.885	3.42857	0.428571	In_person	Male
3	3	2021-03-05	19	190	70	45	M	92	32	Asian	4	3	1	2	0	Penis size, height, chest width After 5 figures thinking they couldn't all be the same	0	53	296	2	-2	-1.33333	1.49781	1.65055	-1.49781	-0.998542	2.24344	2.72431	2.24344	0.997086	4	0.983599	983.599	3.42857	-0.571429	In_person	Male
3	3	2021-03-05	19	190	70	45	M	92	32	Asian	4	3	1	2	0	Penis size, height, chest width After 5 figures thinking they couldn't all be the same	0	54	148	0	-2	-2	0	-0.0875222	-1.49781	-1.49781	0	0.00766014	2.24344	2.24344	3	0.900346	900.346	3.42857	0.428571	In_person	Male
3	3	2021-03-05	19	190	70	45	M	92	32	Asian	4	3	1	2	0	Penis size, height, chest width After 5 figures thinking they couldn't all be the same	0	55	132	-0.666667	0.666667	1.33333	-0.499271	-0.584573	0.499271	0.998542	0.249272	0.341726	0.249272	0.997086	4	0.933624	933.624	3.42857	-0.571429	In_person	Male
3	3	2021-03-05	19	190	70	45	M	92	32	Asian	4	3	1	2	0	Penis size, height, chest width After 5 figures thinking they couldn't all be the same	0	56	82	-1.33333	0.666667	0.666667	-0.998542	-1.05227	0.499271	0.499271	0.997086	1.10727	0.249272	0.249272	3	1.15009	1150.09	3.42857	0.428571	In_person	Male
4	4	2021-03-06	22	182	77	46	L	87	NA	Caucasian	5	6	1	1	0	Height, shoulder breadth, hip size, penis size, I noticed all but penis size very quickly, I noticed penis size after about ten images	0	1	172	0	0	0	0	-0.0875222	0	0	0	0.00766014	0	0	2	33.2523	33252.3	2.30357	0.303571	In_person	Male
4	4	2021-03-06	22	182	77	46	L	87	NA	Caucasian	5	6	1	1	0	Height, shoulder breadth, hip size, penis size, I noticed all but penis size very quickly, I noticed penis size after about ten images	0	2	235	0.666667	1.33333	0	0.499271	0.365835	0.998542	0	0.249272	0.133835	0.997086	0	3	5.03399	5033.99	2.30357	-0.696429	In_person	Male
4	4	2021-03-06	22	182	77	46	L	87	NA	Caucasian	5	6	1	1	0	Height, shoulder breadth, hip size, penis size, I noticed all but penis size very quickly, I noticed penis size after about ten images	0	3	238	0.666667	1.33333	2	0.499271	0.365835	0.998542	1.49781	0.249272	0.133835	0.997086	2.24344	2	5.29769	5297.69	2.30357	0.303571	In_person	Male
4	4	2021-03-06	22	182	77	46	L	87	NA	Caucasian	5	6	1	1	0	Height, shoulder breadth, hip size, penis size, I noticed all but penis size very quickly, I noticed penis size after about ten images	0	4	222	0.666667	0	0.666667	0.499271	0.365835	0	0.499271	0.249272	0.133835	0	0.249272	2	2.2326	2232.6	2.30357	0.303571	In_person	Male
4	4	2021-03-06	22	182	77	46	L	87	NA	Caucasian	5	6	1	1	0	Height, shoulder breadth, hip size, penis size, I noticed all but penis size very quickly, I noticed penis size after about ten images	0	5	289	1.33333	2	-1.33333	0.998542	0.999014	1.49781	-0.998542	0.997086	0.998028	2.24344	0.997086	3	2.88087	2880.87	2.30357	-0.696429	In_person	Male
4	4	2021-03-06	22	182	77	46	L	87	NA	Caucasian	5	6	1	1	0	Height, shoulder breadth, hip size, penis size, I noticed all but penis size very quickly, I noticed penis size after about ten images	0	6	281	1.33333	1.33333	-2	0.998542	0.999014	0.998542	-1.49781	0.997086	0.998028	0.997086	2.24344	3	3.38204	3382.04	2.30357	-0.696429	In_person	Male
4	4	2021-03-06	22	182	77	46	L	87	NA	Caucasian	5	6	1	1	0	Height, shoulder breadth, hip size, penis size, I noticed all but penis size very quickly, I noticed penis size after about ten images	0	7	169	0	0	-2	0	-0.0875222	0	-1.49781	0	0.00766014	0	2.24344	2	2.98199	2981.99	2.30357	0.303571	In_person	Male
4	4	2021-03-06	22	182	77	46	L	87	NA	Caucasian	5	6	1	1	0	Height, shoulder breadth, hip size, penis size, I noticed all but penis size very quickly, I noticed penis size after about ten images	0	8	274	1.33333	0.666667	-2	0.998542	0.999014	0.499271	-1.49781	0.997086	0.998028	0.249272	2.24344	2	2.66541	2665.41	2.30357	0.303571	In_person	Male
4	4	2021-03-06	22	182	77	46	L	87	NA	Caucasian	5	6	1	1	0	Height, shoulder breadth, hip size, penis size, I noticed all but penis size very quickly, I noticed penis size after about ten images	0	9	108	-0.666667	-1.33333	-0.666667	-0.499271	-0.584573	-0.998542	-0.499271	0.249272	0.341726	0.997086	0.249272	1	2.4659	2465.9	2.30357	1.30357	In_person	Male
4	4	2021-03-06	22	182	77	46	L	87	NA	Caucasian	5	6	1	1	0	Height, shoulder breadth, hip size, penis size, I noticed all but penis size very quickly, I noticed penis size after about ten images	0	10	300	2	-2	1.33333	1.49781	1.65055	-1.49781	0.998542	2.24344	2.72431	2.24344	0.997086	1	1.23348	1233.48	2.30357	1.30357	In_person	Male
4	4	2021-03-06	22	182	77	46	L	87	NA	Caucasian	5	6	1	1	0	Height, shoulder breadth, hip size, penis size, I noticed all but penis size very quickly, I noticed penis size after about ten images	0	11	217	0.666667	-0.666667	2	0.499271	0.365835	-0.499271	1.49781	0.249272	0.133835	0.249272	2.24344	2	10.7257	10725.7	2.30357	0.303571	In_person	Male
4	4	2021-03-06	22	182	77	46	L	87	NA	Caucasian	5	6	1	1	0	Height, shoulder breadth, hip size, penis size, I noticed all but penis size very quickly, I noticed penis size after about ten images	0	12	79	-1.33333	0.666667	-1.33333	-0.998542	-1.05227	0.499271	-0.998542	0.997086	1.10727	0.249272	0.997086	1	5.71255	5712.55	2.30357	1.30357	In_person	Male
4	4	2021-03-06	22	182	77	46	L	87	NA	Caucasian	5	6	1	1	0	Height, shoulder breadth, hip size, penis size, I noticed all but penis size very quickly, I noticed penis size after about ten images	0	13	133	-0.666667	0.666667	2	-0.499271	-0.584573	0.499271	1.49781	0.249272	0.341726	0.249272	2.24344	2	9.06788	9067.88	2.30357	0.303571	In_person	Male
4	4	2021-03-06	22	182	77	46	L	87	NA	Caucasian	5	6	1	1	0	Height, shoulder breadth, hip size, penis size, I noticed all but penis size very quickly, I noticed penis size after about ten images	0	14	186	0	1.33333	0	0	-0.0875222	0.998542	0	0	0.00766014	0.997086	0	2	2.8135	2813.5	2.30357	0.303571	In_person	Male
4	4	2021-03-06	22	182	77	46	L	87	NA	Caucasian	5	6	1	1	0	Height, shoulder breadth, hip size, penis size, I noticed all but penis size very quickly, I noticed penis size after about ten images	0	15	172	0	0	0	0	-0.0875222	0	0	0	0.00766014	0	0	1	5.76396	5763.96	2.30357	1.30357	In_person	Male
4	4	2021-03-06	22	182	77	46	L	87	NA	Caucasian	5	6	1	1	0	Height, shoulder breadth, hip size, penis size, I noticed all but penis size very quickly, I noticed penis size after about ten images	0	16	49	-2	2	2	-1.49781	-1.29103	1.49781	1.49781	2.24344	1.66676	2.24344	2.24344	2	3.315	3315	2.30357	0.303571	In_person	Male
4	4	2021-03-06	22	182	77	46	L	87	NA	Caucasian	5	6	1	1	0	Height, shoulder breadth, hip size, penis size, I noticed all but penis size very quickly, I noticed penis size after about ten images	0	17	286	1.33333	1.33333	1.33333	0.998542	0.999014	0.998542	0.998542	0.997086	0.998028	0.997086	0.997086	4	5.00373	5003.73	2.30357	-1.69643	In_person	Male
4	4	2021-03-06	22	182	77	46	L	87	NA	Caucasian	5	6	1	1	0	Height, shoulder breadth, hip size, penis size, I noticed all but penis size very quickly, I noticed penis size after about ten images	0	18	32	-2	0.666667	0	-1.49781	-1.29103	0.499271	0	2.24344	1.66676	0.249272	0	1	5.23065	5230.65	2.30357	1.30357	In_person	Male
4	4	2021-03-06	22	182	77	46	L	87	NA	Caucasian	5	6	1	1	0	Height, shoulder breadth, hip size, penis size, I noticed all but penis size very quickly, I noticed penis size after about ten images	0	19	124	-0.666667	0	0.666667	-0.499271	-0.584573	0	0.499271	0.249272	0.341726	0	0.249272	1	1.16663	1166.63	2.30357	1.30357	In_person	Male
4	4	2021-03-06	22	182	77	46	L	87	NA	Caucasian	5	6	1	1	0	Height, shoulder breadth, hip size, penis size, I noticed all but penis size very quickly, I noticed penis size after about ten images	0	20	137	-0.666667	1.33333	0	-0.499271	-0.584573	0.998542	0	0.249272	0.341726	0.997086	0	2	2.39827	2398.27	2.30357	0.303571	In_person	Male
4	4	2021-03-06	22	182	77	46	L	87	NA	Caucasian	5	6	1	1	0	Height, shoulder breadth, hip size, penis size, I noticed all but penis size very quickly, I noticed penis size after about ten images	0	21	219	0.666667	0	-1.33333	0.499271	0.365835	0	-0.998542	0.249272	0.133835	0	0.997086	3	3.33182	3331.82	2.30357	-0.696429	In_person	Male
4	4	2021-03-06	22	182	77	46	L	87	NA	Caucasian	5	6	1	1	0	Height, shoulder breadth, hip size, penis size, I noticed all but penis size very quickly, I noticed penis size after about ten images	0	22	55	-1.33333	-2	1.33333	-0.998542	-1.05227	-1.49781	0.998542	0.997086	1.10727	2.24344	0.997086	2	6.59602	6596.02	2.30357	0.303571	In_person	Male
4	4	2021-03-06	22	182	77	46	L	87	NA	Caucasian	5	6	1	1	0	Height, shoulder breadth, hip size, penis size, I noticed all but penis size very quickly, I noticed penis size after about ten images	0	23	144	-0.666667	2	0	-0.499271	-0.584573	1.49781	0	0.249272	0.341726	2.24344	0	3	2.34911	2349.11	2.30357	-0.696429	In_person	Male
4	4	2021-03-06	22	182	77	46	L	87	NA	Caucasian	5	6	1	1	0	Height, shoulder breadth, hip size, penis size, I noticed all but penis size very quickly, I noticed penis size after about ten images	0	24	210	0.666667	-1.33333	2	0.499271	0.365835	-0.998542	1.49781	0.249272	0.133835	0.997086	2.24344	3	7.66159	7661.59	2.30357	-0.696429	In_person	Male
4	4	2021-03-06	22	182	77	46	L	87	NA	Caucasian	5	6	1	1	0	Height, shoulder breadth, hip size, penis size, I noticed all but penis size very quickly, I noticed penis size after about ten images	0	25	170	0	0	-1.33333	0	-0.0875222	0	-0.998542	0	0.00766014	0	0.997086	2	3.78043	3780.43	2.30357	0.303571	In_person	Male
4	4	2021-03-06	22	182	77	46	L	87	NA	Caucasian	5	6	1	1	0	Height, shoulder breadth, hip size, penis size, I noticed all but penis size very quickly, I noticed penis size after about ten images	0	26	310	2	-0.666667	-1.33333	1.49781	1.65055	-0.499271	-0.998542	2.24344	2.72431	0.249272	0.997086	2	3.19841	3198.41	2.30357	0.303571	In_person	Male
4	4	2021-03-06	22	182	77	46	L	87	NA	Caucasian	5	6	1	1	0	Height, shoulder breadth, hip size, penis size, I noticed all but penis size very quickly, I noticed penis size after about ten images	0	27	172	0	0	0	0	-0.0875222	0	0	0	0.00766014	0	0	2	11.1734	11173.4	2.30357	0.303571	In_person	Male
4	4	2021-03-06	22	182	77	46	L	87	NA	Caucasian	5	6	1	1	0	Height, shoulder breadth, hip size, penis size, I noticed all but penis size very quickly, I noticed penis size after about ten images	0	28	200	0.666667	-2	0	0.499271	0.365835	-1.49781	0	0.249272	0.133835	2.24344	0	1	5.58064	5580.64	2.30357	1.30357	In_person	Male
4	4	2021-03-06	22	182	77	46	L	87	NA	Caucasian	5	6	1	1	0	Height, shoulder breadth, hip size, penis size, I noticed all but penis size very quickly, I noticed penis size after about ten images	0	29	172	0	0	0	0	-0.0875222	0	0	0	0.00766014	0	0	1	2.36578	2365.78	2.30357	1.30357	In_person	Male
4	4	2021-03-06	22	182	77	46	L	87	NA	Caucasian	5	6	1	1	0	Height, shoulder breadth, hip size, penis size, I noticed all but penis size very quickly, I noticed penis size after about ten images	0	30	161	0	-1.33333	2	0	-0.0875222	-0.998542	1.49781	0	0.00766014	0.997086	2.24344	3	2.7807	2780.7	2.30357	-0.696429	In_person	Male
4	4	2021-03-06	22	182	77	46	L	87	NA	Caucasian	5	6	1	1	0	Height, shoulder breadth, hip size, penis size, I noticed all but penis size very quickly, I noticed penis size after about ten images	0	31	255	1.33333	-1.33333	-0.666667	0.998542	0.999014	-0.998542	-0.499271	0.997086	0.998028	0.997086	0.249272	2	1.98184	1981.84	2.30357	0.303571	In_person	Male
4	4	2021-03-06	22	182	77	46	L	87	NA	Caucasian	5	6	1	1	0	Height, shoulder breadth, hip size, penis size, I noticed all but penis size very quickly, I noticed penis size after about ten images	0	32	138	-0.666667	1.33333	0.666667	-0.499271	-0.584573	0.998542	0.499271	0.249272	0.341726	0.997086	0.249272	3	5.0264	5026.4	2.30357	-0.696429	In_person	Male
4	4	2021-03-06	22	182	77	46	L	87	NA	Caucasian	5	6	1	1	0	Height, shoulder breadth, hip size, penis size, I noticed all but penis size very quickly, I noticed penis size after about ten images	0	33	218	0.666667	0	-2	0.499271	0.365835	0	-1.49781	0.249272	0.133835	0	2.24344	3	4.99559	4995.59	2.30357	-0.696429	In_person	Male
4	4	2021-03-06	22	182	77	46	L	87	NA	Caucasian	5	6	1	1	0	Height, shoulder breadth, hip size, penis size, I noticed all but penis size very quickly, I noticed penis size after about ten images	0	34	11	-2	-1.33333	0	-1.49781	-1.29103	-0.998542	0	2.24344	1.66676	0.997086	0	2	5.01721	5017.21	2.30357	0.303571	In_person	Male
4	4	2021-03-06	22	182	77	46	L	87	NA	Caucasian	5	6	1	1	0	Height, shoulder breadth, hip size, penis size, I noticed all but penis size very quickly, I noticed penis size after about ten images	0	35	277	1.33333	0.666667	0	0.998542	0.999014	0.499271	0	0.997086	0.998028	0.249272	0	3	6.6964	6696.4	2.30357	-0.696429	In_person	Male
4	4	2021-03-06	22	182	77	46	L	87	NA	Caucasian	5	6	1	1	0	Height, shoulder breadth, hip size, penis size, I noticed all but penis size very quickly, I noticed penis size after about ten images	0	36	249	1.33333	-2	0	0.998542	0.999014	-1.49781	0	0.997086	0.998028	2.24344	0	3	5.27985	5279.85	2.30357	-0.696429	In_person	Male
4	4	2021-03-06	22	182	77	46	L	87	NA	Caucasian	5	6	1	1	0	Height, shoulder breadth, hip size, penis size, I noticed all but penis size very quickly, I noticed penis size after about ten images	0	37	207	0.666667	-1.33333	0	0.499271	0.365835	-0.998542	0	0.249272	0.133835	0.997086	0	2	2.00031	2000.31	2.30357	0.303571	In_person	Male
4	4	2021-03-06	22	182	77	46	L	87	NA	Caucasian	5	6	1	1	0	Height, shoulder breadth, hip size, penis size, I noticed all but penis size very quickly, I noticed penis size after about ten images	0	38	198	0.666667	-2	-1.33333	0.499271	0.365835	-1.49781	-0.998542	0.249272	0.133835	2.24344	0.997086	2	1.96641	1966.41	2.30357	0.303571	In_person	Male
4	4	2021-03-06	22	182	77	46	L	87	NA	Caucasian	5	6	1	1	0	Height, shoulder breadth, hip size, penis size, I noticed all but penis size very quickly, I noticed penis size after about ten images	0	39	116	-0.666667	-0.666667	0	-0.499271	-0.584573	-0.499271	0	0.249272	0.341726	0.249272	0	1	1.93307	1933.07	2.30357	1.30357	In_person	Male
4	4	2021-03-06	22	182	77	46	L	87	NA	Caucasian	5	6	1	1	0	Height, shoulder breadth, hip size, penis size, I noticed all but penis size very quickly, I noticed penis size after about ten images	0	40	28	-2	0	2	-1.49781	-1.29103	0	1.49781	2.24344	1.66676	0	2.24344	2	3.26393	3263.93	2.30357	0.303571	In_person	Male
4	4	2021-03-06	22	182	77	46	L	87	NA	Caucasian	5	6	1	1	0	Height, shoulder breadth, hip size, penis size, I noticed all but penis size very quickly, I noticed penis size after about ten images	0	41	228	0.666667	0.666667	0	0.499271	0.365835	0.499271	0	0.249272	0.133835	0.249272	0	3	2.16667	2166.67	2.30357	-0.696429	In_person	Male
4	4	2021-03-06	22	182	77	46	L	87	NA	Caucasian	5	6	1	1	0	Height, shoulder breadth, hip size, penis size, I noticed all but penis size very quickly, I noticed penis size after about ten images	0	42	192	0	2	-0.666667	0	-0.0875222	1.49781	-0.499271	0	0.00766014	2.24344	0.249272	3	1.40005	1400.05	2.30357	-0.696429	In_person	Male
4	4	2021-03-06	22	182	77	46	L	87	NA	Caucasian	5	6	1	1	0	Height, shoulder breadth, hip size, penis size, I noticed all but penis size very quickly, I noticed penis size after about ten images	0	43	172	0	0	0	0	-0.0875222	0	0	0	0.00766014	0	0	2	1.81644	1816.44	2.30357	0.303571	In_person	Male
4	4	2021-03-06	22	182	77	46	L	87	NA	Caucasian	5	6	1	1	0	Height, shoulder breadth, hip size, penis size, I noticed all but penis size very quickly, I noticed penis size after about ten images	0	44	275	1.33333	0.666667	-1.33333	0.998542	0.999014	0.499271	-0.998542	0.997086	0.998028	0.249272	0.997086	4	4.99974	4999.74	2.30357	-1.69643	In_person	Male
4	4	2021-03-06	22	182	77	46	L	87	NA	Caucasian	5	6	1	1	0	Height, shoulder breadth, hip size, penis size, I noticed all but penis size very quickly, I noticed penis size after about ten images	0	45	303	2	-1.33333	-1.33333	1.49781	1.65055	-0.998542	-0.998542	2.24344	2.72431	0.997086	0.997086	3	1.43261	1432.61	2.30357	-0.696429	In_person	Male
4	4	2021-03-06	22	182	77	46	L	87	NA	Caucasian	5	6	1	1	0	Height, shoulder breadth, hip size, penis size, I noticed all but penis size very quickly, I noticed penis size after about ten images	0	46	5	-2	-2	0.666667	-1.49781	-1.29103	-1.49781	0.499271	2.24344	1.66676	2.24344	0.249272	1	5.49794	5497.94	2.30357	1.30357	In_person	Male
4	4	2021-03-06	22	182	77	46	L	87	NA	Caucasian	5	6	1	1	0	Height, shoulder breadth, hip size, penis size, I noticed all but penis size very quickly, I noticed penis size after about ten images	0	47	331	2	1.33333	-1.33333	1.49781	1.65055	0.998542	-0.998542	2.24344	2.72431	0.997086	0.997086	3	5.0574	5057.4	2.30357	-0.696429	In_person	Male
4	4	2021-03-06	22	182	77	46	L	87	NA	Caucasian	5	6	1	1	0	Height, shoulder breadth, hip size, penis size, I noticed all but penis size very quickly, I noticed penis size after about ten images	0	48	243	0.666667	2	0.666667	0.499271	0.365835	1.49781	0.499271	0.249272	0.133835	2.24344	0.249272	3	5.34823	5348.23	2.30357	-0.696429	In_person	Male
4	4	2021-03-06	22	182	77	46	L	87	NA	Caucasian	5	6	1	1	0	Height, shoulder breadth, hip size, penis size, I noticed all but penis size very quickly, I noticed penis size after about ten images	0	49	343	2	2	2	1.49781	1.65055	1.49781	1.49781	2.24344	2.72431	2.24344	2.24344	4	1.08357	1083.57	2.30357	-1.69643	In_person	Male
4	4	2021-03-06	22	182	77	46	L	87	NA	Caucasian	5	6	1	1	0	Height, shoulder breadth, hip size, penis size, I noticed all but penis size very quickly, I noticed penis size after about ten images	0	50	92	-1.33333	2	-2	-0.998542	-1.05227	1.49781	-1.49781	0.997086	1.10727	2.24344	2.24344	3	2.04897	2048.97	2.30357	-0.696429	In_person	Male
4	4	2021-03-06	22	182	77	46	L	87	NA	Caucasian	5	6	1	1	0	Height, shoulder breadth, hip size, penis size, I noticed all but penis size very quickly, I noticed penis size after about ten images	0	51	224	0.666667	0	2	0.499271	0.365835	0	1.49781	0.249272	0.133835	0	2.24344	4	3.89759	3897.59	2.30357	-1.69643	In_person	Male
4	4	2021-03-06	22	182	77	46	L	87	NA	Caucasian	5	6	1	1	0	Height, shoulder breadth, hip size, penis size, I noticed all but penis size very quickly, I noticed penis size after about ten images	0	52	149	0	-2	-1.33333	0	-0.0875222	-1.49781	-0.998542	0	0.00766014	2.24344	0.997086	3	9.04408	9044.08	2.30357	-0.696429	In_person	Male
4	4	2021-03-06	22	182	77	46	L	87	NA	Caucasian	5	6	1	1	0	Height, shoulder breadth, hip size, penis size, I noticed all but penis size very quickly, I noticed penis size after about ten images	0	53	89	-1.33333	1.33333	0.666667	-0.998542	-1.05227	0.998542	0.499271	0.997086	1.10727	0.997086	0.249272	2	3.59904	3599.04	2.30357	0.303571	In_person	Male
4	4	2021-03-06	22	182	77	46	L	87	NA	Caucasian	5	6	1	1	0	Height, shoulder breadth, hip size, penis size, I noticed all but penis size very quickly, I noticed penis size after about ten images	0	54	231	0.666667	0.666667	2	0.499271	0.365835	0.499271	1.49781	0.249272	0.133835	0.249272	2.24344	3	1.76572	1765.72	2.30357	-0.696429	In_person	Male
4	4	2021-03-06	22	182	77	46	L	87	NA	Caucasian	5	6	1	1	0	Height, shoulder breadth, hip size, penis size, I noticed all but penis size very quickly, I noticed penis size after about ten images	0	55	163	0	-0.666667	-1.33333	0	-0.0875222	-0.499271	-0.998542	0	0.00766014	0.249272	0.997086	2	1.64975	1649.75	2.30357	0.303571	In_person	Male
4	4	2021-03-06	22	182	77	46	L	87	NA	Caucasian	5	6	1	1	0	Height, shoulder breadth, hip size, penis size, I noticed all but penis size very quickly, I noticed penis size after about ten images	0	56	109	-0.666667	-1.33333	0	-0.499271	-0.584573	-0.998542	0	0.249272	0.341726	0.997086	0	2	5.03551	5035.51	2.30357	0.303571	In_person	Male
5	5	2021-03-09	21	184	89	124	L	102	34	Caucasian	5	6	1	1	0	Noticed immediately, They differed in shoulder width, height, penis size, and maybe stomach size	0	1	172	0	0	0	0	-0.0875222	0	0	0	0.00766014	0	0	3	16.7984	16798.4	2.05357	-0.946429	In_person	Male
5	5	2021-03-09	21	184	89	124	L	102	34	Caucasian	5	6	1	1	0	Noticed immediately, They differed in shoulder width, height, penis size, and maybe stomach size	0	2	330	2	1.33333	-2	1.49781	1.65055	0.998542	-1.49781	2.24344	2.72431	0.997086	2.24344	4	3.83049	3830.49	2.05357	-1.94643	In_person	Male
5	5	2021-03-09	21	184	89	124	L	102	34	Caucasian	5	6	1	1	0	Noticed immediately, They differed in shoulder width, height, penis size, and maybe stomach size	0	3	70	-1.33333	-0.666667	2	-0.998542	-1.05227	-0.499271	1.49781	0.997086	1.10727	0.249272	2.24344	1	5.74613	5746.13	2.05357	1.05357	In_person	Male
5	5	2021-03-09	21	184	89	124	L	102	34	Caucasian	5	6	1	1	0	Noticed immediately, They differed in shoulder width, height, penis size, and maybe stomach size	0	4	194	0	2	0.666667	0	-0.0875222	1.49781	0.499271	0	0.00766014	2.24344	0.249272	4	2.98067	2980.67	2.05357	-1.94643	In_person	Male
5	5	2021-03-09	21	184	89	124	L	102	34	Caucasian	5	6	1	1	0	Noticed immediately, They differed in shoulder width, height, penis size, and maybe stomach size	0	5	39	-2	1.33333	0	-1.49781	-1.29103	0.998542	0	2.24344	1.66676	0.997086	0	1	2.51695	2516.95	2.05357	1.05357	In_person	Male
5	5	2021-03-09	21	184	89	124	L	102	34	Caucasian	5	6	1	1	0	Noticed immediately, They differed in shoulder width, height, penis size, and maybe stomach size	0	6	326	2	0.666667	0	1.49781	1.65055	0.499271	0	2.24344	2.72431	0.249272	0	4	4.68083	4680.83	2.05357	-1.94643	In_person	Male
5	5	2021-03-09	21	184	89	124	L	102	34	Caucasian	5	6	1	1	0	Noticed immediately, They differed in shoulder width, height, penis size, and maybe stomach size	0	7	226	0.666667	0.666667	-1.33333	0.499271	0.365835	0.499271	-0.998542	0.249272	0.133835	0.249272	0.997086	3	1.38268	1382.68	2.05357	-0.946429	In_person	Male
5	5	2021-03-09	21	184	89	124	L	102	34	Caucasian	5	6	1	1	0	Noticed immediately, They differed in shoulder width, height, penis size, and maybe stomach size	0	8	25	-2	0	0	-1.49781	-1.29103	0	0	2.24344	1.66676	0	0	1	1.51705	1517.05	2.05357	1.05357	In_person	Male
5	5	2021-03-09	21	184	89	124	L	102	34	Caucasian	5	6	1	1	0	Noticed immediately, They differed in shoulder width, height, penis size, and maybe stomach size	0	9	311	2	-0.666667	-0.666667	1.49781	1.65055	-0.499271	-0.499271	2.24344	2.72431	0.249272	0.249272	1	1.63315	1633.15	2.05357	1.05357	In_person	Male
5	5	2021-03-09	21	184	89	124	L	102	34	Caucasian	5	6	1	1	0	Noticed immediately, They differed in shoulder width, height, penis size, and maybe stomach size	0	10	190	0	2	-2	0	-0.0875222	1.49781	-1.49781	0	0.00766014	2.24344	2.24344	1	3.76445	3764.45	2.05357	1.05357	In_person	Male
5	5	2021-03-09	21	184	89	124	L	102	34	Caucasian	5	6	1	1	0	Noticed immediately, They differed in shoulder width, height, penis size, and maybe stomach size	0	11	85	-1.33333	1.33333	-2	-0.998542	-1.05227	0.998542	-1.49781	0.997086	1.10727	0.997086	2.24344	1	3.59523	3595.23	2.05357	1.05357	In_person	Male
5	5	2021-03-09	21	184	89	124	L	102	34	Caucasian	5	6	1	1	0	Noticed immediately, They differed in shoulder width, height, penis size, and maybe stomach size	0	12	38	-2	1.33333	-0.666667	-1.49781	-1.29103	0.998542	-0.499271	2.24344	1.66676	0.997086	0.249272	1	2.46708	2467.08	2.05357	1.05357	In_person	Male
5	5	2021-03-09	21	184	89	124	L	102	34	Caucasian	5	6	1	1	0	Noticed immediately, They differed in shoulder width, height, penis size, and maybe stomach size	0	13	48	-2	2	1.33333	-1.49781	-1.29103	1.49781	0.998542	2.24344	1.66676	2.24344	0.997086	1	2.31557	2315.57	2.05357	1.05357	In_person	Male
5	5	2021-03-09	21	184	89	124	L	102	34	Caucasian	5	6	1	1	0	Noticed immediately, They differed in shoulder width, height, penis size, and maybe stomach size	0	14	308	2	-1.33333	2	1.49781	1.65055	-0.998542	1.49781	2.24344	2.72431	0.997086	2.24344	3	3.23218	3232.18	2.05357	-0.946429	In_person	Male
5	5	2021-03-09	21	184	89	124	L	102	34	Caucasian	5	6	1	1	0	Noticed immediately, They differed in shoulder width, height, penis size, and maybe stomach size	0	15	172	0	0	0	0	-0.0875222	0	0	0	0.00766014	0	0	2	5.06248	5062.48	2.05357	0.0535714	In_person	Male
5	5	2021-03-09	21	184	89	124	L	102	34	Caucasian	5	6	1	1	0	Noticed immediately, They differed in shoulder width, height, penis size, and maybe stomach size	0	16	205	0.666667	-1.33333	-1.33333	0.499271	0.365835	-0.998542	-0.998542	0.249272	0.133835	0.997086	0.997086	2	2.64928	2649.28	2.05357	0.0535714	In_person	Male
5	5	2021-03-09	21	184	89	124	L	102	34	Caucasian	5	6	1	1	0	Noticed immediately, They differed in shoulder width, height, penis size, and maybe stomach size	0	17	142	-0.666667	2	-1.33333	-0.499271	-0.584573	1.49781	-0.998542	0.249272	0.341726	2.24344	0.997086	1	6.51234	6512.34	2.05357	1.05357	In_person	Male
5	5	2021-03-09	21	184	89	124	L	102	34	Caucasian	5	6	1	1	0	Noticed immediately, They differed in shoulder width, height, penis size, and maybe stomach size	0	18	184	0	1.33333	-1.33333	0	-0.0875222	0.998542	-0.998542	0	0.00766014	0.997086	0.997086	1	3.3462	3346.2	2.05357	1.05357	In_person	Male
5	5	2021-03-09	21	184	89	124	L	102	34	Caucasian	5	6	1	1	0	Noticed immediately, They differed in shoulder width, height, penis size, and maybe stomach size	0	19	272	1.33333	0	1.33333	0.998542	0.999014	0	0.998542	0.997086	0.998028	0	0.997086	3	1.76761	1767.61	2.05357	-0.946429	In_person	Male
5	5	2021-03-09	21	184	89	124	L	102	34	Caucasian	5	6	1	1	0	Noticed immediately, They differed in shoulder width, height, penis size, and maybe stomach size	0	20	318	2	0	-0.666667	1.49781	1.65055	0	-0.499271	2.24344	2.72431	0	0.249272	2	2.39717	2397.17	2.05357	0.0535714	In_person	Male
5	5	2021-03-09	21	184	89	124	L	102	34	Caucasian	5	6	1	1	0	Noticed immediately, They differed in shoulder width, height, penis size, and maybe stomach size	0	21	152	0	-2	0.666667	0	-0.0875222	-1.49781	0.499271	0	0.00766014	2.24344	0.249272	3	6.99277	6992.77	2.05357	-0.946429	In_person	Male
5	5	2021-03-09	21	184	89	124	L	102	34	Caucasian	5	6	1	1	0	Noticed immediately, They differed in shoulder width, height, penis size, and maybe stomach size	0	22	13	-2	-1.33333	1.33333	-1.49781	-1.29103	-0.998542	0.998542	2.24344	1.66676	0.997086	0.997086	1	2.91697	2916.97	2.05357	1.05357	In_person	Male
5	5	2021-03-09	21	184	89	124	L	102	34	Caucasian	5	6	1	1	0	Noticed immediately, They differed in shoulder width, height, penis size, and maybe stomach size	0	23	1	-2	-2	-2	-1.49781	-1.29103	-1.49781	-1.49781	2.24344	1.66676	2.24344	2.24344	1	1.80002	1800.02	2.05357	1.05357	In_person	Male
5	5	2021-03-09	21	184	89	124	L	102	34	Caucasian	5	6	1	1	0	Noticed immediately, They differed in shoulder width, height, penis size, and maybe stomach size	0	24	156	0	-1.33333	-1.33333	0	-0.0875222	-0.998542	-0.998542	0	0.00766014	0.997086	0.997086	4	2.3328	2332.8	2.05357	-1.94643	In_person	Male
5	5	2021-03-09	21	184	89	124	L	102	34	Caucasian	5	6	1	1	0	Noticed immediately, They differed in shoulder width, height, penis size, and maybe stomach size	0	25	293	1.33333	2	1.33333	0.998542	0.999014	1.49781	0.998542	0.997086	0.998028	2.24344	0.997086	4	1.91648	1916.48	2.05357	-1.94643	In_person	Male
5	5	2021-03-09	21	184	89	124	L	102	34	Caucasian	5	6	1	1	0	Noticed immediately, They differed in shoulder width, height, penis size, and maybe stomach size	0	26	37	-2	1.33333	-1.33333	-1.49781	-1.29103	0.998542	-0.998542	2.24344	1.66676	0.997086	0.997086	2	1.7001	1700.1	2.05357	0.0535714	In_person	Male
5	5	2021-03-09	21	184	89	124	L	102	34	Caucasian	5	6	1	1	0	Noticed immediately, They differed in shoulder width, height, penis size, and maybe stomach size	0	27	2	-2	-2	-1.33333	-1.49781	-1.29103	-1.49781	-0.998542	2.24344	1.66676	2.24344	0.997086	1	4.46095	4460.95	2.05357	1.05357	In_person	Male
5	5	2021-03-09	21	184	89	124	L	102	34	Caucasian	5	6	1	1	0	Noticed immediately, They differed in shoulder width, height, penis size, and maybe stomach size	0	28	246	1.33333	-2	-2	0.998542	0.999014	-1.49781	-1.49781	0.997086	0.998028	2.24344	2.24344	3	2.41612	2416.12	2.05357	-0.946429	In_person	Male
5	5	2021-03-09	21	184	89	124	L	102	34	Caucasian	5	6	1	1	0	Noticed immediately, They differed in shoulder width, height, penis size, and maybe stomach size	0	29	172	0	0	0	0	-0.0875222	0	0	0	0.00766014	0	0	3	5.42974	5429.74	2.05357	-0.946429	In_person	Male
5	5	2021-03-09	21	184	89	124	L	102	34	Caucasian	5	6	1	1	0	Noticed immediately, They differed in shoulder width, height, penis size, and maybe stomach size	0	30	306	2	-1.33333	0.666667	1.49781	1.65055	-0.998542	0.499271	2.24344	2.72431	0.997086	0.249272	4	2.58042	2580.42	2.05357	-1.94643	In_person	Male
5	5	2021-03-09	21	184	89	124	L	102	34	Caucasian	5	6	1	1	0	Noticed immediately, They differed in shoulder width, height, penis size, and maybe stomach size	0	31	241	0.666667	2	-0.666667	0.499271	0.365835	1.49781	-0.499271	0.249272	0.133835	2.24344	0.249272	2	7.02882	7028.82	2.05357	0.0535714	In_person	Male
5	5	2021-03-09	21	184	89	124	L	102	34	Caucasian	5	6	1	1	0	Noticed immediately, They differed in shoulder width, height, penis size, and maybe stomach size	0	32	304	2	-1.33333	-0.666667	1.49781	1.65055	-0.998542	-0.499271	2.24344	2.72431	0.997086	0.249272	3	6.52744	6527.44	2.05357	-0.946429	In_person	Male
5	5	2021-03-09	21	184	89	124	L	102	34	Caucasian	5	6	1	1	0	Noticed immediately, They differed in shoulder width, height, penis size, and maybe stomach size	0	33	36	-2	1.33333	-2	-1.49781	-1.29103	0.998542	-1.49781	2.24344	1.66676	0.997086	2.24344	1	2.4984	2498.4	2.05357	1.05357	In_person	Male
5	5	2021-03-09	21	184	89	124	L	102	34	Caucasian	5	6	1	1	0	Noticed immediately, They differed in shoulder width, height, penis size, and maybe stomach size	0	34	42	-2	1.33333	2	-1.49781	-1.29103	0.998542	1.49781	2.24344	1.66676	0.997086	2.24344	1	2.9145	2914.5	2.05357	1.05357	In_person	Male
5	5	2021-03-09	21	184	89	124	L	102	34	Caucasian	5	6	1	1	0	Noticed immediately, They differed in shoulder width, height, penis size, and maybe stomach size	0	35	294	1.33333	2	2	0.998542	0.999014	1.49781	1.49781	0.997086	0.998028	2.24344	2.24344	3	2.14872	2148.72	2.05357	-0.946429	In_person	Male
5	5	2021-03-09	21	184	89	124	L	102	34	Caucasian	5	6	1	1	0	Noticed immediately, They differed in shoulder width, height, penis size, and maybe stomach size	0	36	193	0	2	0	0	-0.0875222	1.49781	0	0	0.00766014	2.24344	0	3	4.45709	4457.09	2.05357	-0.946429	In_person	Male
5	5	2021-03-09	21	184	89	124	L	102	34	Caucasian	5	6	1	1	0	Noticed immediately, They differed in shoulder width, height, penis size, and maybe stomach size	0	37	104	-0.666667	-2	1.33333	-0.499271	-0.584573	-1.49781	0.998542	0.249272	0.341726	2.24344	0.997086	2	3.11261	3112.61	2.05357	0.0535714	In_person	Male
5	5	2021-03-09	21	184	89	124	L	102	34	Caucasian	5	6	1	1	0	Noticed immediately, They differed in shoulder width, height, penis size, and maybe stomach size	0	38	340	2	2	0	1.49781	1.65055	1.49781	0	2.24344	2.72431	2.24344	0	3	3.36515	3365.15	2.05357	-0.946429	In_person	Male
5	5	2021-03-09	21	184	89	124	L	102	34	Caucasian	5	6	1	1	0	Noticed immediately, They differed in shoulder width, height, penis size, and maybe stomach size	0	39	301	2	-2	2	1.49781	1.65055	-1.49781	1.49781	2.24344	2.72431	2.24344	2.24344	2	5.66233	5662.33	2.05357	0.0535714	In_person	Male
5	5	2021-03-09	21	184	89	124	L	102	34	Caucasian	5	6	1	1	0	Noticed immediately, They differed in shoulder width, height, penis size, and maybe stomach size	0	40	125	-0.666667	0	1.33333	-0.499271	-0.584573	0	0.998542	0.249272	0.341726	0	0.997086	2	3.51384	3513.84	2.05357	0.0535714	In_person	Male
5	5	2021-03-09	21	184	89	124	L	102	34	Caucasian	5	6	1	1	0	Noticed immediately, They differed in shoulder width, height, penis size, and maybe stomach size	0	41	214	0.666667	-0.666667	0	0.499271	0.365835	-0.499271	0	0.249272	0.133835	0.249272	0	2	4.42838	4428.38	2.05357	0.0535714	In_person	Male
5	5	2021-03-09	21	184	89	124	L	102	34	Caucasian	5	6	1	1	0	Noticed immediately, They differed in shoulder width, height, penis size, and maybe stomach size	0	42	7	-2	-2	2	-1.49781	-1.29103	-1.49781	1.49781	2.24344	1.66676	2.24344	2.24344	1	3.44609	3446.09	2.05357	1.05357	In_person	Male
5	5	2021-03-09	21	184	89	124	L	102	34	Caucasian	5	6	1	1	0	Noticed immediately, They differed in shoulder width, height, penis size, and maybe stomach size	0	43	172	0	0	0	0	-0.0875222	0	0	0	0.00766014	0	0	2	3.86525	3865.25	2.05357	0.0535714	In_person	Male
5	5	2021-03-09	21	184	89	124	L	102	34	Caucasian	5	6	1	1	0	Noticed immediately, They differed in shoulder width, height, penis size, and maybe stomach size	0	44	242	0.666667	2	0	0.499271	0.365835	1.49781	0	0.249272	0.133835	2.24344	0	1	0.766942	766.942	2.05357	1.05357	In_person	Male
5	5	2021-03-09	21	184	89	124	L	102	34	Caucasian	5	6	1	1	0	Noticed immediately, They differed in shoulder width, height, penis size, and maybe stomach size	0	45	292	1.33333	2	0.666667	0.998542	0.999014	1.49781	0.499271	0.997086	0.998028	2.24344	0.249272	4	2.69914	2699.14	2.05357	-1.94643	In_person	Male
5	5	2021-03-09	21	184	89	124	L	102	34	Caucasian	5	6	1	1	0	Noticed immediately, They differed in shoulder width, height, penis size, and maybe stomach size	0	46	299	2	-2	0.666667	1.49781	1.65055	-1.49781	0.499271	2.24344	2.72431	2.24344	0.249272	2	2.48062	2480.62	2.05357	0.0535714	In_person	Male
5	5	2021-03-09	21	184	89	124	L	102	34	Caucasian	5	6	1	1	0	Noticed immediately, They differed in shoulder width, height, penis size, and maybe stomach size	0	47	91	-1.33333	1.33333	2	-0.998542	-1.05227	0.998542	1.49781	0.997086	1.10727	0.997086	2.24344	2	1.88157	1881.57	2.05357	0.0535714	In_person	Male
5	5	2021-03-09	21	184	89	124	L	102	34	Caucasian	5	6	1	1	0	Noticed immediately, They differed in shoulder width, height, penis size, and maybe stomach size	0	48	140	-0.666667	1.33333	2	-0.499271	-0.584573	0.998542	1.49781	0.249272	0.341726	0.997086	2.24344	2	3.11535	3115.35	2.05357	0.0535714	In_person	Male
5	5	2021-03-09	21	184	89	124	L	102	34	Caucasian	5	6	1	1	0	Noticed immediately, They differed in shoulder width, height, penis size, and maybe stomach size	0	49	102	-0.666667	-2	0	-0.499271	-0.584573	-1.49781	0	0.249272	0.341726	2.24344	0	1	1.59984	1599.84	2.05357	1.05357	In_person	Male
5	5	2021-03-09	21	184	89	124	L	102	34	Caucasian	5	6	1	1	0	Noticed immediately, They differed in shoulder width, height, penis size, and maybe stomach size	0	50	87	-1.33333	1.33333	-0.666667	-0.998542	-1.05227	0.998542	-0.499271	0.997086	1.10727	0.997086	0.249272	1	1.06493	1064.93	2.05357	1.05357	In_person	Male
5	5	2021-03-09	21	184	89	124	L	102	34	Caucasian	5	6	1	1	0	Noticed immediately, They differed in shoulder width, height, penis size, and maybe stomach size	0	51	66	-1.33333	-0.666667	-0.666667	-0.998542	-1.05227	-0.499271	-0.499271	0.997086	1.10727	0.249272	0.249272	1	1.23459	1234.59	2.05357	1.05357	In_person	Male
5	5	2021-03-09	21	184	89	124	L	102	34	Caucasian	5	6	1	1	0	Noticed immediately, They differed in shoulder width, height, penis size, and maybe stomach size	0	52	21	-2	-0.666667	2	-1.49781	-1.29103	-0.499271	1.49781	2.24344	1.66676	0.249272	2.24344	1	1.64925	1649.25	2.05357	1.05357	In_person	Male
5	5	2021-03-09	21	184	89	124	L	102	34	Caucasian	5	6	1	1	0	Noticed immediately, They differed in shoulder width, height, penis size, and maybe stomach size	0	53	302	2	-1.33333	-2	1.49781	1.65055	-0.998542	-1.49781	2.24344	2.72431	0.997086	2.24344	2	2.99854	2998.54	2.05357	0.0535714	In_person	Male
5	5	2021-03-09	21	184	89	124	L	102	34	Caucasian	5	6	1	1	0	Noticed immediately, They differed in shoulder width, height, penis size, and maybe stomach size	0	54	196	0	2	2	0	-0.0875222	1.49781	1.49781	0	0.00766014	2.24344	2.24344	2	4.43616	4436.16	2.05357	0.0535714	In_person	Male
5	5	2021-03-09	21	184	89	124	L	102	34	Caucasian	5	6	1	1	0	Noticed immediately, They differed in shoulder width, height, penis size, and maybe stomach size	0	55	342	2	2	1.33333	1.49781	1.65055	1.49781	0.998542	2.24344	2.72431	2.24344	0.997086	2	3.28265	3282.65	2.05357	0.0535714	In_person	Male
5	5	2021-03-09	21	184	89	124	L	102	34	Caucasian	5	6	1	1	0	Noticed immediately, They differed in shoulder width, height, penis size, and maybe stomach size	0	56	41	-2	1.33333	1.33333	-1.49781	-1.29103	0.998542	0.998542	2.24344	1.66676	0.997086	0.997086	1	2.89906	2899.06	2.05357	1.05357	In_person	Male
6	6	2021-03-09	38	171	57	49	S	92	30	Caucasian	4	4	1	3	0	There were differences in height, hip and shoulder width and penis size	0	1	172	0	0	0	0	-0.0875222	0	0	0	0.00766014	0	0	2	5.85501	5855.01	1.91071	-0.0892857	In_person	Male
6	6	2021-03-09	38	171	57	49	S	92	30	Caucasian	4	4	1	3	0	There were differences in height, hip and shoulder width and penis size	0	2	267	1.33333	0	-2	0.998542	0.999014	0	-1.49781	0.997086	0.998028	0	2.24344	1	5.0514	5051.4	1.91071	0.910714	In_person	Male
6	6	2021-03-09	38	171	57	49	S	92	30	Caucasian	4	4	1	3	0	There were differences in height, hip and shoulder width and penis size	0	3	83	-1.33333	0.666667	1.33333	-0.998542	-1.05227	0.499271	0.998542	0.997086	1.10727	0.249272	0.997086	1	3.61606	3616.06	1.91071	0.910714	In_person	Male
6	6	2021-03-09	38	171	57	49	S	92	30	Caucasian	4	4	1	3	0	There were differences in height, hip and shoulder width and penis size	0	4	319	2	0	0	1.49781	1.65055	0	0	2.24344	2.72431	0	0	2	1.8495	1849.5	1.91071	-0.0892857	In_person	Male
6	6	2021-03-09	38	171	57	49	S	92	30	Caucasian	4	4	1	3	0	There were differences in height, hip and shoulder width and penis size	0	5	337	2	2	-2	1.49781	1.65055	1.49781	-1.49781	2.24344	2.72431	2.24344	2.24344	3	5.76274	5762.74	1.91071	-1.08929	In_person	Male
6	6	2021-03-09	38	171	57	49	S	92	30	Caucasian	4	4	1	3	0	There were differences in height, hip and shoulder width and penis size	0	6	334	2	1.33333	0.666667	1.49781	1.65055	0.998542	0.499271	2.24344	2.72431	0.997086	0.249272	2	4.01429	4014.29	1.91071	-0.0892857	In_person	Male
6	6	2021-03-09	38	171	57	49	S	92	30	Caucasian	4	4	1	3	0	There were differences in height, hip and shoulder width and penis size	0	7	34	-2	0.666667	1.33333	-1.49781	-1.29103	0.499271	0.998542	2.24344	1.66676	0.249272	0.997086	1	3.23202	3232.02	1.91071	0.910714	In_person	Male
6	6	2021-03-09	38	171	57	49	S	92	30	Caucasian	4	4	1	3	0	There were differences in height, hip and shoulder width and penis size	0	8	76	-1.33333	0	1.33333	-0.998542	-1.05227	0	0.998542	0.997086	1.10727	0	0.997086	1	1.06693	1066.93	1.91071	0.910714	In_person	Male
6	6	2021-03-09	38	171	57	49	S	92	30	Caucasian	4	4	1	3	0	There were differences in height, hip and shoulder width and penis size	0	9	53	-1.33333	-2	0	-0.998542	-1.05227	-1.49781	0	0.997086	1.10727	2.24344	0	1	2.01613	2016.13	1.91071	0.910714	In_person	Male
6	6	2021-03-09	38	171	57	49	S	92	30	Caucasian	4	4	1	3	0	There were differences in height, hip and shoulder width and penis size	0	10	121	-0.666667	0	-1.33333	-0.499271	-0.584573	0	-0.998542	0.249272	0.341726	0	0.997086	1	6.91206	6912.06	1.91071	0.910714	In_person	Male
6	6	2021-03-09	38	171	57	49	S	92	30	Caucasian	4	4	1	3	0	There were differences in height, hip and shoulder width and penis size	0	11	46	-2	2	0	-1.49781	-1.29103	1.49781	0	2.24344	1.66676	2.24344	0	2	3.6305	3630.5	1.91071	-0.0892857	In_person	Male
6	6	2021-03-09	38	171	57	49	S	92	30	Caucasian	4	4	1	3	0	There were differences in height, hip and shoulder width and penis size	0	12	178	0	0.666667	-0.666667	0	-0.0875222	0.499271	-0.499271	0	0.00766014	0.249272	0.249272	2	2.23281	2232.81	1.91071	-0.0892857	In_person	Male
6	6	2021-03-09	38	171	57	49	S	92	30	Caucasian	4	4	1	3	0	There were differences in height, hip and shoulder width and penis size	0	13	127	-0.666667	0.666667	-2	-0.499271	-0.584573	0.499271	-1.49781	0.249272	0.341726	0.249272	2.24344	1	7.82812	7828.12	1.91071	0.910714	In_person	Male
6	6	2021-03-09	38	171	57	49	S	92	30	Caucasian	4	4	1	3	0	There were differences in height, hip and shoulder width and penis size	0	14	322	2	0	2	1.49781	1.65055	0	1.49781	2.24344	2.72431	0	2.24344	3	1.73317	1733.17	1.91071	-1.08929	In_person	Male
6	6	2021-03-09	38	171	57	49	S	92	30	Caucasian	4	4	1	3	0	There were differences in height, hip and shoulder width and penis size	0	15	172	0	0	0	0	-0.0875222	0	0	0	0.00766014	0	0	2	1.25077	1250.77	1.91071	-0.0892857	In_person	Male
6	6	2021-03-09	38	171	57	49	S	92	30	Caucasian	4	4	1	3	0	There were differences in height, hip and shoulder width and penis size	0	16	261	1.33333	-0.666667	-1.33333	0.998542	0.999014	-0.499271	-0.998542	0.997086	0.998028	0.249272	0.997086	2	1.04947	1049.47	1.91071	-0.0892857	In_person	Male
6	6	2021-03-09	38	171	57	49	S	92	30	Caucasian	4	4	1	3	0	There were differences in height, hip and shoulder width and penis size	0	17	8	-2	-1.33333	-2	-1.49781	-1.29103	-0.998542	-1.49781	2.24344	1.66676	0.997086	2.24344	1	1.25077	1250.77	1.91071	0.910714	In_person	Male
6	6	2021-03-09	38	171	57	49	S	92	30	Caucasian	4	4	1	3	0	There were differences in height, hip and shoulder width and penis size	0	18	115	-0.666667	-0.666667	-0.666667	-0.499271	-0.584573	-0.499271	-0.499271	0.249272	0.341726	0.249272	0.249272	1	2.6656	2665.6	1.91071	0.910714	In_person	Male
6	6	2021-03-09	38	171	57	49	S	92	30	Caucasian	4	4	1	3	0	There were differences in height, hip and shoulder width and penis size	0	19	256	1.33333	-1.33333	0	0.998542	0.999014	-0.998542	0	0.997086	0.998028	0.997086	0	2	1.08159	1081.59	1.91071	-0.0892857	In_person	Male
6	6	2021-03-09	38	171	57	49	S	92	30	Caucasian	4	4	1	3	0	There were differences in height, hip and shoulder width and penis size	0	20	14	-2	-1.33333	2	-1.49781	-1.29103	-0.998542	1.49781	2.24344	1.66676	0.997086	2.24344	1	1.80124	1801.24	1.91071	0.910714	In_person	Male
6	6	2021-03-09	38	171	57	49	S	92	30	Caucasian	4	4	1	3	0	There were differences in height, hip and shoulder width and penis size	0	21	279	1.33333	0.666667	1.33333	0.998542	0.999014	0.499271	0.998542	0.997086	0.998028	0.249272	0.997086	3	1.94921	1949.21	1.91071	-1.08929	In_person	Male
6	6	2021-03-09	38	171	57	49	S	92	30	Caucasian	4	4	1	3	0	There were differences in height, hip and shoulder width and penis size	0	22	10	-2	-1.33333	-0.666667	-1.49781	-1.29103	-0.998542	-0.499271	2.24344	1.66676	0.997086	0.249272	2	2.21591	2215.91	1.91071	-0.0892857	In_person	Male
6	6	2021-03-09	38	171	57	49	S	92	30	Caucasian	4	4	1	3	0	There were differences in height, hip and shoulder width and penis size	0	23	254	1.33333	-1.33333	-1.33333	0.998542	0.999014	-0.998542	-0.998542	0.997086	0.998028	0.997086	0.997086	2	1.7998	1799.8	1.91071	-0.0892857	In_person	Male
6	6	2021-03-09	38	171	57	49	S	92	30	Caucasian	4	4	1	3	0	There were differences in height, hip and shoulder width and penis size	0	24	278	1.33333	0.666667	0.666667	0.998542	0.999014	0.499271	0.499271	0.997086	0.998028	0.249272	0.249272	3	1.48304	1483.04	1.91071	-1.08929	In_person	Male
6	6	2021-03-09	38	171	57	49	S	92	30	Caucasian	4	4	1	3	0	There were differences in height, hip and shoulder width and penis size	0	25	19	-2	-0.666667	0.666667	-1.49781	-1.29103	-0.499271	0.499271	2.24344	1.66676	0.249272	0.249272	2	0.916982	916.982	1.91071	-0.0892857	In_person	Male
6	6	2021-03-09	38	171	57	49	S	92	30	Caucasian	4	4	1	3	0	There were differences in height, hip and shoulder width and penis size	0	26	159	0	-1.33333	0.666667	0	-0.0875222	-0.998542	0.499271	0	0.00766014	0.997086	0.249272	1	1.93293	1932.93	1.91071	0.910714	In_person	Male
6	6	2021-03-09	38	171	57	49	S	92	30	Caucasian	4	4	1	3	0	There were differences in height, hip and shoulder width and penis size	0	27	94	-1.33333	2	-0.666667	-0.998542	-1.05227	1.49781	-0.499271	0.997086	1.10727	2.24344	0.249272	2	6.31254	6312.54	1.91071	-0.0892857	In_person	Male
6	6	2021-03-09	38	171	57	49	S	92	30	Caucasian	4	4	1	3	0	There were differences in height, hip and shoulder width and penis size	0	28	81	-1.33333	0.666667	0	-0.998542	-1.05227	0.499271	0	0.997086	1.10727	0.249272	0	2	1.81542	1815.42	1.91071	-0.0892857	In_person	Male
6	6	2021-03-09	38	171	57	49	S	92	30	Caucasian	4	4	1	3	0	There were differences in height, hip and shoulder width and penis size	0	29	172	0	0	0	0	-0.0875222	0	0	0	0.00766014	0	0	2	2.33409	2334.09	1.91071	-0.0892857	In_person	Male
6	6	2021-03-09	38	171	57	49	S	92	30	Caucasian	4	4	1	3	0	There were differences in height, hip and shoulder width and penis size	0	30	100	-0.666667	-2	-1.33333	-0.499271	-0.584573	-1.49781	-0.998542	0.249272	0.341726	2.24344	0.997086	2	5.9636	5963.6	1.91071	-0.0892857	In_person	Male
6	6	2021-03-09	38	171	57	49	S	92	30	Caucasian	4	4	1	3	0	There were differences in height, hip and shoulder width and penis size	0	31	259	1.33333	-1.33333	2	0.998542	0.999014	-0.998542	1.49781	0.997086	0.998028	0.997086	2.24344	2	3.36502	3365.02	1.91071	-0.0892857	In_person	Male
6	6	2021-03-09	38	171	57	49	S	92	30	Caucasian	4	4	1	3	0	There were differences in height, hip and shoulder width and penis size	0	32	6	-2	-2	1.33333	-1.49781	-1.29103	-1.49781	0.998542	2.24344	1.66676	2.24344	0.997086	1	1.10024	1100.24	1.91071	0.910714	In_person	Male
6	6	2021-03-09	38	171	57	49	S	92	30	Caucasian	4	4	1	3	0	There were differences in height, hip and shoulder width and penis size	0	33	240	0.666667	2	-1.33333	0.499271	0.365835	1.49781	-0.998542	0.249272	0.133835	2.24344	0.997086	3	1.54987	1549.87	1.91071	-1.08929	In_person	Male
6	6	2021-03-09	38	171	57	49	S	92	30	Caucasian	4	4	1	3	0	There were differences in height, hip and shoulder width and penis size	0	34	265	1.33333	-0.666667	1.33333	0.998542	0.999014	-0.499271	0.998542	0.997086	0.998028	0.249272	0.997086	2	1.20008	1200.08	1.91071	-0.0892857	In_person	Male
6	6	2021-03-09	38	171	57	49	S	92	30	Caucasian	4	4	1	3	0	There were differences in height, hip and shoulder width and penis size	0	35	183	0	1.33333	-2	0	-0.0875222	0.998542	-1.49781	0	0.00766014	0.997086	2.24344	2	3.46492	3464.92	1.91071	-0.0892857	In_person	Male
6	6	2021-03-09	38	171	57	49	S	92	30	Caucasian	4	4	1	3	0	There were differences in height, hip and shoulder width and penis size	0	36	128	-0.666667	0.666667	-1.33333	-0.499271	-0.584573	0.499271	-0.998542	0.249272	0.341726	0.249272	0.997086	2	1.79982	1799.82	1.91071	-0.0892857	In_person	Male
6	6	2021-03-09	38	171	57	49	S	92	30	Caucasian	4	4	1	3	0	There were differences in height, hip and shoulder width and penis size	0	37	287	1.33333	1.33333	2	0.998542	0.999014	0.998542	1.49781	0.997086	0.998028	0.997086	2.24344	3	2.3658	2365.8	1.91071	-1.08929	In_person	Male
6	6	2021-03-09	38	171	57	49	S	92	30	Caucasian	4	4	1	3	0	There were differences in height, hip and shoulder width and penis size	0	38	80	-1.33333	0.666667	-0.666667	-0.998542	-1.05227	0.499271	-0.499271	0.997086	1.10727	0.249272	0.249272	2	0.849598	849.597	1.91071	-0.0892857	In_person	Male
6	6	2021-03-09	38	171	57	49	S	92	30	Caucasian	4	4	1	3	0	There were differences in height, hip and shoulder width and penis size	0	39	29	-2	0.666667	-2	-1.49781	-1.29103	0.499271	-1.49781	2.24344	1.66676	0.249272	2.24344	2	0.883738	883.738	1.91071	-0.0892857	In_person	Male
6	6	2021-03-09	38	171	57	49	S	92	30	Caucasian	4	4	1	3	0	There were differences in height, hip and shoulder width and penis size	0	40	99	-0.666667	-2	-2	-0.499271	-0.584573	-1.49781	-1.49781	0.249272	0.341726	2.24344	2.24344	2	1.51642	1516.42	1.91071	-0.0892857	In_person	Male
6	6	2021-03-09	38	171	57	49	S	92	30	Caucasian	4	4	1	3	0	There were differences in height, hip and shoulder width and penis size	0	41	269	1.33333	0	-0.666667	0.998542	0.999014	0	-0.499271	0.997086	0.998028	0	0.249272	3	2.19953	2199.53	1.91071	-1.08929	In_person	Male
6	6	2021-03-09	38	171	57	49	S	92	30	Caucasian	4	4	1	3	0	There were differences in height, hip and shoulder width and penis size	0	42	202	0.666667	-2	1.33333	0.499271	0.365835	-1.49781	0.998542	0.249272	0.133835	2.24344	0.997086	2	1.49991	1499.91	1.91071	-0.0892857	In_person	Male
6	6	2021-03-09	38	171	57	49	S	92	30	Caucasian	4	4	1	3	0	There were differences in height, hip and shoulder width and penis size	0	43	172	0	0	0	0	-0.0875222	0	0	0	0.00766014	0	0	2	1.91618	1916.18	1.91071	-0.0892857	In_person	Male
6	6	2021-03-09	38	171	57	49	S	92	30	Caucasian	4	4	1	3	0	There were differences in height, hip and shoulder width and penis size	0	44	263	1.33333	-0.666667	0	0.998542	0.999014	-0.499271	0	0.997086	0.998028	0.249272	0	2	1.44982	1449.82	1.91071	-0.0892857	In_person	Male
6	6	2021-03-09	38	171	57	49	S	92	30	Caucasian	4	4	1	3	0	There were differences in height, hip and shoulder width and penis size	0	45	155	0	-1.33333	-2	0	-0.0875222	-0.998542	-1.49781	0	0.00766014	0.997086	2.24344	1	2.43256	2432.56	1.91071	0.910714	In_person	Male
6	6	2021-03-09	38	171	57	49	S	92	30	Caucasian	4	4	1	3	0	There were differences in height, hip and shoulder width and penis size	0	46	12	-2	-1.33333	0.666667	-1.49781	-1.29103	-0.998542	0.499271	2.24344	1.66676	0.997086	0.249272	2	1.98294	1982.94	1.91071	-0.0892857	In_person	Male
6	6	2021-03-09	38	171	57	49	S	92	30	Caucasian	4	4	1	3	0	There were differences in height, hip and shoulder width and penis size	0	47	173	0	0	0.666667	0	-0.0875222	0	0.499271	0	0.00766014	0	0.249272	3	1.84955	1849.55	1.91071	-1.08929	In_person	Male
6	6	2021-03-09	38	171	57	49	S	92	30	Caucasian	4	4	1	3	0	There were differences in height, hip and shoulder width and penis size	0	48	237	0.666667	1.33333	1.33333	0.499271	0.365835	0.998542	0.998542	0.249272	0.133835	0.997086	0.997086	3	3.08197	3081.97	1.91071	-1.08929	In_person	Male
6	6	2021-03-09	38	171	57	49	S	92	30	Caucasian	4	4	1	3	0	There were differences in height, hip and shoulder width and penis size	0	49	88	-1.33333	1.33333	0	-0.998542	-1.05227	0.998542	0	0.997086	1.10727	0.997086	0	2	1.59914	1599.14	1.91071	-0.0892857	In_person	Male
6	6	2021-03-09	38	171	57	49	S	92	30	Caucasian	4	4	1	3	0	There were differences in height, hip and shoulder width and penis size	0	50	317	2	0	-1.33333	1.49781	1.65055	0	-0.998542	2.24344	2.72431	0	0.997086	2	3.66478	3664.78	1.91071	-0.0892857	In_person	Male
6	6	2021-03-09	38	171	57	49	S	92	30	Caucasian	4	4	1	3	0	There were differences in height, hip and shoulder width and penis size	0	51	209	0.666667	-1.33333	1.33333	0.499271	0.365835	-0.998542	0.998542	0.249272	0.133835	0.997086	0.997086	2	1.40003	1400.03	1.91071	-0.0892857	In_person	Male
6	6	2021-03-09	38	171	57	49	S	92	30	Caucasian	4	4	1	3	0	There were differences in height, hip and shoulder width and penis size	0	52	103	-0.666667	-2	0.666667	-0.499271	-0.584573	-1.49781	0.499271	0.249272	0.341726	2.24344	0.249272	1	1.56768	1567.68	1.91071	0.910714	In_person	Male
6	6	2021-03-09	38	171	57	49	S	92	30	Caucasian	4	4	1	3	0	There were differences in height, hip and shoulder width and penis size	0	53	147	-0.666667	2	2	-0.499271	-0.584573	1.49781	1.49781	0.249272	0.341726	2.24344	2.24344	2	2.79886	2798.86	1.91071	-0.0892857	In_person	Male
6	6	2021-03-09	38	171	57	49	S	92	30	Caucasian	4	4	1	3	0	There were differences in height, hip and shoulder width and penis size	0	54	288	1.33333	2	-2	0.998542	0.999014	1.49781	-1.49781	0.997086	0.998028	2.24344	2.24344	2	1.49911	1499.11	1.91071	-0.0892857	In_person	Male
6	6	2021-03-09	38	171	57	49	S	92	30	Caucasian	4	4	1	3	0	There were differences in height, hip and shoulder width and penis size	0	55	295	2	-2	-2	1.49781	1.65055	-1.49781	-1.49781	2.24344	2.72431	2.24344	2.24344	2	1.18252	1182.52	1.91071	-0.0892857	In_person	Male
6	6	2021-03-09	38	171	57	49	S	92	30	Caucasian	4	4	1	3	0	There were differences in height, hip and shoulder width and penis size	0	56	24	-2	0	-0.666667	-1.49781	-1.29103	0	-0.499271	2.24344	1.66676	0	0.249272	2	0.967023	967.023	1.91071	-0.0892857	In_person	Male
7	7	2021-03-10	32	170	72	44	S	82	30	Caucasian	4	3	1	1	0	Figures differed in height and body shape. Noticed when they were pear shaped and overall size	0	1	172	0	0	0	0	-0.0875222	0	0	0	0.00766014	0	0	1	33.2472	33247.2	1.64286	0.642857	In_person	Male
7	7	2021-03-10	32	170	72	44	S	82	30	Caucasian	4	3	1	1	0	Figures differed in height and body shape. Noticed when they were pear shaped and overall size	0	2	15	-2	-0.666667	-2	-1.49781	-1.29103	-0.499271	-1.49781	2.24344	1.66676	0.249272	2.24344	1	3.04509	3045.09	1.64286	0.642857	In_person	Male
7	7	2021-03-10	32	170	72	44	S	82	30	Caucasian	4	3	1	1	0	Figures differed in height and body shape. Noticed when they were pear shaped and overall size	0	3	23	-2	0	-1.33333	-1.49781	-1.29103	0	-0.998542	2.24344	1.66676	0	0.997086	1	6.34584	6345.84	1.64286	0.642857	In_person	Male
7	7	2021-03-10	32	170	72	44	S	82	30	Caucasian	4	3	1	1	0	Figures differed in height and body shape. Noticed when they were pear shaped and overall size	0	4	31	-2	0.666667	-0.666667	-1.49781	-1.29103	0.499271	-0.499271	2.24344	1.66676	0.249272	0.249272	1	5.03697	5036.97	1.64286	0.642857	In_person	Male
7	7	2021-03-10	32	170	72	44	S	82	30	Caucasian	4	3	1	1	0	Figures differed in height and body shape. Noticed when they were pear shaped and overall size	0	5	56	-1.33333	-2	2	-0.998542	-1.05227	-1.49781	1.49781	0.997086	1.10727	2.24344	2.24344	1	5.18087	5180.87	1.64286	0.642857	In_person	Male
7	7	2021-03-10	32	170	72	44	S	82	30	Caucasian	4	3	1	1	0	Figures differed in height and body shape. Noticed when they were pear shaped and overall size	0	6	62	-1.33333	-1.33333	1.33333	-0.998542	-1.05227	-0.998542	0.998542	0.997086	1.10727	0.997086	0.997086	2	5.17658	5176.58	1.64286	-0.357143	In_person	Male
7	7	2021-03-10	32	170	72	44	S	82	30	Caucasian	4	3	1	1	0	Figures differed in height and body shape. Noticed when they were pear shaped and overall size	0	7	68	-1.33333	-0.666667	0.666667	-0.998542	-1.05227	-0.499271	0.499271	0.997086	1.10727	0.249272	0.249272	1	15.3717	15371.7	1.64286	0.642857	In_person	Male
7	7	2021-03-10	32	170	72	44	S	82	30	Caucasian	4	3	1	1	0	Figures differed in height and body shape. Noticed when they were pear shaped and overall size	0	8	69	-1.33333	-0.666667	1.33333	-0.998542	-1.05227	-0.499271	0.998542	0.997086	1.10727	0.249272	0.997086	1	5.71286	5712.86	1.64286	0.642857	In_person	Male
7	7	2021-03-10	32	170	72	44	S	82	30	Caucasian	4	3	1	1	0	Figures differed in height and body shape. Noticed when they were pear shaped and overall size	0	9	78	-1.33333	0.666667	-2	-0.998542	-1.05227	0.499271	-1.49781	0.997086	1.10727	0.249272	2.24344	1	4.91637	4916.37	1.64286	0.642857	In_person	Male
7	7	2021-03-10	32	170	72	44	S	82	30	Caucasian	4	3	1	1	0	Figures differed in height and body shape. Noticed when they were pear shaped and overall size	0	10	84	-1.33333	0.666667	2	-0.998542	-1.05227	0.499271	1.49781	0.997086	1.10727	0.249272	2.24344	1	4.99908	4999.08	1.64286	0.642857	In_person	Male
7	7	2021-03-10	32	170	72	44	S	82	30	Caucasian	4	3	1	1	0	Figures differed in height and body shape. Noticed when they were pear shaped and overall size	0	11	98	-1.33333	2	2	-0.998542	-1.05227	1.49781	1.49781	0.997086	1.10727	2.24344	2.24344	1	6.77853	6778.53	1.64286	0.642857	In_person	Male
7	7	2021-03-10	32	170	72	44	S	82	30	Caucasian	4	3	1	1	0	Figures differed in height and body shape. Noticed when they were pear shaped and overall size	0	12	106	-0.666667	-1.33333	-2	-0.499271	-0.584573	-0.998542	-1.49781	0.249272	0.341726	0.997086	2.24344	2	7.61321	7613.21	1.64286	-0.357143	In_person	Male
7	7	2021-03-10	32	170	72	44	S	82	30	Caucasian	4	3	1	1	0	Figures differed in height and body shape. Noticed when they were pear shaped and overall size	0	13	113	-0.666667	-0.666667	-2	-0.499271	-0.584573	-0.499271	-1.49781	0.249272	0.341726	0.249272	2.24344	4	18.0854	18085.4	1.64286	-2.35714	In_person	Male
7	7	2021-03-10	32	170	72	44	S	82	30	Caucasian	4	3	1	1	0	Figures differed in height and body shape. Noticed when they were pear shaped and overall size	0	14	120	-0.666667	0	-2	-0.499271	-0.584573	0	-1.49781	0.249272	0.341726	0	2.24344	4	9.21301	9213.01	1.64286	-2.35714	In_person	Male
7	7	2021-03-10	32	170	72	44	S	82	30	Caucasian	4	3	1	1	0	Figures differed in height and body shape. Noticed when they were pear shaped and overall size	0	15	172	0	0	0	0	-0.0875222	0	0	0	0.00766014	0	0	1	3.58144	3581.44	1.64286	0.642857	In_person	Male
7	7	2021-03-10	32	170	72	44	S	82	30	Caucasian	4	3	1	1	0	Figures differed in height and body shape. Noticed when they were pear shaped and overall size	0	16	134	-0.666667	1.33333	-2	-0.499271	-0.584573	0.998542	-1.49781	0.249272	0.341726	0.997086	2.24344	1	6.46112	6461.12	1.64286	0.642857	In_person	Male
7	7	2021-03-10	32	170	72	44	S	82	30	Caucasian	4	3	1	1	0	Figures differed in height and body shape. Noticed when they were pear shaped and overall size	0	17	136	-0.666667	1.33333	-0.666667	-0.499271	-0.584573	0.998542	-0.499271	0.249272	0.341726	0.997086	0.249272	1	10.2927	10292.7	1.64286	0.642857	In_person	Male
7	7	2021-03-10	32	170	72	44	S	82	30	Caucasian	4	3	1	1	0	Figures differed in height and body shape. Noticed when they were pear shaped and overall size	0	18	160	0	-1.33333	1.33333	0	-0.0875222	-0.998542	0.998542	0	0.00766014	0.997086	0.997086	1	2.96543	2965.43	1.64286	0.642857	In_person	Male
7	7	2021-03-10	32	170	72	44	S	82	30	Caucasian	4	3	1	1	0	Figures differed in height and body shape. Noticed when they were pear shaped and overall size	0	19	166	0	-0.666667	0.666667	0	-0.0875222	-0.499271	0.499271	0	0.00766014	0.249272	0.249272	1	2.64909	2649.09	1.64286	0.642857	In_person	Male
7	7	2021-03-10	32	170	72	44	S	82	30	Caucasian	4	3	1	1	0	Figures differed in height and body shape. Noticed when they were pear shaped and overall size	0	20	175	0	0	2	0	-0.0875222	0	1.49781	0	0.00766014	0	2.24344	1	2.8322	2832.2	1.64286	0.642857	In_person	Male
7	7	2021-03-10	32	170	72	44	S	82	30	Caucasian	4	3	1	1	0	Figures differed in height and body shape. Noticed when they were pear shaped and overall size	0	21	181	0	0.666667	1.33333	0	-0.0875222	0.499271	0.998542	0	0.00766014	0.249272	0.997086	1	3.99774	3997.74	1.64286	0.642857	In_person	Male
7	7	2021-03-10	32	170	72	44	S	82	30	Caucasian	4	3	1	1	0	Figures differed in height and body shape. Noticed when they were pear shaped and overall size	0	22	185	0	1.33333	-0.666667	0	-0.0875222	0.998542	-0.499271	0	0.00766014	0.997086	0.249272	2	5.04687	5046.87	1.64286	-0.357143	In_person	Male
7	7	2021-03-10	32	170	72	44	S	82	30	Caucasian	4	3	1	1	0	Figures differed in height and body shape. Noticed when they were pear shaped and overall size	0	23	187	0	1.33333	0.666667	0	-0.0875222	0.998542	0.499271	0	0.00766014	0.997086	0.249272	1	2.35026	2350.26	1.64286	0.642857	In_person	Male
7	7	2021-03-10	32	170	72	44	S	82	30	Caucasian	4	3	1	1	0	Figures differed in height and body shape. Noticed when they were pear shaped and overall size	0	24	191	0	2	-1.33333	0	-0.0875222	1.49781	-0.998542	0	0.00766014	2.24344	0.997086	3	3.2985	3298.5	1.64286	-1.35714	In_person	Male
7	7	2021-03-10	32	170	72	44	S	82	30	Caucasian	4	3	1	1	0	Figures differed in height and body shape. Noticed when they were pear shaped and overall size	0	25	221	0.666667	0	0	0.499271	0.365835	0	0	0.249272	0.133835	0	0	2	9.088	9088	1.64286	-0.357143	In_person	Male
7	7	2021-03-10	32	170	72	44	S	82	30	Caucasian	4	3	1	1	0	Figures differed in height and body shape. Noticed when they were pear shaped and overall size	0	26	225	0.666667	0.666667	-2	0.499271	0.365835	0.499271	-1.49781	0.249272	0.133835	0.249272	2.24344	3	9.07704	9077.04	1.64286	-1.35714	In_person	Male
7	7	2021-03-10	32	170	72	44	S	82	30	Caucasian	4	3	1	1	0	Figures differed in height and body shape. Noticed when they were pear shaped and overall size	0	27	233	0.666667	1.33333	-1.33333	0.499271	0.365835	0.998542	-0.998542	0.249272	0.133835	0.997086	0.997086	2	5.34688	5346.88	1.64286	-0.357143	In_person	Male
7	7	2021-03-10	32	170	72	44	S	82	30	Caucasian	4	3	1	1	0	Figures differed in height and body shape. Noticed when they were pear shaped and overall size	0	28	248	1.33333	-2	-0.666667	0.998542	0.999014	-1.49781	-0.499271	0.997086	0.998028	2.24344	0.249272	3	6.26273	6262.73	1.64286	-1.35714	In_person	Male
7	7	2021-03-10	32	170	72	44	S	82	30	Caucasian	4	3	1	1	0	Figures differed in height and body shape. Noticed when they were pear shaped and overall size	0	29	172	0	0	0	0	-0.0875222	0	0	0	0.00766014	0	0	1	3.49831	3498.31	1.64286	0.642857	In_person	Male
7	7	2021-03-10	32	170	72	44	S	82	30	Caucasian	4	3	1	1	0	Figures differed in height and body shape. Noticed when they were pear shaped and overall size	0	30	257	1.33333	-1.33333	0.666667	0.998542	0.999014	-0.998542	0.499271	0.997086	0.998028	0.997086	0.249272	1	3.4986	3498.6	1.64286	0.642857	In_person	Male
7	7	2021-03-10	32	170	72	44	S	82	30	Caucasian	4	3	1	1	0	Figures differed in height and body shape. Noticed when they were pear shaped and overall size	0	31	264	1.33333	-0.666667	0.666667	0.998542	0.999014	-0.499271	0.499271	0.997086	0.998028	0.249272	0.249272	1	2.46572	2465.72	1.64286	0.642857	In_person	Male
7	7	2021-03-10	32	170	72	44	S	82	30	Caucasian	4	3	1	1	0	Figures differed in height and body shape. Noticed when they were pear shaped and overall size	0	32	284	1.33333	1.33333	0	0.998542	0.999014	0.998542	0	0.997086	0.998028	0.997086	0	1	3.09835	3098.35	1.64286	0.642857	In_person	Male
7	7	2021-03-10	32	170	72	44	S	82	30	Caucasian	4	3	1	1	0	Figures differed in height and body shape. Noticed when they were pear shaped and overall size	0	33	307	2	-1.33333	1.33333	1.49781	1.65055	-0.998542	0.998542	2.24344	2.72431	0.997086	0.997086	1	2.39912	2399.12	1.64286	0.642857	In_person	Male
7	7	2021-03-10	32	170	72	44	S	82	30	Caucasian	4	3	1	1	0	Figures differed in height and body shape. Noticed when they were pear shaped and overall size	0	34	329	2	0.666667	2	1.49781	1.65055	0.499271	1.49781	2.24344	2.72431	0.249272	2.24344	1	1.91624	1916.24	1.64286	0.642857	In_person	Male
7	7	2021-03-10	32	170	72	44	S	82	30	Caucasian	4	3	1	1	0	Figures differed in height and body shape. Noticed when they were pear shaped and overall size	0	35	141	-0.666667	2	-2	-0.499271	-0.584573	1.49781	-1.49781	0.249272	0.341726	2.24344	2.24344	3	9.22652	9226.52	1.64286	-1.35714	In_person	Male
7	7	2021-03-10	32	170	72	44	S	82	30	Caucasian	4	3	1	1	0	Figures differed in height and body shape. Noticed when they were pear shaped and overall size	0	36	240	0.666667	2	-1.33333	0.499271	0.365835	1.49781	-0.998542	0.249272	0.133835	2.24344	0.997086	3	5.51243	5512.43	1.64286	-1.35714	In_person	Male
7	7	2021-03-10	32	170	72	44	S	82	30	Caucasian	4	3	1	1	0	Figures differed in height and body shape. Noticed when they were pear shaped and overall size	0	37	269	1.33333	0	-0.666667	0.998542	0.999014	0	-0.499271	0.997086	0.998028	0	0.249272	3	7.19562	7195.62	1.64286	-1.35714	In_person	Male
7	7	2021-03-10	32	170	72	44	S	82	30	Caucasian	4	3	1	1	0	Figures differed in height and body shape. Noticed when they were pear shaped and overall size	0	38	311	2	-0.666667	-0.666667	1.49781	1.65055	-0.499271	-0.499271	2.24344	2.72431	0.249272	0.249272	3	5.87856	5878.56	1.64286	-1.35714	In_person	Male
7	7	2021-03-10	32	170	72	44	S	82	30	Caucasian	4	3	1	1	0	Figures differed in height and body shape. Noticed when they were pear shaped and overall size	0	39	207	0.666667	-1.33333	0	0.499271	0.365835	-0.998542	0	0.249272	0.133835	0.997086	0	2	3.88113	3881.13	1.64286	-0.357143	In_person	Male
7	7	2021-03-10	32	170	72	44	S	82	30	Caucasian	4	3	1	1	0	Figures differed in height and body shape. Noticed when they were pear shaped and overall size	0	40	86	-1.33333	1.33333	-1.33333	-0.998542	-1.05227	0.998542	-0.998542	0.997086	1.10727	0.997086	0.997086	1	1.93313	1933.13	1.64286	0.642857	In_person	Male
7	7	2021-03-10	32	170	72	44	S	82	30	Caucasian	4	3	1	1	0	Figures differed in height and body shape. Noticed when they were pear shaped and overall size	0	41	310	2	-0.666667	-1.33333	1.49781	1.65055	-0.499271	-0.998542	2.24344	2.72431	0.249272	0.997086	2	1.5991	1599.1	1.64286	-0.357143	In_person	Male
7	7	2021-03-10	32	170	72	44	S	82	30	Caucasian	4	3	1	1	0	Figures differed in height and body shape. Noticed when they were pear shaped and overall size	0	42	250	1.33333	-2	0.666667	0.998542	0.999014	-1.49781	0.499271	0.997086	0.998028	2.24344	0.249272	3	2.23254	2232.54	1.64286	-1.35714	In_person	Male
7	7	2021-03-10	32	170	72	44	S	82	30	Caucasian	4	3	1	1	0	Figures differed in height and body shape. Noticed when they were pear shaped and overall size	0	43	172	0	0	0	0	-0.0875222	0	0	0	0.00766014	0	0	2	4.61325	4613.25	1.64286	-0.357143	In_person	Male
7	7	2021-03-10	32	170	72	44	S	82	30	Caucasian	4	3	1	1	0	Figures differed in height and body shape. Noticed when they were pear shaped and overall size	0	44	322	2	0	2	1.49781	1.65055	0	1.49781	2.24344	2.72431	0	2.24344	1	1.61443	1614.43	1.64286	0.642857	In_person	Male
7	7	2021-03-10	32	170	72	44	S	82	30	Caucasian	4	3	1	1	0	Figures differed in height and body shape. Noticed when they were pear shaped and overall size	0	45	234	0.666667	1.33333	-0.666667	0.499271	0.365835	0.998542	-0.499271	0.249272	0.133835	0.997086	0.249272	3	2.21518	2215.18	1.64286	-1.35714	In_person	Male
7	7	2021-03-10	32	170	72	44	S	82	30	Caucasian	4	3	1	1	0	Figures differed in height and body shape. Noticed when they were pear shaped and overall size	0	46	30	-2	0.666667	-1.33333	-1.49781	-1.29103	0.499271	-0.998542	2.24344	1.66676	0.249272	0.997086	1	1.48224	1482.24	1.64286	0.642857	In_person	Male
7	7	2021-03-10	32	170	72	44	S	82	30	Caucasian	4	3	1	1	0	Figures differed in height and body shape. Noticed when they were pear shaped and overall size	0	47	256	1.33333	-1.33333	0	0.998542	0.999014	-0.998542	0	0.997086	0.998028	0.997086	0	2	5.03757	5037.57	1.64286	-0.357143	In_person	Male
7	7	2021-03-10	32	170	72	44	S	82	30	Caucasian	4	3	1	1	0	Figures differed in height and body shape. Noticed when they were pear shaped and overall size	0	48	212	0.666667	-0.666667	-1.33333	0.499271	0.365835	-0.499271	-0.998542	0.249272	0.133835	0.249272	0.997086	2	1.63371	1633.71	1.64286	-0.357143	In_person	Male
7	7	2021-03-10	32	170	72	44	S	82	30	Caucasian	4	3	1	1	0	Figures differed in height and body shape. Noticed when they were pear shaped and overall size	0	49	123	-0.666667	0	0	-0.499271	-0.584573	0	0	0.249272	0.341726	0	0	1	3.34867	3348.67	1.64286	0.642857	In_person	Male
7	7	2021-03-10	32	170	72	44	S	82	30	Caucasian	4	3	1	1	0	Figures differed in height and body shape. Noticed when they were pear shaped and overall size	0	50	152	0	-2	0.666667	0	-0.0875222	-1.49781	0.499271	0	0.00766014	2.24344	0.249272	1	1.34887	1348.87	1.64286	0.642857	In_person	Male
7	7	2021-03-10	32	170	72	44	S	82	30	Caucasian	4	3	1	1	0	Figures differed in height and body shape. Noticed when they were pear shaped and overall size	0	51	340	2	2	0	1.49781	1.65055	1.49781	0	2.24344	2.72431	2.24344	0	3	2.78254	2782.54	1.64286	-1.35714	In_person	Male
7	7	2021-03-10	32	170	72	44	S	82	30	Caucasian	4	3	1	1	0	Figures differed in height and body shape. Noticed when they were pear shaped and overall size	0	52	105	-0.666667	-2	2	-0.499271	-0.584573	-1.49781	1.49781	0.249272	0.341726	2.24344	2.24344	1	1.2669	1266.9	1.64286	0.642857	In_person	Male
7	7	2021-03-10	32	170	72	44	S	82	30	Caucasian	4	3	1	1	0	Figures differed in height and body shape. Noticed when they were pear shaped and overall size	0	53	145	-0.666667	2	0.666667	-0.499271	-0.584573	1.49781	0.499271	0.249272	0.341726	2.24344	0.249272	1	3.74816	3748.16	1.64286	0.642857	In_person	Male
7	7	2021-03-10	32	170	72	44	S	82	30	Caucasian	4	3	1	1	0	Figures differed in height and body shape. Noticed when they were pear shaped and overall size	0	54	99	-0.666667	-2	-2	-0.499271	-0.584573	-1.49781	-1.49781	0.249272	0.341726	2.24344	2.24344	1	2.96563	2965.63	1.64286	0.642857	In_person	Male
7	7	2021-03-10	32	170	72	44	S	82	30	Caucasian	4	3	1	1	0	Figures differed in height and body shape. Noticed when they were pear shaped and overall size	0	55	40	-2	1.33333	0.666667	-1.49781	-1.29103	0.998542	0.499271	2.24344	1.66676	0.997086	0.249272	1	1.29987	1299.87	1.64286	0.642857	In_person	Male
7	7	2021-03-10	32	170	72	44	S	82	30	Caucasian	4	3	1	1	0	Figures differed in height and body shape. Noticed when they were pear shaped and overall size	0	56	1	-2	-2	-2	-1.49781	-1.29103	-1.49781	-1.49781	2.24344	1.66676	2.24344	2.24344	1	1.73308	1733.08	1.64286	0.642857	In_person	Male
8	8	2022-11-06	21	164	72	43.5	37	102	31	Asian	3	5	1	1	0	Height, muscle density, penis size, hip width, shoulder breadth. About the 4th/5th figure	0	1	172	0	0	0	0	-0.0875222	0	0	0	0.00766014	0	0	2	10.3562	10356.2	1.66071	-0.339286	In_person	Male
8	8	2022-11-06	21	164	72	43.5	37	102	31	Asian	3	5	1	1	0	Height, muscle density, penis size, hip width, shoulder breadth. About the 4th/5th figure	0	2	148	0	-2	-2	0	-0.0875222	-1.49781	-1.49781	0	0.00766014	2.24344	2.24344	1	2.79841	2798.41	1.66071	0.660714	In_person	Male
8	8	2022-11-06	21	164	72	43.5	37	102	31	Asian	3	5	1	1	0	Height, muscle density, penis size, hip width, shoulder breadth. About the 4th/5th figure	0	3	65	-1.33333	-0.666667	-1.33333	-0.998542	-1.05227	-0.499271	-0.998542	0.997086	1.10727	0.249272	0.997086	1	3.19814	3198.14	1.66071	0.660714	In_person	Male
8	8	2022-11-06	21	164	72	43.5	37	102	31	Asian	3	5	1	1	0	Height, muscle density, penis size, hip width, shoulder breadth. About the 4th/5th figure	0	4	254	1.33333	-1.33333	-1.33333	0.998542	0.999014	-0.998542	-0.998542	0.997086	0.998028	0.997086	0.997086	2	2.83179	2831.79	1.66071	-0.339286	In_person	Male
8	8	2022-11-06	21	164	72	43.5	37	102	31	Asian	3	5	1	1	0	Height, muscle density, penis size, hip width, shoulder breadth. About the 4th/5th figure	0	5	104	-0.666667	-2	1.33333	-0.499271	-0.584573	-1.49781	0.998542	0.249272	0.341726	2.24344	0.997086	1	1.58359	1583.59	1.66071	0.660714	In_person	Male
8	8	2022-11-06	21	164	72	43.5	37	102	31	Asian	3	5	1	1	0	Height, muscle density, penis size, hip width, shoulder breadth. About the 4th/5th figure	0	6	17	-2	-0.666667	-0.666667	-1.49781	-1.29103	-0.499271	-0.499271	2.24344	1.66676	0.249272	0.249272	1	2.36503	2365.03	1.66071	0.660714	In_person	Male
8	8	2022-11-06	21	164	72	43.5	37	102	31	Asian	3	5	1	1	0	Height, muscle density, penis size, hip width, shoulder breadth. About the 4th/5th figure	0	7	246	1.33333	-2	-2	0.998542	0.999014	-1.49781	-1.49781	0.997086	0.998028	2.24344	2.24344	1	1.64933	1649.33	1.66071	0.660714	In_person	Male
8	8	2022-11-06	21	164	72	43.5	37	102	31	Asian	3	5	1	1	0	Height, muscle density, penis size, hip width, shoulder breadth. About the 4th/5th figure	0	8	142	-0.666667	2	-1.33333	-0.499271	-0.584573	1.49781	-0.998542	0.249272	0.341726	2.24344	0.997086	2	1.99909	1999.09	1.66071	-0.339286	In_person	Male
8	8	2022-11-06	21	164	72	43.5	37	102	31	Asian	3	5	1	1	0	Height, muscle density, penis size, hip width, shoulder breadth. About the 4th/5th figure	0	9	198	0.666667	-2	-1.33333	0.499271	0.365835	-1.49781	-0.998542	0.249272	0.133835	2.24344	0.997086	1	4.63028	4630.28	1.66071	0.660714	In_person	Male
8	8	2022-11-06	21	164	72	43.5	37	102	31	Asian	3	5	1	1	0	Height, muscle density, penis size, hip width, shoulder breadth. About the 4th/5th figure	0	10	166	0	-0.666667	0.666667	0	-0.0875222	-0.499271	0.499271	0	0.00766014	0.249272	0.249272	1	2.28237	2282.37	1.66071	0.660714	In_person	Male
8	8	2022-11-06	21	164	72	43.5	37	102	31	Asian	3	5	1	1	0	Height, muscle density, penis size, hip width, shoulder breadth. About the 4th/5th figure	0	11	176	0	0.666667	-2	0	-0.0875222	0.499271	-1.49781	0	0.00766014	0.249272	2.24344	1	1.33278	1332.78	1.66071	0.660714	In_person	Male
8	8	2022-11-06	21	164	72	43.5	37	102	31	Asian	3	5	1	1	0	Height, muscle density, penis size, hip width, shoulder breadth. About the 4th/5th figure	0	12	184	0	1.33333	-1.33333	0	-0.0875222	0.998542	-0.998542	0	0.00766014	0.997086	0.997086	2	3.7974	3797.4	1.66071	-0.339286	In_person	Male
8	8	2022-11-06	21	164	72	43.5	37	102	31	Asian	3	5	1	1	0	Height, muscle density, penis size, hip width, shoulder breadth. About the 4th/5th figure	0	13	293	1.33333	2	1.33333	0.998542	0.999014	1.49781	0.998542	0.997086	0.998028	2.24344	0.997086	1	2.19842	2198.42	1.66071	0.660714	In_person	Male
8	8	2022-11-06	21	164	72	43.5	37	102	31	Asian	3	5	1	1	0	Height, muscle density, penis size, hip width, shoulder breadth. About the 4th/5th figure	0	14	78	-1.33333	0.666667	-2	-0.998542	-1.05227	0.499271	-1.49781	0.997086	1.10727	0.249272	2.24344	1	1.21651	1216.51	1.66071	0.660714	In_person	Male
[truncated: 5,306 more rows]

## Sheet: Inperson_male_fight
participant	vidset	datetaken	age	height	weight	shoulderbreadth	shirt	hipbreadth	pants	ethnicity	attractive	fight	sorientation	gym	military	differ	study	order	videoname	body	figheight	penis	zbody	zShape	zheight	zpenis	qbody	qshape	qheight	qpenis	rating	resptime_ms	partxrate	stdrank
[truncated: 5,600 more rows]

[truncated: 6 more sheets: Online_Unpaid_female_attractive, Online_Unpaid_male_fight, Online_unpaid_male_jealous, Online_Paid_Female_attractivene, Online_Paid_male_fight, Online_Paid_male_jealous_V2]
