# Supplementary material for: Experimental evidence that penis size, height, and body shape influence assessment of male sexual attractiveness and fighting ability in humans
Source: PLoS Biol. 2026 Jan 22;24(1):e3003595. doi: 10.1371/journal.pbio.3003595 (PMC12826512; doi:10.1371/journal.pbio.3003595)
Supplement: S1 Data — (ZIP) [file pbio.3003595.s003.zip › Data and Code_PLOSBiol/Mode diffeerences in video means paid unpaid pooled.Rmd]

---
title: "Q2. Do online unpaid vs in-person, and inperson vs online paid delivery differ?"

output: html_document
---

# load packages

```{r, include=FALSE}
library(readr)
library(tidyverse)
library(fields)
library(lme4)
library(ggplot2)
library(Hmisc)
library(tinytex)
library(car)
```

## read data and factorise variables as needed for in-person and online female_attractiveness seperately
### (this helps to check if something unusual going on with each dataset before pooled)

```{r, include=FALSE}
inperson_female_attractiveness <- read_csv("inperson_female_attractiveness_V2.csv")

inperson_female_attractiveness$participant<-as.factor(inperson_female_attractiveness$participant)
inperson_female_attractiveness$videoname<-as.factor(inperson_female_attractiveness$videoname)
str(inperson_female_attractiveness)


Online_Unpaid_female_attractiveness <- read_csv("Online_Unpaid_female_attractiveness.csv")

Online_Unpaid_female_attractiveness$participant<-as.factor(Online_Unpaid_female_attractiveness$participant)
Online_Unpaid_female_attractiveness$videoname<-as.factor(Online_Unpaid_female_attractiveness$videoname)
str(Online_Unpaid_female_attractiveness)
```


# Find average score for each figure using standardize in-person Participants ratings (std_prank)

```{r, include=TRUE}

inperson_female_attractiveness_video_mean <- 
  inperson_female_attractiveness %>% group_by(videoname) %>% summarise(video_mean = mean(stdrank))

#add 1 to standardize response (just to make the numbers nicer)
inperson_female_attractiveness_video_mean$rel_attract <- inperson_female_attractiveness_video_mean$video_mean + 1

inperson_female_attractiveness_video_traits <- inperson_female_attractiveness[,c(7, 11:16)]
inperson_female_attractiveness_video_traits <- distinct(inperson_female_attractiveness_video_traits)

#join trait values to relative score
inperson_female_attractiveness_video_mean <- 
  left_join(inperson_female_attractiveness_video_mean,inperson_female_attractiveness_video_traits, by = "videoname")

inperson_female_attractiveness_video_mean<- data.frame(inperson_female_attractiveness_video_mean)
inperson_female_attractiveness_video_mean$Mode<- "Inperson"
#savedtaframe
write.csv(inperson_female_attractiveness_video_mean, "inperson_female_attractiveness_video_mean", row.names = FALSE)
```


# Find average score for each figure using standardize online-unpaid Participants ratings (std_prank)

```{r, include=TRUE}

Online_Unpaid_female_attractiveness_video_mean <- 
  Online_Unpaid_female_attractiveness %>% group_by(videoname) %>% summarise(video_mean = mean(stdrank))

#add 1 to standardize response (just to make the numbers nicer)
Online_Unpaid_female_attractiveness_video_mean$rel_attract <- Online_Unpaid_female_attractiveness_video_mean$video_mean + 1

Online_Unpaid_female_attractiveness_video_traits <- Online_Unpaid_female_attractiveness[,c(16, 21:23, 25:27)]
Online_Unpaid_female_attractiveness_video_traits <- distinct(Online_Unpaid_female_attractiveness_video_traits)

#join trait values to relative score
Online_Unpaid_female_attractiveness_video_mean <- 
  left_join(Online_Unpaid_female_attractiveness_video_mean,Online_Unpaid_female_attractiveness_video_traits, by = "videoname")

Online_Unpaid_female_attractiveness_video_mean<- data.frame(Online_Unpaid_female_attractiveness_video_mean)
Online_Unpaid_female_attractiveness_video_mean$Mode<- "Online_unpaid"
#savedtaframe
write.csv(Online_Unpaid_female_attractiveness_video_mean, "Online_Unpaid_female_attractiveness_video_mean", row.names = FALSE)
```

## combine dataframes using rbind

```{r, include=TRUE}
combined_unpaid_f_attract_video_mean <- rbind(inperson_female_attractiveness_video_mean, Online_Unpaid_female_attractiveness_video_mean)
```

## run linear regressions on three traits: female attracriveness, male fight, male jealousy

## Female attractiveness

### including mode of delivery as factor

```{r}
m1 <- lm(rel_attract~ Mode+ zpenis+ zheight+ zShape+ qpenis+ qheight+ qshape+ zpenis*zheight+ zpenis*zShape+ zheight*zShape+ Mode*zpenis + Mode*zheight + Mode*zShape + Mode*qpenis + Mode*qheight + Mode*qshape + Mode*zpenis*zheight + Mode*zpenis*zShape + Mode*zheight*zShape, data = combined_unpaid_f_attract_video_mean)
summary(m1)
Anova(m1, type = 3)
plot(m1)
```


### without mode of delivery as factor

```{r}
m2 <- lm(rel_attract~ zpenis+ zheight+ zShape+ qpenis+ qheight+ qshape+ zpenis*zheight+ zpenis*zShape+ zheight*zShape, data = combined_unpaid_f_attract_video_mean)
summary(m2)
Anova(m2, type = 3)
plot(m2)
```

## Any differences in female attractive rating due to the mode of delivery?- Yes

```{r}
anova(m1, m2)
```

# Male-fight

## read data and factorise variables as needed for in-person and online male fight seperately
### (this helps to check if something unusual going on with each dataset before pooled)

```{r, include=FALSE}
inperson_male_fight <- read_csv("inperson_male_fight.csv")

inperson_male_fight$participant<-as.factor(inperson_male_fight$participant)
inperson_male_fight$videoname<-as.factor(inperson_male_fight$videoname)
str(inperson_male_fight)

# Find average score for each figure using standardize Participants ratings (std_prank)

inperson_male_fight <- inperson_male_fight %>% group_by(participant) %>% mutate(std_prank = (rating - mean(rating)))
inperson_male_fight_video_mean <- 
  inperson_male_fight %>% group_by(videoname) %>% summarise(video_mean = mean(std_prank))

#add 1 to standardize response (just to make the numbers nicer)
inperson_male_fight_video_mean$rel_fight <- inperson_male_fight_video_mean$video_mean + 1

inperson_male_fight_video_traits <- inperson_male_fight[,c(20:31)]
inperson_male_fight_video_traits <- distinct(inperson_male_fight_video_traits)

#join trait values to relative score
inperson_male_fight_video_mean <- 
  left_join(inperson_male_fight_video_mean,inperson_male_fight_video_traits, by = "videoname")

inperson_male_fight_video_mean<- data.frame(inperson_male_fight_video_mean)
inperson_male_fight_video_mean$Mode<- "Inperson"
#savedtaframe
write.csv(inperson_male_fight_video_mean, "inperson_male_fight_video_mean", row.names = FALSE)
```

```{r, include=TRUE}
Online_Unpaid_male_fight <- read_csv("Online_Unpaid_male_fight.csv")
Online_Unpaid_male_fight$videoname<-as.factor(Online_Unpaid_male_fight$videoname)
Online_Unpaid_male_fight <- Online_Unpaid_male_fight %>% group_by(participant) %>% mutate(std_prank = (rating - mean(rating)))
Online_Unpaid_mfight_video_mean <- Online_Unpaid_male_fight %>% group_by(videoname) %>% summarise(video_mean = mean(std_prank))

#add 1 to standardize response (just to make the numbers nicer)
Online_Unpaid_mfight_video_mean$rel_fight <- Online_Unpaid_mfight_video_mean$video_mean + 1

Online_Unpaid_mfight_video_traits <- Online_Unpaid_male_fight[,c(23:34)]
Online_Unpaid_mfight_video_traits <- distinct(Online_Unpaid_mfight_video_traits)
Online_Unpaid_mfight_video_traits$videoname<-as.factor(Online_Unpaid_mfight_video_traits$videoname)

Online_Unpaid_mfight_video_traits<- data.frame(Online_Unpaid_mfight_video_traits)
Online_Unpaid_mfight_video_traits$Mode<- "Online_unpaid"
#join trait values to relative score
Online_Unpaid_mfight_video_mean <- left_join(Online_Unpaid_mfight_video_mean,Online_Unpaid_mfight_video_traits, by = "videoname")
```

## combine dataframes using rbind

```{r, include=TRUE}
combined_unpaid_mfight_video_mean <- rbind(inperson_male_fight_video_mean, Online_Unpaid_mfight_video_mean)
```


## Male fight

### including mode of delivery as factor

```{r}
m3 <- lm(rel_fight~ Mode+ zpenis+ zheight+ zShape+ qpenis+ qheight+ qshape+ zpenis*zheight+ zpenis*zShape+ zheight*zShape+ Mode*zpenis + Mode*zheight + Mode*zShape + Mode*qpenis + Mode*qheight + Mode*qshape + Mode*zpenis*zheight + Mode*zpenis*zShape + Mode*zheight*zShape, data = combined_unpaid_mfight_video_mean)
summary(m3)
Anova(m3, type = 3)
plot(m3)
```


### without mode of delivery as factor

```{r}
m4 <- lm(rel_fight~ zpenis+ zheight+ zShape+ qpenis+ qheight+ qshape+ zpenis*zheight+ zpenis*zShape+ zheight*zShape, data = combined_unpaid_mfight_video_mean)
summary(m4)
Anova(m4, type = 3)
plot(m4)
```

## Any differences in male fight rating due to the mode of delivery?- Yes

```{r}
anova(m3, m4)
```

# Male jealousy

```{r}
Inperson_male_jealous_2023 <- read_csv("Inperson_male_jealous_2023.csv")

Inperson_male_jealous_2023$participant<-as.factor(Inperson_male_jealous_2023$participant)
Inperson_male_jealous_2023$videoname<-as.factor(Inperson_male_jealous_2023$videoname)
str(Inperson_male_jealous_2023)
# Find average score for each figure using standardize Participants ratings (std_prank)

Inperson_male_jealous_2023 <- Inperson_male_jealous_2023 %>% group_by(participant) %>% mutate(std_prank = (rating - mean(rating)))
Inperson_male_jealous_2023_video_mean <- Inperson_male_jealous_2023 %>% group_by(videoname) %>% summarise(video_mean = mean(std_prank))

#add 1 to standardize response (just to make the numbers nicer)
Inperson_male_jealous_2023_video_mean$rel_jealous <- Inperson_male_jealous_2023_video_mean$video_mean + 1

Inperson_video_traits <- Inperson_male_jealous_2023[,c(20, 25:27, 29:31, 37, 38)]
Inperson_video_traits <- distinct(Inperson_video_traits)

#join trait values to relative score
Inperson_male_jealous_2023_video_mean <- left_join(Inperson_male_jealous_2023_video_mean,Inperson_video_traits, by = "videoname")

Inperson_male_jealous_2023_video_mean<- data.frame(Inperson_male_jealous_2023_video_mean)
Inperson_male_jealous_2023_video_mean$Trait<- "Attractiveness"
#savedtaframe
write.csv(Inperson_male_jealous_2023_video_mean, "Inperson_male_jealous_2023_video_mean.csv", row.names = FALSE)
```


```{r, include=TRUE}
Online_Unpaid_male_jealous <- read_csv("Online_unpaid_male_jealous.csv")
Online_Unpaid_male_jealous$participant<- as.factor(Online_Unpaid_male_jealous$participant)
Online_Unpaid_male_jealous$videoname<-as.factor(Online_Unpaid_male_jealous$videoname)
str(Online_Unpaid_male_jealous)
Online_Unpaid_male_jealous <- Online_Unpaid_male_jealous %>% group_by(participant) %>% mutate(std_prank = (rating - mean(rating)))
Online_Unpaid_mjealous_video_mean <- Online_Unpaid_male_jealous %>% group_by(videoname) %>% summarise(video_mean = mean(std_prank))

#add 1 to standardize response (just to make the numbers nicer)
Online_Unpaid_mjealous_video_mean$rel_jealous <- Online_Unpaid_mjealous_video_mean$video_mean + 1

Online_Unpaid_mjealous_video_traits <- Online_Unpaid_male_jealous[,c(23, 28:30, 32:34, 39, 40)]
Online_Unpaid_mjealous_video_traits <- distinct(Online_Unpaid_mjealous_video_traits)

Online_Unpaid_mjealous_video_traits<- data.frame(Online_Unpaid_mjealous_video_traits)
Online_Unpaid_mjealous_video_traits$Trait<- "Attractiveness"
#join trait values to relative score
Online_Unpaid_mjealous_video_mean <- left_join(Online_Unpaid_mjealous_video_mean,Online_Unpaid_mjealous_video_traits, by = "videoname")
#savedtaframe
write.csv(Online_Unpaid_mjealous_video_mean, "Online_Unpaid_mjealous_video_mean.csv", row.names = FALSE)
```

## combine dataframes using rbind

```{r, include=TRUE}
combined_unpaid_mjealous_video_mean <- rbind(Inperson_male_jealous_2023_video_mean, Online_Unpaid_mjealous_video_mean)
```


## Male jealousy

### including mode of delivery as factor

```{r}
m5 <- lm(rel_jealous~ Mode+ zpenis+ zheight+ zShape+ qpenis+ qheight+ qshape+ zpenis*zheight+ zpenis*zShape+ zheight*zShape+ Mode*zpenis + Mode*zheight + Mode*zShape + Mode*qpenis + Mode*qheight + Mode*qshape + Mode*zpenis*zheight + Mode*zpenis*zShape + Mode*zheight*zShape, data = combined_unpaid_mjealous_video_mean)
summary(m5)
Anova(m5, type = 3)
plot(m5)
```


### without mode of delivery as factor

```{r}
m6 <- lm(rel_jealous~ zpenis+ zheight+ zShape+ qpenis+ qheight+ qshape+ zpenis*zheight+ zpenis*zShape+ zheight*zShape, data = combined_unpaid_mjealous_video_mean)
summary(m6)
Anova(m6, type = 3)
plot(m6)
```

## Any differences in male jealousy rating due to the mode of delivery?- Yes

```{r}
anova(m5, m6)
```

--------------------------

# inperson vs online paid

### read the video mean files first and then combine online paid with inperson data using rbind

```{r}

inperson_female_attractiveness_video_mean <- read_csv("inperson_female_attractiveness_video_mean.csv")
Inperson_male_jealous_2023_video_mean <- read_csv("Inperson_male_jealous_2023_video_mean.csv")
inperson_male_fight_video_mean<- read_csv("inperson_male_fight_video_mean.csv")

Online_Paid_Female_attractiveness_video_mean <- read_csv("Online_Paid_Female_attractiveness_video_mean.csv")
Online_Paid_mjealous_video_mean <- read_csv("Online_Paid_mjealous_video_mean.csv")
Online_Paid_mfight_video_mean <- read_csv("Online_Paid_mfight_video_mean.csv")

```

#### rename ranking first to match the column

```{r}
names(inperson_female_attractiveness_video_mean)[names(inperson_female_attractiveness_video_mean) == "rel_attract"] <- "rel_rank"
names(Online_Paid_Female_attractiveness_video_mean)[names(Online_Paid_Female_attractiveness_video_mean) == "rel_attract"] <- "rel_rank"
names(inperson_male_fight_video_mean)[names(inperson_male_fight_video_mean) == "rel_fight"] <- "rel_rank"
names(Online_Paid_mfight_video_mean)[names(Online_Paid_mfight_video_mean) == "rel_fight"] <- "rel_rank"

names(Inperson_male_jealous_2023_video_mean)[names(Inperson_male_jealous_2023_video_mean) == "rel_jealous"] <- "rel_rank"
names(Online_Paid_mjealous_video_mean)[names(Online_Paid_mjealous_video_mean) == "rel_attract"] <- "rel_rank"
```


#### combine dataframes using rbind

```{r, include=TRUE}
combined_inper_Paidonline_Fattract_video_mean <- rbind(inperson_female_attractiveness_video_mean, Online_Paid_Female_attractiveness_video_mean)
combined_inper_Paidonline_mjealous_video_mean <- rbind(Inperson_male_jealous_2023_video_mean, Online_Paid_mjealous_video_mean)
combined_inper_Paidonline_mfight_video_mean <- rbind(inperson_male_fight_video_mean, Online_Paid_mfight_video_mean)
```

## Does female attract score differ inperson vs online paid


## Female attractiveness

### including mode of delivery as factor

```{r}
inper_vs_paid_m1 <- lm(rel_rank~ Mode+ zpenis+ zheight+ zShape+ qpenis+ qheight+ qshape+ zpenis*zheight+ zpenis*zShape+ zheight*zShape+ Mode*zpenis + Mode*zheight + Mode*zShape + Mode*qpenis + Mode*qheight + Mode*qshape + Mode*zpenis*zheight + Mode*zpenis*zShape + Mode*zheight*zShape, data = combined_inper_Paidonline_Fattract_video_mean)
summary(inper_vs_paid_m1)
Anova(inper_vs_paid_m1, type = 3)
plot(inper_vs_paid_m1)
```


### without mode of delivery as factor

```{r}
inper_vs_paid_m2 <- lm(rel_rank~ zpenis+ zheight+ zShape+ qpenis+ qheight+ qshape+ zpenis*zheight+ zpenis*zShape+ zheight*zShape, data = combined_inper_Paidonline_Fattract_video_mean)
summary(inper_vs_paid_m2)
Anova(inper_vs_paid_m2, type = 3)
plot(inper_vs_paid_m2)
```

## Any differences in female attractive rating due to the mode of delivery?- Yes

```{r}
anova(inper_vs_paid_m1, inper_vs_paid_m2)

# Model 1: rel_rank ~ Mode + zpenis + zheight + zShape + qpenis + qheight + 
#     qshape + zpenis * zheight + zpenis * zShape + zheight * zShape + 
#     Mode * zpenis + Mode * zheight + Mode * zShape + Mode * qpenis + 
#     Mode * qheight + Mode * qshape + Mode * zpenis * zheight + 
#     Mode * zpenis * zShape + Mode * zheight * zShape
# Model 2: rel_rank ~ zpenis + zheight + zShape + qpenis + qheight + qshape + 
#     zpenis * zheight + zpenis * zShape + zheight * zShape
#   Res.Df     RSS  Df Sum of Sq      F    Pr(>F)    
# 1    663  77.196                                   
# 2    673 125.574 -10   -48.377 41.549 < 2.2e-16 ***
```


## Male attractiveness rating

### including mode of delivery as factor

```{r}
inper_vs_paid_m3 <- lm(rel_rank~ Mode+ zpenis+ zheight+ zShape+ qpenis+ qheight+ qshape+ zpenis*zheight+ zpenis*zShape+ zheight*zShape+ Mode*zpenis + Mode*zheight + Mode*zShape + Mode*qpenis + Mode*qheight + Mode*qshape + Mode*zpenis*zheight + Mode*zpenis*zShape + Mode*zheight*zShape, data = combined_inper_Paidonline_mjealous_video_mean)
summary(inper_vs_paid_m3)
Anova(inper_vs_paid_m3, type = 3)
plot(inper_vs_paid_m3)
```


### without mode of delivery as factor

```{r}
inper_vs_paid_m4 <- lm(rel_rank~ zpenis+ zheight+ zShape+ qpenis+ qheight+ qshape+ zpenis*zheight+ zpenis*zShape+ zheight*zShape, data = combined_inper_Paidonline_mjealous_video_mean)
summary(inper_vs_paid_m4)
Anova(inper_vs_paid_m4, type = 3)
plot(inper_vs_paid_m4)
```

## Any differences in male attractive rating due to the mode of delivery?- Yes

```{r}
anova(inper_vs_paid_m3, inper_vs_paid_m4)
```


## Male fighting rating

### including mode of delivery as factor

```{r}
inper_vs_paid_m5 <- lm(rel_rank~ Mode+ zpenis+ zheight+ zShape+ qpenis+ qheight+ qshape+ zpenis*zheight+ zpenis*zShape+ zheight*zShape+ Mode*zpenis + Mode*zheight + Mode*zShape + Mode*qpenis + Mode*qheight + Mode*qshape + Mode*zpenis*zheight + Mode*zpenis*zShape + Mode*zheight*zShape, data = combined_inper_Paidonline_mfight_video_mean)
summary(inper_vs_paid_m5)
Anova(inper_vs_paid_m5, type = 3)
plot(inper_vs_paid_m5)
```


### without mode of delivery as factor

```{r}
inper_vs_paid_m6 <- lm(rel_rank~ zpenis+ zheight+ zShape+ qpenis+ qheight+ qshape+ zpenis*zheight+ zpenis*zShape+ zheight*zShape, data = combined_inper_Paidonline_mfight_video_mean)
summary(inper_vs_paid_m6)
Anova(inper_vs_paid_m6, type = 3)
plot(inper_vs_paid_m6)
```

## Any differences in male attractive rating due to the mode of delivery?- Yes

```{r}
anova(inper_vs_paid_m5, inper_vs_paid_m6)
```
