# Supplementary material for: Experimental evidence that penis size, height, and body shape influence assessment of male sexual attractiveness and fighting ability in humans
Source: PLoS Biol. 2026 Jan 22;24(1):e3003595. doi: 10.1371/journal.pbio.3003595 (PMC12826512; doi:10.1371/journal.pbio.3003595)
Supplement: S1 Data — (ZIP) [file pbio.3003595.s003.zip › Data and Code_PLOSBiol/Response_time_subset.Rmd]

---
title: "Q5. resp_time_subset data"

output:
  pdf_document: default
  html_document: default
---

## ANALYSIS 5: Response time analysis 


#### load packages

```{r, include=FALSE}
library(readr)
library(tidyverse)
library(fields)
library(lme4)
library(ggplot2)
library(Hmisc)
library(tinytex)
library(car)
library(fields)#to make fitness surface plot
library(broom)#tidy model outputs to tables
library(broom.mixed)#tidy mixed model outputs to tables
```

#### read data and factorise variables as needed for male and female dataset seperately

#### inperson

```{r, include=FALSE}
inperson_female_attractiveness <- read_csv("inperson_female_attractiveness_V2.csv")

inperson_female_attractiveness$participant<-as.factor(inperson_female_attractiveness$participant)
inperson_female_attractiveness$videoname<-as.factor(inperson_female_attractiveness$videoname)
inperson_female_attractiveness$Mode<-as.factor(inperson_female_attractiveness$Mode)
inperson_female_attractiveness$Sex<-as.factor(inperson_female_attractiveness$Sex)
str(inperson_female_attractiveness)


Inperson_male_jealous_2023 <- read_csv("Inperson_male_jealous_2023.csv")

Inperson_male_jealous_2023$participant<-as.factor(Inperson_male_jealous_2023$participant)
Inperson_male_jealous_2023$videoname<-as.factor(Inperson_male_jealous_2023$videoname)
Inperson_male_jealous_2023$Mode<-as.factor(Inperson_male_jealous_2023$Mode)
Inperson_male_jealous_2023$Sex<-as.factor(Inperson_male_jealous_2023$Sex)
str(Inperson_male_jealous_2023)

inperson_male_fight <- read_csv("inperson_male_fight.csv")

inperson_male_fight$participant<-as.factor(inperson_male_fight$participant)
inperson_male_fight$videoname<-as.factor(inperson_male_fight$videoname)
```


#### online unpaid dataset

```{r, include=FALSE}

Online_Unpaid_female_attractiveness <- read_csv("Online_Unpaid_female_attractiveness.csv")

Online_Unpaid_female_attractiveness$participant<-as.factor(Online_Unpaid_female_attractiveness$participant)
Online_Unpaid_female_attractiveness$videoname<-as.factor(Online_Unpaid_female_attractiveness$videoname)
str(Online_Unpaid_female_attractiveness)

Online_Unpaid_male_fight <- read_csv("Online_Unpaid_male_fight.csv")
Online_Unpaid_male_fight$participant<-as.factor(Online_Unpaid_male_fight$participant)
Online_Unpaid_male_fight$videoname<-as.factor(Online_Unpaid_male_fight$videoname)
str(Online_Unpaid_male_fight)


Online_Unpaid_male_jealous <- read_csv("Online_unpaid_male_jealous.csv")
Online_Unpaid_male_jealous$participant<- as.factor(Online_Unpaid_male_jealous$participant)
Online_Unpaid_male_jealous$videoname<-as.factor(Online_Unpaid_male_jealous$videoname)
str(Online_Unpaid_male_jealous)
```

#### online paid data

```{r, include=FALSE}

Online_Paid_female_attractiveness <- read_csv("Online_Paid_Female_attractiveness.csv")

Online_Paid_female_attractiveness$participant<-as.factor(Online_Paid_female_attractiveness$participant)
Online_Paid_female_attractiveness$videoname<-as.factor(Online_Paid_female_attractiveness$videoname)
str(Online_Paid_female_attractiveness)

Online_Paid_male_fight <- read_csv("Online_Paid_male_fight.csv")
Online_Paid_male_fight$participant<-as.factor(Online_Paid_male_fight$participant)
Online_Paid_male_fight$videoname<-as.factor(Online_Paid_male_fight$videoname)
str(Online_Paid_male_fight)


Online_Paid_male_jealous <- read_csv("Online_Paid_male_jealous_V2.csv")
Online_Paid_male_jealous$participant<- as.factor(Online_Paid_male_jealous$participant)
Online_Paid_male_jealous$videoname<-as.factor(Online_Paid_male_jealous$videoname)
str(Online_Paid_male_jealous)
```


#### hist resp time

```{r,  warning=FALSE, fig.show="hold", out.width="33%"}
hist(inperson_female_attractiveness$resptime)
hist(Inperson_male_jealous_2023$resptime)
hist(inperson_male_fight$resptime_ms)
hist(Online_Unpaid_female_attractiveness$resptime_ms)
hist(Online_Unpaid_male_jealous$resptime_ms)
hist(Online_Unpaid_male_fight$resptime_ms)
hist(Online_Paid_female_attractiveness$resptime_ms)
hist(Online_Paid_male_jealous$resptime_ms)
hist(Online_Paid_male_fight$resptime_ms)
### log transformation
hist(log(inperson_female_attractiveness$resptime))
hist(log(Inperson_male_jealous_2023$resptime))
hist(log(inperson_male_fight$resptime_ms))
hist(log(Online_Unpaid_female_attractiveness$resptime_ms))
hist(log(Online_Unpaid_male_jealous$resptime_ms))
hist(log(Online_Unpaid_male_fight$resptime_ms))
hist(log(Online_Paid_female_attractiveness$resptime_ms))
hist(log(Online_Paid_male_jealous$resptime_ms))
hist(log(Online_Paid_male_fight$resptime_ms))
```

###### Subset datasets with 20000 being the max resptime


```{r}
inperson_female_attractiveness_subset_data <- inperson_female_attractiveness[inperson_female_attractiveness$resptime < 20000, ]
Inperson_male_jealous_2023_subset_data <- Inperson_male_jealous_2023[Inperson_male_jealous_2023$resptime < 20000, ]
inperson_male_fight_subset_data <- inperson_male_fight[inperson_male_fight$resptime_ms < 20000, ]

Online_Unpaid_female_attractiveness_subset_data <- Online_Unpaid_female_attractiveness[Online_Unpaid_female_attractiveness$resptime_ms < 20000, ]
Online_Unpaid_male_jealous_subset_data <- Online_Unpaid_male_jealous[Online_Unpaid_male_jealous$resptime_ms < 20000, ]
Online_Unpaid_male_fight_subset_data <- Online_Unpaid_male_fight[Online_Unpaid_male_fight$resptime_ms < 20000, ]

Online_Paid_male_jealous_subset_data <- Online_Paid_male_jealous[Online_Paid_male_jealous$resptime_ms < 20000, ]
Online_Paid_female_attractiveness_subset_data <- Online_Paid_female_attractiveness[Online_Paid_female_attractiveness$resptime_ms < 20000, ]
Online_Paid_male_fight_subset_data <- Online_Paid_male_fight[Online_Paid_male_fight$resptime_ms < 20000, ]
```

#### hist resp time with subset data

```{r,  warning=FALSE, fig.show="hold", out.width="33%"}
hist(inperson_female_attractiveness_subset_data$resptime)
hist(Inperson_male_jealous_2023_subset_data$resptime)
hist(inperson_male_fight_subset_data$resptime_ms)
hist(Online_Unpaid_female_attractiveness_subset_data$resptime_ms)
hist(Online_Unpaid_male_jealous_subset_data$resptime_ms)
hist(Online_Unpaid_male_fight_subset_data$resptime_ms)
hist(Online_Paid_female_attractiveness_subset_data$resptime_ms)
hist(Online_Paid_male_jealous_subset_data$resptime_ms)
hist(Online_Paid_male_fight_subset_data$resptime_ms)
### log transformation
hist(log(inperson_female_attractiveness_subset_data$resptime))
hist(log(Inperson_male_jealous_2023_subset_data$resptime))
hist(log(inperson_male_fight_subset_data$resptime_ms))
hist(log(Online_Unpaid_female_attractiveness_subset_data$resptime_ms))
hist(log(Online_Unpaid_male_jealous_subset_data$resptime_ms))
hist(log(Online_Unpaid_male_fight_subset_data$resptime_ms))
hist(log(Online_Paid_female_attractiveness_subset_data$resptime_ms))
hist(log(Online_Paid_male_jealous_subset_data$resptime_ms))
hist(log(Online_Paid_male_fight_subset_data$resptime_ms))
```

#### Inperson female attarct response time : log transform make it better

```{r}
#analysis of response time (raw)
# Fit the model
inperson_female_attract_m0_resp <- lmer(resptime ~ zpenis + zheight + zShape + (1 | participant), 
                                        data = inperson_female_attractiveness_subset_data)

summary(inperson_female_attract_m0_resp)
Anova(inperson_female_attract_m0_resp)


```

```{r, results='hide'}
residsim <- DHARMa::simulateResiduals(inperson_female_attract_m0_resp, n=1000)
DHARMa::testResiduals(residsim)
```

#### response time log transformation

```{r}

#inperson_female_attractiveness_subset_data$log_resp <-  log(inperson_female_attractivenes_subset_data$resptime)

##analysis of response time (transformed)
inperson_female_attract_m01_resp <- lmer(log(resptime) ~ zpenis + zheight + zShape + (1 | participant), 
                                        data = inperson_female_attractiveness_subset_data)
summary(inperson_female_attract_m01_resp)
Anova(inperson_female_attract_m01_resp)

# Extract model output as a tidy data frame
inperson_female_attract_resp_output <- tidy(inperson_female_attract_m01_resp)
# Extract Anova of model output as a tidy data frame
Anova_inperson_female_attract_resp_output <- tidy(Anova(inperson_female_attract_m01_resp))

# Round numeric columns to 3 decimal places
inperson_female_attract_resp_output <- inperson_female_attract_resp_output %>%
  mutate(across(where(is.numeric), ~ round(., 3)))
# Round numeric columns to 3 decimal places
Anova_inperson_female_attract_resp_output <- Anova_inperson_female_attract_resp_output %>%
  mutate(across(where(is.numeric), ~ round(., 3)))


# View the output
print(inperson_female_attract_resp_output)
# View the Anova output
print(Anova_inperson_female_attract_resp_output)
```

```{r, results='hide'}
residsim <- DHARMa::simulateResiduals(inperson_female_attract_m01_resp, n=1000)
DHARMa::testResiduals(residsim)
 # summary(inperson_female_attractiveness$log_resp)
 #   Min. 1st Qu.  Median    Mean 3rd Qu.    Max.    NA's 
 #  1.099   7.449   7.848   7.869   8.274   9.799       3 
```

#### Inperson male jealous response time: log transform make it better

```{r}
#analysis of response time (raw)
Inperson_male_jealous_m0_resp <- lmer(resptime ~ zpenis + zheight + zShape + (1 | participant), 
                                        data = Inperson_male_jealous_2023_subset_data)
summary(Inperson_male_jealous_m0_resp)
Anova(Inperson_male_jealous_m0_resp)
```

```{r, results='hide'}
residsim <- DHARMa::simulateResiduals(Inperson_male_jealous_m0_resp, n=1000)
DHARMa::testResiduals(residsim)
```

```{r}
#response time log transformation
#Inperson_male_jealous_2023_subset_data$log_resp <-  log(Inperson_male_jealous_2023_subset_data$resptime)

##analysis of response time (transformed)
Inperson_male_jealous_m01_resp <- lmer(log(resptime) ~ zpenis + zheight + zShape + (1 | participant), 
                                        data = Inperson_male_jealous_2023_subset_data)
summary(Inperson_male_jealous_m01_resp)
Anova(Inperson_male_jealous_m01_resp)
# Extract model output as a tidy data frame
inperson_male_jealous_resp_output <- tidy(Inperson_male_jealous_m01_resp)
# Extract Anova of model output as a tidy data frame
Anova_inperson_male_jealous_resp_output <- tidy(Anova(Inperson_male_jealous_m01_resp))

# Round numeric columns to 3 decimal places
inperson_male_jealous_resp_output <- inperson_male_jealous_resp_output %>%
  mutate(across(where(is.numeric), ~ round(., 3)))
# Round numeric columns to 3 decimal places
Anova_inperson_male_jealous_resp_output <- Anova_inperson_male_jealous_resp_output %>%
  mutate(across(where(is.numeric), ~ round(., 3)))


# View the output
print(inperson_male_jealous_resp_output)
# View the Anova output
print(Anova_inperson_male_jealous_resp_output)

```

```{r, results='hide'}
residsim <- DHARMa::simulateResiduals(Inperson_male_jealous_m01_resp, n=1000)
DHARMa::testResiduals(residsim)
# summary(Inperson_male_jealous_2023$log_resp)
#    Min. 1st Qu.  Median    Mean 3rd Qu.    Max. 
#   4.219   7.335   7.797   7.843   8.330  10.941 
```

#### Inperson male fight response time: log transform make it better

```{r}
#analysis of response time (raw)
Inperson_male_fight_m0_resp <- lmer(resptime_ms ~ zpenis + zheight + zShape + (1 | participant), 
                                        data = inperson_male_fight_subset_data) 
summary(Inperson_male_fight_m0_resp)
Anova(Inperson_male_fight_m0_resp)
```

```{r, results='hide'}
residsim <- DHARMa::simulateResiduals(Inperson_male_fight_m0_resp, n=1000)
DHARMa::testResiduals(residsim)
```

```{r}
#response time log transformation
#inperson_male_fight_subset_data$log_resp <-  log(inperson_male_fight_subset_data$resptime_ms)

##analysis of response time (transformed)
Inperson_male_fight_m01_resp <- lmer(log(resptime_ms) ~ zpenis + zheight + zShape + (1 | participant), 
                                        data = inperson_male_fight_subset_data)
summary(Inperson_male_fight_m01_resp)
Anova(Inperson_male_fight_m01_resp)

# Extract model output as a tidy data frame
inperson_male_fight_resp_output <- tidy(Inperson_male_fight_m01_resp)
# Extract Anova of model output as a tidy data frame
Anova_inperson_male_fight_resp_output <- tidy(Anova(Inperson_male_fight_m01_resp))

# Round numeric columns to 3 decimal places
inperson_male_fight_resp_output <- inperson_male_fight_resp_output %>%
  mutate(across(where(is.numeric), ~ round(., 3)))
# Round numeric columns to 3 decimal places
Anova_inperson_male_fight_resp_output <- Anova_inperson_male_fight_resp_output %>%
  mutate(across(where(is.numeric), ~ round(., 3)))


# View the output
print(inperson_male_fight_resp_output)
# View the Anova output
print(Anova_inperson_male_fight_resp_output)
```

```{r, results='hide'}
residsim <- DHARMa::simulateResiduals(Inperson_male_fight_m01_resp, n=1000)
DHARMa::testResiduals(residsim)
# summary(inperson_male_fight$log_resp)
#    Min. 1st Qu.  Median    Mean 3rd Qu.    Max. 
#   4.361   7.083   7.552   7.562   8.042  10.981 
```


#### Online_Unpaid female attarct response time : log transform make it better

```{r}
#analysis of response time (raw)
# Fit the model
Online_Unpaid_female_attract_m0_resp <- lmer(resptime_ms ~ zpenis + zheight + zShape + (1 | participant), 
                                        data = Online_Unpaid_female_attractiveness_subset_data)

summary(Online_Unpaid_female_attract_m0_resp)
Anova(Online_Unpaid_female_attract_m0_resp)
```

```{r, results='hide'}
residsim <- DHARMa::simulateResiduals(Online_Unpaid_female_attract_m0_resp, n=1000)
DHARMa::testResiduals(residsim)
```

```{r}
#response time log transformation
#Online_Unpaid_female_attractiveness_subset_data$log_resp <-  log(Online_Unpaid_female_attractiveness_subset_data$resptime_ms)

##analysis of response time (transformed)
Online_Unpaid_female_attract_m01_resp <- lmer(log(resptime_ms) ~ zpenis + zheight + zShape + (1 | participant), 
                                        data = Online_Unpaid_female_attractiveness_subset_data)
summary(Online_Unpaid_female_attract_m01_resp)
Anova(Online_Unpaid_female_attract_m01_resp)


# Extract model output as a tidy data frame
Online_Unpaid_female_attract_resp_output <- tidy(Online_Unpaid_female_attract_m01_resp)
# Extract Anova of model output as a tidy data frame
Anova_Online_Unpaid_female_attract_resp_output <- tidy(Anova(Online_Unpaid_female_attract_m01_resp))

# Round numeric columns to 3 decimal places
Online_Unpaid_female_attract_resp_output <- Online_Unpaid_female_attract_resp_output %>%
  mutate(across(where(is.numeric), ~ round(., 3)))
# Round numeric columns to 3 decimal places
Anova_Online_Unpaid_female_attract_resp_output <- Anova_Online_Unpaid_female_attract_resp_output %>%
  mutate(across(where(is.numeric), ~ round(., 3)))


# View the output
print(Online_Unpaid_female_attract_resp_output)
# View the Anova output
print(Anova_Online_Unpaid_female_attract_resp_output)
```

```{r, results='hide'}
residsim <- DHARMa::simulateResiduals(Online_Unpaid_female_attract_m01_resp, n=1000)
DHARMa::testResiduals(residsim)
 # summary(Online_Unpaid_female_attractiveness$log_resp)
  #  Min. 1st Qu.  Median    Mean 3rd Qu.    Max. 
  # 7.060   8.156   8.482   8.595   8.929  16.320
```

#### Online_Unpaid male jealous response time: log transform make it better

```{r}
#analysis of response time (raw)
Online_Unpaid_male_jealous_m0_resp <- lmer(resptime_ms ~ zpenis + zheight + zShape + (1 | participant), 
                                        data = Online_Unpaid_male_jealous_subset_data)
summary(Online_Unpaid_male_jealous_m0_resp)
Anova(Online_Unpaid_male_jealous_m0_resp)
```

```{r, results='hide'}
residsim <- DHARMa::simulateResiduals(Online_Unpaid_male_jealous_m0_resp, n=1000)
DHARMa::testResiduals(residsim)
```

```{r}
#response time log transformation
#Online_Unpaid_male_jealous_subset_data$log_resp <-  log(Online_Unpaid_male_jealous_subset_data$resptime_ms)

##analysis of response time (transformed)
Online_Unpaid_male_jealous_m01_resp <- lmer(log(resptime_ms) ~ zpenis + zheight + zShape + (1 | participant), 
                                        data = Online_Unpaid_male_jealous_subset_data)
summary(Online_Unpaid_male_jealous_m01_resp)
Anova(Online_Unpaid_male_jealous_m01_resp)

# Extract model output as a tidy data frame
Online_Unpaid_male_jealous_resp_output <- tidy(Online_Unpaid_male_jealous_m01_resp)
# Extract Anova of model output as a tidy data frame
Anova_Online_Unpaid_male_jealous_resp_output <- tidy(Anova(Online_Unpaid_male_jealous_m01_resp))

# Round numeric columns to 3 decimal places
Online_Unpaid_male_jealous_resp_output <- Online_Unpaid_male_jealous_resp_output %>%
  mutate(across(where(is.numeric), ~ round(., 3)))
# Round numeric columns to 3 decimal places
Anova_Online_Unpaid_male_jealous_resp_output <- Anova_Online_Unpaid_male_jealous_resp_output %>%
  mutate(across(where(is.numeric), ~ round(., 3)))


# View the output
print(Online_Unpaid_male_jealous_resp_output)
# View the Anova output
print(Anova_Online_Unpaid_male_jealous_resp_output)
```

```{r, results='hide'}
residsim <- DHARMa::simulateResiduals(Online_Unpaid_male_jealous_m01_resp, n=1000)
DHARMa::testResiduals(residsim)
# summary(Online_Unpaid_male_jealous$log_resp)
#    Min. 1st Qu.  Median    Mean 3rd Qu.    Max. 
#   5.485   7.664   8.039   8.116   8.482  14.885 
```

#### Online_Unpaid male fight response time: log transform make it better

```{r}
#analysis of response time (raw)
Online_Unpaid_male_fight_m0_resp <- lmer(resptime_ms ~ zpenis + zheight + zShape + (1 | participant), 
                                        data = Online_Unpaid_male_fight_subset_data) 
summary(Online_Unpaid_male_fight_m0_resp)
Anova(Online_Unpaid_male_fight_m0_resp)
```

```{r, results='hide'}
residsim <- DHARMa::simulateResiduals(Online_Unpaid_male_fight_m0_resp, n=1000)
DHARMa::testResiduals(residsim)
```

```{r}
#response time log transformation
#Online_Unpaid_male_fight_subset_data$log_resp <-  log(Online_Unpaid_male_fight_subset_data$resptime_ms)

##analysis of response time (transformed)
Online_Unpaid_male_fight_m01_resp <- lmer(log(resptime_ms) ~ zpenis + zheight + zShape + (1 | participant), 
                                        data = Online_Unpaid_male_fight_subset_data)
summary(Online_Unpaid_male_fight_m01_resp)
Anova(Online_Unpaid_male_fight_m01_resp)

# Extract model output as a tidy data frame
Online_Unpaid_male_fight_resp_output <- tidy(Online_Unpaid_male_fight_m01_resp)
# Extract Anova of model output as a tidy data frame
Anova_Online_Unpaid_male_fight_resp_output <- tidy(Anova(Online_Unpaid_male_fight_m01_resp))

# Round numeric columns to 3 decimal places
Online_Unpaid_male_fight_resp_output <- Online_Unpaid_male_fight_resp_output %>%
  mutate(across(where(is.numeric), ~ round(., 3)))
# Round numeric columns to 3 decimal places
Anova_Online_Unpaid_male_fight_resp_output <- Anova_Online_Unpaid_male_fight_resp_output %>%
  mutate(across(where(is.numeric), ~ round(., 3)))


# View the output
print(Online_Unpaid_male_fight_resp_output)
# View the Anova output
print(Anova_Online_Unpaid_male_fight_resp_output)
```

```{r, results='hide'}
residsim <- DHARMa::simulateResiduals(Online_Unpaid_male_fight_m01_resp, n=1000)
DHARMa::testResiduals(residsim)
# summary(Online_Unpaid_male_fight$log_resp)
#    Min. 1st Qu.  Median    Mean 3rd Qu.    Max. 
#   5.697   7.689   8.123   8.213   8.612  13.617 
```


#### Online_Paid female attarct response time : log transform make it better

```{r}
#analysis of response time (raw)
# Fit the model
Online_Paid_female_attract_m0_resp <- lmer(resptime_ms ~ zpenis + zheight + zShape + (1 | participant), 
                                        data = Online_Paid_female_attractiveness_subset_data)

summary(Online_Paid_female_attract_m0_resp)
Anova(Online_Paid_female_attract_m0_resp)
```

```{r, results='hide'}
residsim <- DHARMa::simulateResiduals(Online_Paid_female_attract_m0_resp, n=1000)
DHARMa::testResiduals(residsim)
```

```{r}
#response time log transformation
#Online_Paid_female_attractiveness_subset_data$log_resp <-  log(Online_Paid_female_attractiveness_subset_data$resptime_ms)

##analysis of response time (transformed)
Online_Paid_female_attract_m01_resp <- lmer(log(resptime_ms) ~ zpenis + zheight + zShape + (1 | participant), 
                                        data = Online_Paid_female_attractiveness_subset_data)
summary(Online_Paid_female_attract_m01_resp)
Anova(Online_Paid_female_attract_m01_resp)


# Extract model output as a tidy data frame
Online_Paid_female_attract_resp_output <- tidy(Online_Paid_female_attract_m01_resp)
# Extract Anova of model output as a tidy data frame
Anova_Online_Paid_female_attract_resp_output <- tidy(Anova(Online_Paid_female_attract_m01_resp))

# Round numeric columns to 3 decimal places
Online_Paid_female_attract_resp_output <- Online_Paid_female_attract_resp_output %>%
  mutate(across(where(is.numeric), ~ round(., 3)))
# Round numeric columns to 3 decimal places
Anova_Online_Paid_female_attract_resp_output <- Anova_Online_Paid_female_attract_resp_output %>%
  mutate(across(where(is.numeric), ~ round(., 3)))


# View the output
print(Online_Paid_female_attract_resp_output)
# View the Anova output
print(Anova_Online_Paid_female_attract_resp_output)
```

```{r, results='hide'}
residsim <- DHARMa::simulateResiduals(Online_Paid_female_attract_m01_resp, n=1000)
DHARMa::testResiduals(residsim)
 # summary(Online_Paid_female_attractiveness$log_resp)
 #   Min. 1st Qu.  Median    Mean 3rd Qu.    Max. 
 #  6.949   8.000   8.355   8.418   8.754  12.020 
```

#### Online_Paid male jealous response time: log transform make it better

```{r}
#analysis of response time (raw)
Online_Paid_male_jealous_m0_resp <- lmer(resptime_ms ~ zpenis + zheight + zShape + (1 | participant), 
                                        data = Online_Paid_male_jealous_subset_data)
summary(Online_Paid_male_jealous_m0_resp)
Anova(Online_Paid_male_jealous_m0_resp)
```

```{r, results='hide'}
residsim <- DHARMa::simulateResiduals(Online_Paid_male_jealous_m0_resp, n=1000)
DHARMa::testResiduals(residsim)
```

```{r}
#response time log transformation
#Online_Paid_male_jealous_subset_data$log_resp <-  log(Online_Paid_male_jealous_subset_data$resptime_ms)

##analysis of response time (transformed)
Online_Paid_male_jealous_m01_resp <- lmer(log(resptime_ms) ~ zpenis + zheight + zShape + (1 | participant), 
                                        data = Online_Paid_male_jealous_subset_data)
summary(Online_Paid_male_jealous_m01_resp)
Anova(Online_Paid_male_jealous_m01_resp)


# Extract model output as a tidy data frame
Online_Paid_male_jealous_resp_output <- tidy(Online_Paid_male_jealous_m01_resp)
# Extract Anova of model output as a tidy data frame
Anova_Online_Paid_male_jealous_resp_output <- tidy(Anova(Online_Paid_male_jealous_m01_resp))

# Round numeric columns to 3 decimal places
Online_Paid_male_jealous_resp_output <- Online_Paid_male_jealous_resp_output %>%
  mutate(across(where(is.numeric), ~ round(., 3)))
# Round numeric columns to 3 decimal places
Anova_Online_Paid_male_jealous_resp_output <- Anova_Online_Paid_male_jealous_resp_output %>%
  mutate(across(where(is.numeric), ~ round(., 3)))


# View the output
print(Online_Paid_male_jealous_resp_output)
# View the Anova output
print(Anova_Online_Paid_male_jealous_resp_output)
```

```{r, results='hide'}
residsim <- DHARMa::simulateResiduals(Online_Paid_male_jealous_m01_resp, n=1000)
DHARMa::testResiduals(residsim)
# summary(Online_Paid_male_jealous$log_resp)
#    Min. 1st Qu.  Median    Mean 3rd Qu.    Max. 
#   5.242   7.706   8.097   8.170   8.528  12.687 
```

#### Online_Paid male fight response time: log transform make it better

```{r}
#analysis of response time (raw)

Online_Paid_male_fight_m0_resp <- lmer(resptime_ms ~ zpenis + zheight + zShape + (1 | participant), 
                                        data = Online_Paid_male_fight_subset_data) 
summary(Online_Paid_male_fight_m0_resp)
Anova(Online_Paid_male_fight_m0_resp)
```

```{r, results='hide'}
residsim <- DHARMa::simulateResiduals(Online_Paid_male_fight_m0_resp, n=1000)
DHARMa::testResiduals(residsim)
```

```{r}
#response time log transformation
#Online_Paid_male_fight_subset_data$log_resp <-  log(Online_Paid_male_fight_subset_data$resptime_ms)

##analysis of response time (transformed)
Online_Paid_male_fight_m01_resp <- lmer(log(resptime_ms) ~ zpenis + zheight + zShape + (1 | participant), 
                                        data = Online_Paid_male_fight_subset_data)
summary(Online_Paid_male_fight_m01_resp)
Anova(Online_Paid_male_fight_m01_resp)

# Extract model output as a tidy data frame
Online_Paid_male_fight_resp_output <- tidy(Online_Paid_male_fight_m01_resp)
# Extract Anova of model output as a tidy data frame
Anova_Online_Paid_male_fight_resp_output <- tidy(Anova(Online_Paid_male_fight_m01_resp))

# Round numeric columns to 3 decimal places
Online_Paid_male_fight_resp_output <- Online_Paid_male_fight_resp_output %>%
  mutate(across(where(is.numeric), ~ round(., 3)))
# Round numeric columns to 3 decimal places
Anova_Online_Paid_male_fight_resp_output <- Anova_Online_Paid_male_fight_resp_output %>%
  mutate(across(where(is.numeric), ~ round(., 3)))


# View the output
print(Online_Paid_male_fight_resp_output)
# View the Anova output
print(Anova_Online_Paid_male_fight_resp_output)
```

```{r, results='hide'}
residsim <- DHARMa::simulateResiduals(Online_Paid_male_fight_m01_resp, n=1000)
DHARMa::testResiduals(residsim)
# summary(Online_Paid_male_fight$log_resp)
#    Min. 1st Qu.  Median    Mean 3rd Qu.    Max. 
#   5.697   7.689   8.123   8.213   8.612  13.617 
```
