# Supplementary material for: Experimental evidence that penis size, height, and body shape influence assessment of male sexual attractiveness and fighting ability in humans
Source: PLoS Biol. 2026 Jan 22;24(1):e3003595. doi: 10.1371/journal.pbio.3003595 (PMC12826512; doi:10.1371/journal.pbio.3003595)
Supplement: S1 Data — (ZIP) [file pbio.3003595.s003.zip › Data and Code_PLOSBiol/Multiple-testing_human.Rmd]

---
title: "Multiple testing Human Study"
output:
  pdf_document: default
  html_document: default
---


# Multiple testing correction for the human study manuscript.

# This script applies corrections for multiple comparisons to the p-values generated
# from the main statistical tests reported in the manuscript.

# NOTE: For the purpose of correction, p-values from the primary analyses 
# (in-person and online unpaid surveys) are pooled. P-values from the 
# appendix analyses (online paid surveys) are corrected separately.

**p=values adjusted for 1) multiple regression with standardized rating 2) individual responses 3) resp time vs traits**

```{r setup, include=FALSE}
knitr::opts_chunk$set(echo = TRUE)
```

# P-values for all likelyhood ratio test (LRT): survey mode (in-person vs. online), participant sex, and assessment type (attractiveness vs. fighting ability).
#### order of p: FA: both unpaid mode, MF: both unpaid mode, MJ: both unpaid mode, FA: inperson-online paid mode, MF: inperson-online paid mode, MJ: inperson-online paid mode,  both online: FA, both online: MF, both online: MJ, inperson vs online_paid: FA, inperson vs online_paid: MJ, inperson vs online_paid: MF, inperson attract: both sex, inperson MJ vs Mfight, inperson FA vd Mfight, online unpaid: both sex, online unpaid: MJ vs Mfight, online unpaid: FA vs Mfight, online paid: both sex, online paid: MJ vs Mfight, online paid: FA vs Mfight 

```{r}
LRT_p <- c(2.2e-16, 2.2e-16, 2.2e-16, 2.2e-16, 2.2e-16, 2.2e-16, #mode inperson vs online paid
           0.0006422, 4.745e-15, 2.2e-16, #mode: online paid vs unpaid
           2.2e-16, 2.2e-16, 2.2e-16, #mode: inperson vs online_paid
           2.2e-16, 2.2e-16, 2.2e-16, #sex & assess: inperson
           2.2e-16, 2.2e-16, 2.2e-16, #sex & assess:online unpaid
           2.2e-16, 2.2e-16, 2.2e-16) # sex & assess: online paid

#18 for unpaid, 3 for paid

```

### Q3.1 all male &female in-person and online-unpaid P-values (n=54)

```{r}
# vector of 54 p-values: penis, height shape: linear, quadratic and interaction
#inperson: 3 female, 3 mjealous, 3 mfight; online_unpaid: 3 female, 3 mjealous, 3 mfight

p_values_all_unpaid<- c(2.2e-16, 2.2e-16, 2.2e-16, 0.022, 0.011, 2.36e-10, 0.001, 0.0002, 1.28e-05, 2.2e-16, 2.2e-16, 2.2e-16, 0.717, 0.976, 0.085, 0.183, 0.005, 2.319e-07, 1.708e-07, 2.2e-16, 2.2e-16, 0.193, 0.0006, 0.603, 0.252, 0.617, 0.016, # inperson FA, MJ, MF
                        
                        2.2e-16, 6.447e-12, 2.2e-16, 4.072e-07, 0.2570914, 2.038e-08, 0.0611752, 2.099e-12, 0.0002517, 2.2e-16, 2.764e-10, 2.2e-16, 0.079688, 0.651176, 0.145093, 0.198125, 0.009696, 0.018265, 
  3.443e-12, 2.2e-16, 2.2e-16, 0.629, 0.653, 0.408, 0.549, 0.128, 0.02)  #onlinepaid FA, MJ, MF

# Apply Bonferroni correction
adjusted_p_values_all_unpaid_bonferroni <- p.adjust(p_values_all_unpaid, method = "bonferroni")

# FDR correction
adjusted_p_values_all_unpaid_fdr <- p.adjust(p_values_all_unpaid, method = "fdr")

#Benjamini-Hochberg (BH) correction
adjusted_p_values_all_unpaid_BH<- p.adjust(p_values_all_unpaid, method = "BH")

# View results

all_unpaid_p_values<- data.frame(
  Trait_Function_Mode = paste0("Comparison_", 1:54),
  Original_P = p_values_all_unpaid,
  Bonferroni_P = adjusted_p_values_all_unpaid_bonferroni,
  FDR_P = adjusted_p_values_all_unpaid_fdr,
  Benjamini_Hochberg_P= adjusted_p_values_all_unpaid_BH
  
)

print(all_unpaid_p_values)
```

### Q4.1: individual level responses: inperson and online unpaid

##### individual unpaid:t-tests (n=18). S3 table

```{r}
#P valeus from coefficient t-test: inperson: 3 female, 3 mjealous, 3 mfight; online_unpaid: 3 female, 3 mjealous, 3 mfight

individual_p_values_all_unpaid<- c(3.299e-11, 3.486e-16, 2.2e-16, 0.003798, 0.006776, 5.51e-08, 0.005732, 0.0001146, 7.966e-06, #inperson FA
                                   
                                   2.022e-10, 2.693e-14, 2.2e-16, 0.2617, 0.02712, 0.3125, 0.573, 0.002009, 1.534e-06, #inerson MJ
                                   
                                   0.01204, 2.2e-16, 2.2e-16, 0.3104, 0.002409, 0.8607, 0.4598, 0.5518, 0.003902,  #inperson MF
                                   
                                   2.2e-16, 7.176e-06, 2.2e-16, 0.0004016, 0.03126, 1.687e-07, 0.05432, 5.826e-08, 1.233e-06, #online unpaid FA
                                   
                                   3.017e-09, 0.001212, 4.67e-12, 0.009164, 0.2154, 0.4422, 0.185, 0.001117, 0.04866, #online unpaid MJ
                                   
                                   0.001445, 8.275e-12, 6.032e-13, 0.4505, 0.481, 0.3511, 0.3812, 0.007411, 0.02739 #online unpaid MF
)

# Apply Bonferroni correction
individual_adjusted_p_values_all_unpaid_bonferroni <- p.adjust(individual_p_values_all_unpaid, method = "bonferroni")

# FDR correction
individual_adjusted_p_values_all_unpaid_fdr <- p.adjust(individual_p_values_all_unpaid, method = "fdr")

#Benjamini-Hochberg (BH) correction
individual_adjusted_p_values_all_unpaid_BH<- p.adjust(individual_p_values_all_unpaid, method = "BH")

all_individual_unpaid_p_values<- data.frame(
  Trait_Function_Mode = paste0("Comparison_", 1:54),
  Original_P = individual_p_values_all_unpaid,
  Bonferroni_P = individual_adjusted_p_values_all_unpaid_bonferroni,
  FDR_P = individual_adjusted_p_values_all_unpaid_fdr,
  Benjamini_Hochberg_P= individual_adjusted_p_values_all_unpaid_BH
  
)

print(all_individual_unpaid_p_values)
```

##### participant unpaid: corrtests (n=54)
 
```{r}
#P values from corr test age, height, residual weight: inperson: 3 female, 3 mjealous, 3 mfight; online_unpaid: 3 female, 3 mjealous, 3 mfight

individual_traits_p_values_all_unpaid<- c(0.9396, 0.3702, 0.0006166, 0.3697, 0.0008258, 0.6649, 0.1068, 0.5148, 0.5311, #inperson FA corrtests
                                          0.001069, 0.1391, 0.417, 0.04352, 3.309e-05, 0.6025, 0.00264, 0.1739, 0.03868, #inperson MJ corrtests
                                          0.2637, 0.1765, 0.207, 0.8123, 0.2687, 0.5101, 0.6176, 0.3099, 0.3868, #inperson MF corrtests
                                          0.7827, 0.8636, 0.4768, 0.7257, 0.01129, 0.3712, 0.3522, 0.6931, 0.9375, #online_unpaid FA corrtests
                                          0.3862, 0.7802, 0.9616, 0.03103, 0.3482, 0.07337, 0.004122, 0.02162, 0.2305, #online_unpaid MJ corrtests
                                          0.9847, 0.005246, 0.5326, 0.4397, 0.9281, 0.9664, 0.5355, 0.001521, 0.4116 #online_unpaid MF corrtests 
)

# Apply Bonferroni correction
individual_traits_adjusted_p_values_all_unpaid_bonferroni <- p.adjust(individual_traits_p_values_all_unpaid, method = "bonferroni")

# FDR correction
individual_traits_adjusted_p_values_all_unpaid_fdr <- p.adjust(individual_traits_p_values_all_unpaid, method = "fdr")

#Benjamini-Hochberg (BH) correction
individual_traits_adjusted_p_values_all_unpaid_BH<- p.adjust(individual_traits_p_values_all_unpaid, method = "BH")

all_individual_traits_unpaid_p_values<- data.frame(
  Trait_Function_Mode = paste0("Comparison_", 1:54),
  Original_P = individual_traits_p_values_all_unpaid,
  Bonferroni_P = individual_traits_adjusted_p_values_all_unpaid_bonferroni,
  FDR_P = individual_traits_adjusted_p_values_all_unpaid_fdr,
  Benjamini_Hochberg_P= individual_traits_adjusted_p_values_all_unpaid_BH
  
)

print(all_individual_traits_unpaid_p_values)
```


### Q5. Resp subset time: inperson & online unpaid

#### inperson & online unpaid (n=18)

```{r}
#P values from linear regression models: inperson: 3 female, 3 mjealous, 3 mfight; online_unpaid: 3 female, 3 mjealous, 3 mfight

resp_all_unpaid_pvalues<- c(8.558e-05, 0.0004176, 2.2e-16, 1.925e-09, 0.0001509, 2.2e-16, 0.939213, 6.603e-10, 0.001243, 3.864e-08, 0.01813, 9.616e-15, 0.0003923, 0.2115183, 2.069e-09, 0.0003358, 0.2017534, 1.725e-07, ### subset
                            
     8.558e-05, 0.0004176, 2.2e-16, 5.366e-09, 0.0001729, 2.2e-16, 0.931818, 4.55e-10, 0.002388, 3.078e-07, 0.01521, 1.047e-09, 0.003396, 0.035567, 5.067e-08, 0.001946, 0.059353, 1.887e-06   #all resp time
     )

# Apply Bonferroni correction
resp_all_unpaid_pvalues_bonferroni <- p.adjust(resp_all_unpaid_pvalues, method = "bonferroni")

# FDR correction
resp_all_unpaid_pvalues_fdr <- p.adjust(resp_all_unpaid_pvalues, method = "fdr")

#Benjamini-Hochberg (BH) correction
resp_all_unpaid_pvalues_BH<- p.adjust(resp_all_unpaid_pvalues, method = "BH")

resp_time_all_unpaid_p_values<- data.frame(
  Trait_Function_Mode = paste0("Comparison_", 1:36),
  Original_P = resp_all_unpaid_pvalues,
  Bonferroni_P = resp_all_unpaid_pvalues_bonferroni,
  FDR_P = resp_all_unpaid_pvalues_fdr,
  Benjamini_Hochberg_P= resp_all_unpaid_pvalues_BH
  
)

print(resp_time_all_unpaid_p_values)

```


## This chunk pools all p-values from the primary analyses (LRTs, video means, individual gradients,
trait correlations, response times) for a global correction (n=216 tests). This is the most
conservative approach and is used for reporting significance in the manuscript.

```{r}
# vector of 54 p-values: penis, height shape: linear, quadratic and interaction
#inperson: 3 female, 3 mjealous, 3 mfight; online_unpaid: 3 female, 3 mjealous, 3 mfight
#+ 54 individual_traits_p_values_all_unpaid
# 

p_values_all_unpaid<- c(2.2e-16, 2.2e-16, 2.2e-16, 2.2e-16, 2.2e-16, 2.2e-16, #mode inperson vs online paid LRT
0.0006422, 4.745e-15, 2.2e-16, #mode: online paid vs unpaid LRT
2.2e-16, 2.2e-16, 2.2e-16, #mode: inperson vs online_paid LRT
2.2e-16, 2.2e-16, 2.2e-16, #sex & assess: inperson LRT
2.2e-16, 2.2e-16, 2.2e-16, #sex & assess:online unpaid LRT

2.2e-16, 2.2e-16, 2.2e-16, 0.022, 0.011, 2.36e-10, 0.001, 0.0002, 1.28e-05, 2.2e-16, 2.2e-16, 2.2e-16, 0.717, 0.976, 0.085, 0.183, 0.005, 2.319e-07, 1.708e-07, 2.2e-16, 2.2e-16, 0.193, 0.0006, 0.603, 0.252, 0.617, 0.016, # inperson FA, MJ, MF videomeans

2.2e-16, 6.447e-12, 2.2e-16, 4.072e-07, 0.2570914, 2.038e-08, 0.0611752, 2.099e-12, 0.0002517, 2.2e-16, 2.764e-10, 2.2e-16, 0.079688, 0.651176, 0.145093, 0.198125, 0.009696, 0.018265, 
3.443e-12, 2.2e-16, 2.2e-16, 0.629, 0.653, 0.408, 0.549, 0.128, 0.02, #online unpaid FA, MJ, MF videomeans
3.299e-11, 3.486e-16, 2.2e-16, 0.003798, 0.006776, 5.51e-08, 0.005732, 0.0001146, 7.966e-06, #inperson FA t-test

2.022e-10, 2.693e-14, 2.2e-16, 0.2617, 0.02712, 0.3125, 0.573, 0.002009, 1.534e-06, #inerson MJ t-test

0.01204, 2.2e-16, 2.2e-16, 0.3104, 0.002409, 0.8607, 0.4598, 0.5518, 0.003902,  #inperson MF t-test

2.2e-16, 7.176e-06, 2.2e-16, 0.0004016, 0.03126, 1.687e-07, 0.05432, 5.826e-08, 1.233e-06, #online unpaid FA t-test

3.017e-09, 0.001212, 4.67e-12, 0.009164, 0.2154, 0.4422, 0.185, 0.001117, 0.04866, #online unpaid MJ t-test

0.001445, 8.275e-12, 6.032e-13, 0.4505, 0.481, 0.3511, 0.3812, 0.007411, 0.02739, #online unpaid MF t-test
0.9396, 0.3702, 0.0006166, 0.3697, 0.0008258, 0.6649, 0.1068, 0.5148, 0.5311,0.001069, 0.1391, 0.417, 0.04352, 3.309e-05, 0.6025, 0.00264, 0.1739, 0.03868, 0.2637, 0.1765, 0.207, 0.8123, 0.2687,0.5101,0.6176,0.3099, 0.3868, 0.7827, 0.8636, 0.4768, 0.7257, 0.01129, 0.3712, 0.3522, 0.6931, 0.9375, 0.3862, 0.7802, 0.9616, 0.03103, 0.3482, 0.07337, 0.004122, 0.02162, 0.2305, 0.9847, 0.005246, 0.5326, 0.4397, 0.9281, 0.9664, 0.5355, 0.001521, 0.4116, ### all participant unpaid: corrtests
8.558e-05, 0.0004176, 2.2e-16, 1.925e-09, 0.0001509, 2.2e-16, 0.939213, 6.603e-10, 0.001243, 3.864e-08, 0.01813, 9.616e-15, 0.0003923, 0.2115183, 2.069e-09, 0.0003358, 0.2017534, 1.725e-07,  ###all unpaid response time subset
8.558e-05, 0.0004176, 2.2e-16, 5.366e-09, 0.0001729, 2.2e-16, 0.931818, 4.55e-10, 0.002388, 3.078e-07, 0.01521, 1.047e-09, 0.003396, 0.035567, 5.067e-08, 0.001946, 0.059353, 1.887e-06   #all resp time

)  

# Apply Bonferroni correction
adjusted_p_values_all_unpaid_bonferroni <- p.adjust(p_values_all_unpaid, method = "bonferroni")

# FDR correction
adjusted_p_values_all_unpaid_fdr <- p.adjust(p_values_all_unpaid, method = "fdr")

#Benjamini-Hochberg (BH) correction
adjusted_p_values_all_unpaid_BH<- p.adjust(p_values_all_unpaid, method = "BH")

# View results

all_unpaid_p_values<- data.frame(
  Trait_Function_Mode = paste0("Comparison_", 1:216),
  Original_P = p_values_all_unpaid,
  Bonferroni_P = adjusted_p_values_all_unpaid_bonferroni,
  FDR_P = adjusted_p_values_all_unpaid_fdr,
  Benjamini_Hochberg_P= adjusted_p_values_all_unpaid_BH
  
)

print(all_unpaid_p_values)
write.csv(all_unpaid_p_values, file = "all_unpaid_p_corrected.csv", row.names = FALSE)
```

------------all online paid------------------

### sex and assess LRT

```{r}
p_values_LRT_paid <- c(2.2e-16, 2.2e-16, 2.2e-16) #sex & assess:online paid LRT
```

### Q3.2 all videomean online-paid P-values: seperate cz appendix? (n=27)

```{r}
# Example vector of 27 p-values: penis, height shape: linear, quadratic and interaction
#online_paid: 3 female, 3 mjealous, 3 mfight
p_values_online_paid<- c(2.2e-16, 2.179e-08 , 2.2e-16, 0.024, 0.336, 1.950e-14, 0.007, 1.153e-08 , 0.041, 
                         
                         2.2e-16, 1.111e-10, 2.2e-16, 6.055e-07, 0.86, 0.004, 0.626, 6.510e-06, 0.086, 
                         
                         2.2e-16, 2.2e-16, 2.2e-16, 0.0001032, 0.447, 0.003, 0.059, 0.813, 0.017)  

# Apply Bonferroni correction
adjusted_p_values_online_paid_bonferroni <- p.adjust(p_values_online_paid, method = "bonferroni")

# FDR correction
adjusted_p_values_online_paid_fdr <- p.adjust(p_values_online_paid, method = "fdr")

#Benjamini-Hochberg (BH) correction
adjusted_p_values_online_paid_BH<- p.adjust(p_values_online_paid, method = "BH")

# View results

online_paid_p_values<- data.frame(
  Trait_Function_Mode = paste0("Comparison_", 1:27),
  Original_P = p_values_online_paid,
  Bonferroni_P = adjusted_p_values_online_paid_bonferroni,
  FDR_P = adjusted_p_values_online_paid_fdr,
  Benjamini_Hochberg_P= adjusted_p_values_online_paid_BH
  
)
print(online_paid_p_values)
```


### Q4.2: individual level responses: paid
##### individual paid:t-tests (n=9)


```{r}
#P valeus from coefficient t-test: online_paid: 3 female, 3 mjealous, 3 mfight

individual_p_values_all_paid<- c(2.2e-16, 0.02369, 2.2e-16, 0.8209, 0.05079, 1.848e-08, 0.02617, 1.901e-07, 0.03755, # paid FA t-test
                                 
                                 2.033e-14, 0.001154, 3.806e-16, 2.245e-05, 0.1192, 0.003007, 0.3389, 5.6e-05, 0.1186, #paid MJ t-test
                                 
                                 0.0002586, 1.309e-13, 2.2e-16, 0.03297, 0.2794, 0.1201, 0.04679, 0.3045, 0.01808 #paid MF t-test
                                 ) 

# Apply Bonferroni correction
individual_adjusted_p_values_all_paid_bonferroni <- p.adjust(individual_p_values_all_paid, method = "bonferroni")

# FDR correction
individual_adjusted_p_values_all_paid_fdr <- p.adjust(individual_p_values_all_paid, method = "fdr")

#Benjamini-Hochberg (BH) correction
individual_adjusted_p_values_all_paid_BH<- p.adjust(individual_p_values_all_paid, method = "BH")

all_individual_paid_p_values<- data.frame(
  Trait_Function_Mode = paste0("Comparison_", 1:27),
  Original_P = individual_p_values_all_paid,
  Bonferroni_P = individual_adjusted_p_values_all_paid_bonferroni,
  FDR_P = individual_adjusted_p_values_all_paid_fdr,
  Benjamini_Hochberg_P= individual_adjusted_p_values_all_paid_BH
  
)

print(all_individual_paid_p_values)
```

##### individual paid: corrtests (n=27)

```{r}
#P values from corr test age, height, residual weight: online_paid: 3 female, 3 mjealous, 3 mfight

individual_traits_pvalues_paid<- c(0.612, 0.5662, 0.2573, 0.5705, 0.5215, 0.1721, 0.7283, 0.7674, 0.854, #paid FA corrtests
                                   0.001199, 0.3131, 0.479, 0.2173, 0.3192, 0.5498, 0.3852, 0.09988, 0.1276, #paid MJ corrtests
                                   0.5991, 0.4495, 0.4161, 0.7214, 0.8289, 0.4032, 0.5427, 0.08056, 0.0551 #paid MF corrtests
                                   )

# Apply Bonferroni correction
individual_traits_adjusted_p_values_paid_bonferroni <- p.adjust(individual_traits_pvalues_paid, method = "bonferroni")

# FDR correction
individual_traits_adjusted_p_values_paid_fdr <- p.adjust(individual_traits_pvalues_paid, method = "fdr")

#Benjamini-Hochberg (BH) correction
individual_traits_adjusted_p_values_paid_BH<- p.adjust(individual_traits_pvalues_paid, method = "BH")

individual_traits_paid_p_values<- data.frame(
  Trait_Function_Mode = paste0("Comparison_", 1:27),
  Original_P = individual_traits_pvalues_paid,
  Bonferroni_P = individual_traits_adjusted_p_values_paid_bonferroni,
  FDR_P = individual_traits_adjusted_p_values_paid_fdr,
  Benjamini_Hochberg_P= individual_traits_adjusted_p_values_paid_BH
  
)

print(individual_traits_paid_p_values)
```

#### online paid resp time (n= 9)

```{r}
resp_paid_pvalues <- c(4.135e-13, 0.5891, 6.718e-10, 2.875e-05, 0.2702, 6.994e-05, 0.0146438, 0.8897433, 0.0004706, #resptime subset
                       
4.999e-12, 0.9347, 1.228e-08, 0.0035041, 0.4730009, 0.0004799, 0.6154, 0.7185, 0.1269 # all resp time
)

# Apply Bonferroni correction
resp_paid_pvalues_bonferroni <- p.adjust(resp_paid_pvalues, method = "bonferroni")

# FDR correction
resp_paid_pvalues_fdr <- p.adjust(resp_paid_pvalues, method = "fdr")

#Benjamini-Hochberg (BH) correction
resp_paid_pvalues_BH<- p.adjust(resp_paid_pvalues, method = "BH")

resp_time_paid_p_values<- data.frame(
  Trait_Function_Mode = paste0("Comparison_", 1:18),
  Original_P = resp_paid_pvalues,
  Bonferroni_P = resp_paid_pvalues_bonferroni,
  FDR_P = resp_paid_pvalues_fdr,
  Benjamini_Hochberg_P= resp_paid_pvalues_BH
  
)

print(resp_time_paid_p_values)


```


### This chunk pools all p-values from the applendix analyses of the paid online surveys
(LRTs, video means, individual gradients, trait correlations, response times) for a global correction (n=102 tests).

```{r}
all_p_values_online_paid<- c(2.2e-16, 2.2e-16, 2.2e-16, #LRT
2.2e-16, 2.179e-08 , 2.2e-16, 0.024, 0.336, 1.950e-14, 0.007, 1.153e-08 , 0.041, 

2.2e-16, 1.111e-10, 2.2e-16, 6.055e-07, 0.86, 0.004, 0.626, 6.510e-06, 0.086, 

2.2e-16, 2.2e-16, 2.2e-16, 0.0001032, 0.447, 0.003, 0.059, 0.813, 0.017, #videomeans

2.2e-16, 0.02369, 2.2e-16, 0.8209, 0.05079, 1.848e-08, 0.02617, 1.901e-07, 0.03755, # paid FA t-test

2.033e-14, 0.001154, 3.806e-16, 2.245e-05, 0.1192, 0.003007, 0.3389, 5.6e-05, 0.1186, #paid MJ t-test

0.0002586, 1.309e-13, 2.2e-16, 0.03297, 0.2794, 0.1201, 0.04679, 0.3045, 0.01808, #paid MF t-test
0.612, 0.5662, 0.2573, 0.5705, 0.5215, 0.1721, 0.7283, 0.7674, 0.854, #paid FA corrtests
0.001199, 0.3131, 0.479, 0.2173, 0.3192, 0.5498, 0.3852, 0.09988, 0.1276, #paid MJ corrtests
0.5991, 0.4495, 0.4161, 0.7214, 0.8289, 0.4032, 0.5427, 0.08056, 0.0551, #paid MF corrtests
4.135e-13, 0.5891, 6.718e-10, 2.875e-05, 0.2702, 6.994e-05, 0.0146438, 0.8897433, 0.0004706, #resptime subset
4.999e-12, 0.9347, 1.228e-08, 0.0035041, 0.4730009, 0.0004799, 0.6154, 0.7185, 0.1269 # all resp time
)  

# Apply Bonferroni correction
all_adjusted_p_values_online_paid_bonferroni <- p.adjust(all_p_values_online_paid, method = "bonferroni")

# FDR correction
all_adjusted_p_values_online_paid_fdr <- p.adjust(all_p_values_online_paid, method = "fdr")

#Benjamini-Hochberg (BH) correction
all_adjusted_p_values_online_paid_BH<- p.adjust(all_p_values_online_paid, method = "BH")

# View results

all_online_paid_p_values<- data.frame(
  Trait_Function_Mode = paste0("Comparison_", 1:102),
  Original_P = all_p_values_online_paid,
  Bonferroni_P = all_adjusted_p_values_online_paid_bonferroni,
  FDR_P = all_adjusted_p_values_online_paid_fdr,
  Benjamini_Hochberg_P= all_adjusted_p_values_online_paid_BH
  
)
print(all_online_paid_p_values)

write.csv(all_online_paid_p_values, file = "all_online_paid_p_values.csv", row.names = FALSE)
```
