# Supplementary material for: Experimental evidence that penis size, height, and body shape influence assessment of male sexual attractiveness and fighting ability in humans
Source: PLoS Biol. 2026 Jan 22;24(1):e3003595. doi: 10.1371/journal.pbio.3003595 (PMC12826512; doi:10.1371/journal.pbio.3003595)
Supplement: S1 Data — (ZIP) [file pbio.3003595.s003.zip › Data and Code_PLOSBiol/HumanAnalysis_P_values.xlsx]

## Sheet: all_unpaid_p_corrected
Trait_Function_Mode	Original_P	FDR_P	Benjamini_Hochberg_P
Comparison_1	2.2e-16	1.188e-15	1.188e-15
Comparison_2	2.2e-16	1.188e-15	1.188e-15
Comparison_3	2.2e-16	1.188e-15	1.188e-15
Comparison_4	2.2e-16	1.188e-15	1.188e-15
Comparison_5	2.2e-16	1.188e-15	1.188e-15
Comparison_6	2.2e-16	1.188e-15	1.188e-15
Comparison_7	0.0006422	0.00147569	0.00147569
Comparison_8	4.745e-15	2.44029e-14	2.44029e-14
Comparison_9	2.2e-16	1.188e-15	1.188e-15
Comparison_10	2.2e-16	1.188e-15	1.188e-15
Comparison_11	2.2e-16	1.188e-15	1.188e-15
Comparison_12	2.2e-16	1.188e-15	1.188e-15
Comparison_13	2.2e-16	1.188e-15	1.188e-15
Comparison_14	2.2e-16	1.188e-15	1.188e-15
Comparison_15	2.2e-16	1.188e-15	1.188e-15
Comparison_16	2.2e-16	1.188e-15	1.188e-15
Comparison_17	2.2e-16	1.188e-15	1.188e-15
Comparison_18	2.2e-16	1.188e-15	1.188e-15
Comparison_19	2.2e-16	1.188e-15	1.188e-15
Comparison_20	2.2e-16	1.188e-15	1.188e-15
Comparison_21	2.2e-16	1.188e-15	1.188e-15
Comparison_22	0.022	0.037125	0.037125
Comparison_23	0.011	0.0199664	0.0199664
Comparison_24	2.36e-10	9.61811e-10	9.61811e-10
Comparison_25	0.001	0.00225	0.00225
Comparison_26	0.0002	0.000508235	0.000508235
Comparison_27	1.28e-05	3.54462e-05	3.54462e-05
Comparison_28	2.2e-16	1.188e-15	1.188e-15
Comparison_29	2.2e-16	1.188e-15	1.188e-15
Comparison_30	2.2e-16	1.188e-15	1.188e-15
Comparison_31	0.717	0.770507	0.770507
Comparison_32	0.976	0.98054	0.98054
Comparison_33	0.085	0.129296	0.129296
Comparison_34	0.183	0.265289	0.265289
Comparison_35	0.005	0.00964286	0.00964286
Comparison_36	2.319e-07	7.15577e-07	7.15577e-07
Comparison_37	1.708e-07	5.4e-07	5.4e-07
Comparison_38	2.2e-16	1.188e-15	1.188e-15
Comparison_39	2.2e-16	1.188e-15	1.188e-15
Comparison_40	0.193	0.276079	0.276079
Comparison_41	0.0006	0.0014087	0.0014087
Comparison_42	0.603	0.67486	0.67486
Comparison_43	0.252	0.344506	0.344506
Comparison_44	0.617	0.684111	0.684111
Comparison_45	0.016	0.0280976	0.0280976
Comparison_46	2.2e-16	1.188e-15	1.188e-15
Comparison_47	6.447e-12	2.84194e-11	2.84194e-11
Comparison_48	2.2e-16	1.188e-15	1.188e-15
Comparison_49	4.072e-07	1.2216e-06	1.2216e-06
Comparison_50	0.257091	0.349256	0.349256
Comparison_51	2.038e-08	7.10013e-08	7.10013e-08
Comparison_52	0.0611752	0.0950636	0.0950636
Comparison_53	2.099e-12	9.85617e-12	9.85617e-12
Comparison_54	0.0002517	0.000632177	0.000632177
Comparison_55	2.2e-16	1.188e-15	1.188e-15
Comparison_56	2.764e-10	1.1056e-09	1.1056e-09
Comparison_57	2.2e-16	1.188e-15	1.188e-15
Comparison_58	0.079688	0.122075	0.122075
Comparison_59	0.651176	0.712364	0.712364
Comparison_60	0.145093	0.214658	0.214658
Comparison_61	0.198125	0.281546	0.281546
Comparison_62	0.009696	0.0177486	0.0177486
Comparison_63	0.018265	0.0315619	0.0315619
Comparison_64	3.443e-12	1.58231e-11	1.58231e-11
Comparison_65	2.2e-16	1.188e-15	1.188e-15
Comparison_66	2.2e-16	1.188e-15	1.188e-15
Comparison_67	0.629	0.693184	0.693184
Comparison_68	0.653	0.712364	0.712364
Comparison_69	0.408	0.503589	0.503589
Comparison_70	0.549	0.627309	0.627309
Comparison_71	0.128	0.192	0.192
Comparison_72	0.02	0.0342857	0.0342857
Comparison_73	3.299e-11	1.39722e-10	1.39722e-10
Comparison_74	3.486e-16	1.83653e-15	1.83653e-15
Comparison_75	2.2e-16	1.188e-15	1.188e-15
Comparison_76	0.003798	0.00752631	0.00752631
Comparison_77	0.006776	0.0127271	0.0127271
Comparison_78	5.51e-08	1.83102e-07	1.83102e-07
Comparison_79	0.005732	0.0108606	0.0108606
Comparison_80	0.0001146	0.000301873	0.000301873
Comparison_81	7.966e-06	2.23462e-05	2.23462e-05
Comparison_82	2.022e-10	8.39908e-10	8.39908e-10
Comparison_83	2.693e-14	1.32202e-13	1.32202e-13
Comparison_84	2.2e-16	1.188e-15	1.188e-15
Comparison_85	0.2617	0.353295	0.353295
Comparison_86	0.02712	0.0454102	0.0454102
Comparison_87	0.3125	0.409091	0.409091
Comparison_88	0.573	0.648	0.648
Comparison_89	0.002009	0.00417254	0.00417254
Comparison_90	1.534e-06	4.47762e-06	4.47762e-06
Comparison_91	0.01204	0.0214929	0.0214929
Comparison_92	2.2e-16	1.188e-15	1.188e-15
Comparison_93	2.2e-16	1.188e-15	1.188e-15
Comparison_94	0.3104	0.40882	0.40882
Comparison_95	0.002409	0.00490891	0.00490891
Comparison_96	0.8607	0.901148	0.901148
Comparison_97	0.4598	0.548712	0.548712
Comparison_98	0.5518	0.627309	0.627309
Comparison_99	0.003902	0.00766211	0.00766211
Comparison_100	2.2e-16	1.188e-15	1.188e-15
Comparison_101	7.176e-06	2.03949e-05	2.03949e-05
Comparison_102	2.2e-16	1.188e-15	1.188e-15
Comparison_103	0.0004016	0.00097467	0.00097467
Comparison_104	0.03126	0.0511527	0.0511527
Comparison_105	1.687e-07	5.4e-07	5.4e-07
Comparison_106	0.05432	0.0856432	0.0856432
Comparison_107	5.826e-08	1.90669e-07	1.90669e-07
Comparison_108	1.233e-06	3.64833e-06	3.64833e-06
Comparison_109	3.017e-09	1.08612e-08	1.08612e-08
Comparison_110	0.001212	0.00264436	0.00264436
Comparison_111	4.67e-12	2.1015e-11	2.1015e-11
Comparison_112	0.009164	0.0169182	0.0169182
Comparison_113	0.2154	0.298246	0.298246
Comparison_114	0.4422	0.533604	0.533604
Comparison_115	0.185	0.2664	0.2664
Comparison_116	0.001117	0.00246196	0.00246196
Comparison_117	0.04866	0.0772835	0.0772835
Comparison_118	0.001445	0.0030903	0.0030903
Comparison_119	8.275e-12	3.5748e-11	3.5748e-11
Comparison_120	6.032e-13	2.89536e-12	2.89536e-12
Comparison_121	0.4505	0.5406	0.5406
Comparison_122	0.481	0.567738	0.567738
Comparison_123	0.3511	0.452829	0.452829
Comparison_124	0.3812	0.478716	0.478716
Comparison_125	0.007411	0.0137998	0.0137998
Comparison_126	0.02739	0.0455095	0.0455095
Comparison_127	0.9396	0.957328	0.957328
Comparison_128	0.3702	0.468884	0.468884
Comparison_129	0.0006166	0.0014321	0.0014321
Comparison_130	0.3697	0.468884	0.468884
Comparison_131	0.0008258	0.00187761	0.00187761
Comparison_132	0.6649	0.721701	0.721701
Comparison_133	0.1068	0.16132	0.16132
Comparison_134	0.5148	0.601064	0.601064
Comparison_135	0.5311	0.615196	0.615196
Comparison_136	0.001069	0.00238045	0.00238045
Comparison_137	0.1391	0.207211	0.207211
Comparison_138	0.417	0.508881	0.508881
Comparison_139	0.04352	0.069632	0.069632
Comparison_140	3.309e-05	9.04739e-05	9.04739e-05
Comparison_141	0.6025	0.67486	0.67486
Comparison_142	0.00264	0.00532935	0.00532935
Comparison_143	0.1739	0.255527	0.255527
Comparison_144	0.03868	0.0623499	0.0623499
Comparison_145	0.2637	0.353784	0.353784
Comparison_146	0.1765	0.257595	0.257595
Comparison_147	0.207	0.290338	0.290338
Comparison_148	0.8123	0.855887	0.855887
Comparison_149	0.2687	0.358267	0.358267
Comparison_150	0.5101	0.598813	0.598813
Comparison_151	0.6176	0.684111	0.684111
Comparison_152	0.3099	0.40882	0.40882
Comparison_153	0.3868	0.480166	0.480166
Comparison_154	0.7827	0.828741	0.828741
Comparison_155	0.8636	0.901148	0.901148
Comparison_156	0.4768	0.565873	0.565873
Comparison_157	0.7257	0.775996	0.775996
Comparison_158	0.01129	0.020322	0.020322
Comparison_159	0.3712	0.468884	0.468884
Comparison_160	0.3522	0.452829	0.452829
Comparison_161	0.6931	0.748548	0.748548
Comparison_162	0.9375	0.957328	0.957328
Comparison_163	0.3862	0.480166	0.480166
Comparison_164	0.7802	0.828741	0.828741
Comparison_165	0.9616	0.975144	0.975144
Comparison_166	0.03103	0.0511527	0.0511527
Comparison_167	0.3482	0.452829	0.452829
Comparison_168	0.07337	0.113199	0.113199
Comparison_169	0.004122	0.00802119	0.00802119
Comparison_170	0.02162	0.036771	0.036771
Comparison_171	0.2305	0.317121	0.317121
Comparison_172	0.9847	0.9847	0.9847
Comparison_173	0.005246	0.0100278	0.0100278
Comparison_174	0.5326	0.615196	0.615196
Comparison_175	0.4397	0.533569	0.533569
Comparison_176	0.9281	0.957328	0.957328
Comparison_177	0.9664	0.975432	0.975432
Comparison_178	0.5355	0.615255	0.615255
Comparison_179	0.001521	0.00322094	0.00322094
Comparison_180	0.4116	0.505145	0.505145
Comparison_181	8.558e-05	0.000228213	0.000228213
Comparison_182	0.0004176	0.000991226	0.000991226
Comparison_183	2.2e-16	1.188e-15	1.188e-15
Comparison_184	1.925e-09	7.16897e-09	7.16897e-09
Comparison_185	0.0001509	0.000392704	0.000392704
Comparison_186	2.2e-16	1.188e-15	1.188e-15
Comparison_187	0.939213	0.957328	0.957328
Comparison_188	6.603e-10	2.54687e-09	2.54687e-09
Comparison_189	0.001243	0.00268488	0.00268488
Comparison_190	3.864e-08	1.3248e-07	1.3248e-07
Comparison_191	0.01813	0.0315619	0.0315619
Comparison_192	9.616e-15	4.83036e-14	4.83036e-14
Comparison_193	0.0003923	0.000962918	0.000962918
Comparison_194	0.211518	0.294761	0.294761
Comparison_195	2.069e-09	7.57464e-09	7.57464e-09
Comparison_196	0.0003358	0.00083371	0.00083371
Comparison_197	0.201753	0.284828	0.284828
Comparison_198	1.725e-07	5.4e-07	5.4e-07
Comparison_199	8.558e-05	0.000228213	0.000228213
Comparison_200	0.0004176	0.000991226	0.000991226
Comparison_201	2.2e-16	1.188e-15	1.188e-15
Comparison_202	5.366e-09	1.90009e-08	1.90009e-08
Comparison_203	0.0001729	0.0004446	0.0004446
Comparison_204	2.2e-16	1.188e-15	1.188e-15
Comparison_205	0.931818	0.957328	0.957328
Comparison_206	4.55e-10	1.78691e-09	1.78691e-09
Comparison_207	0.002388	0.00490891	0.00490891
Comparison_208	3.078e-07	9.36406e-07	9.36406e-07
Comparison_209	0.01521	0.0269292	0.0269292
Comparison_210	1.047e-09	3.96758e-09	3.96758e-09
Comparison_211	0.003396	0.006792	0.006792
Comparison_212	0.035567	0.0577629	0.0577629
Comparison_213	5.067e-08	1.71011e-07	1.71011e-07
Comparison_214	0.001946	0.00408093	0.00408093
Comparison_215	0.059353	0.0929003	0.0929003
Comparison_216	1.887e-06	5.43456e-06	5.43456e-06

## Sheet: all_online_paid_p_values
Trait_Function_Mode	Original_P	FDR_P	Benjamini_Hochberg_P
Comparison_1	2.2e-16	1.72615e-15	1.72615e-15
Comparison_2	2.2e-16	1.72615e-15	1.72615e-15
Comparison_3	2.2e-16	1.72615e-15	1.72615e-15
Comparison_4	2.2e-16	1.72615e-15	1.72615e-15
Comparison_5	2.179e-08	8.89032e-08	8.89032e-08
Comparison_6	2.2e-16	1.72615e-15	1.72615e-15
Comparison_7	0.024	0.051	0.051
Comparison_8	0.336	0.467132	0.467132
Comparison_9	1.95e-14	1.29604e-13	1.29604e-13
Comparison_10	0.007	0.0166047	0.0166047
Comparison_11	1.153e-08	5.34573e-08	5.34573e-08
Comparison_12	0.041	0.0804231	0.0804231
Comparison_13	2.2e-16	1.72615e-15	1.72615e-15
Comparison_14	1.111e-10	5.6661e-10	5.6661e-10
Comparison_15	2.2e-16	1.72615e-15	1.72615e-15
Comparison_16	6.055e-07	2.28744e-06	2.28744e-06
Comparison_17	0.86	0.8772	0.8772
Comparison_18	0.004	0.00971429	0.00971429
Comparison_19	0.626	0.70167	0.70167
Comparison_20	6.51e-06	2.3715e-05	2.3715e-05
Comparison_21	0.086	0.151241	0.151241
Comparison_22	2.2e-16	1.72615e-15	1.72615e-15
Comparison_23	2.2e-16	1.72615e-15	1.72615e-15
Comparison_24	2.2e-16	1.72615e-15	1.72615e-15
Comparison_25	0.0001032	0.000318982	0.000318982
Comparison_26	0.447	0.580367	0.580367
Comparison_27	0.003	0.00766785	0.00766785
Comparison_28	0.059	0.107464	0.107464
Comparison_29	0.813	0.862733	0.862733
Comparison_30	0.017	0.0385333	0.0385333
Comparison_31	2.2e-16	1.72615e-15	1.72615e-15
Comparison_32	0.02369	0.051	0.051
Comparison_33	2.2e-16	1.72615e-15	1.72615e-15
Comparison_34	0.8209	0.862733	0.862733
Comparison_35	0.05079	0.0959367	0.0959367
Comparison_36	1.848e-08	7.854e-08	7.854e-08
Comparison_37	0.02617	0.0544763	0.0544763
Comparison_38	1.901e-07	7.45777e-07	7.45777e-07
Comparison_39	0.03755	0.0751	0.0751
Comparison_40	2.033e-14	1.29604e-13	1.29604e-13
Comparison_41	0.001154	0.0031813	0.0031813
Comparison_42	3.806e-16	2.77294e-15	2.77294e-15
Comparison_43	2.245e-05	7.89621e-05	7.89621e-05
Comparison_44	0.1192	0.197584	0.197584
Comparison_45	0.003007	0.00766785	0.00766785
Comparison_46	0.3389	0.467132	0.467132
Comparison_47	5.6e-05	0.000184258	0.000184258
Comparison_48	0.1186	0.197584	0.197584
Comparison_49	0.0002586	0.0007758	0.0007758
Comparison_50	1.309e-13	7.854e-13	7.854e-13
Comparison_51	2.2e-16	1.72615e-15	1.72615e-15
Comparison_52	0.03297	0.0672588	0.0672588
Comparison_53	0.2794	0.413026	0.413026
Comparison_54	0.1201	0.197584	0.197584
Comparison_55	0.04679	0.0900487	0.0900487
Comparison_56	0.3045	0.4437	0.4437
Comparison_57	0.01808	0.0400904	0.0400904
Comparison_58	0.612	0.697453	0.697453
Comparison_59	0.5662	0.67664	0.67664
Comparison_60	0.2573	0.39171	0.39171
Comparison_61	0.5705	0.67664	0.67664
Comparison_62	0.5215	0.648695	0.648695
Comparison_63	0.1721	0.270065	0.270065
Comparison_64	0.7283	0.790283	0.790283
Comparison_65	0.7674	0.823945	0.823945
Comparison_66	0.854	0.8772	0.8772
Comparison_67	0.001199	0.00321837	0.00321837
Comparison_68	0.3131	0.449806	0.449806
Comparison_69	0.479	0.603185	0.603185
Comparison_70	0.2173	0.335827	0.335827
Comparison_71	0.3192	0.4522	0.4522
Comparison_72	0.5498	0.667614	0.667614
Comparison_73	0.3852	0.523872	0.523872
Comparison_74	0.09988	0.172674	0.172674
Comparison_75	0.1276	0.203363	0.203363
Comparison_76	0.5991	0.694411	0.694411
Comparison_77	0.4495	0.580367	0.580367
Comparison_78	0.4161	0.551197	0.551197
Comparison_79	0.7214	0.790283	0.790283
Comparison_80	0.8289	0.862733	0.862733
Comparison_81	0.4032	0.541137	0.541137
Comparison_82	0.5427	0.666933	0.666933
Comparison_83	0.08056	0.14416	0.14416
Comparison_84	0.0551	0.102185	0.102185
Comparison_85	4.135e-13	2.34317e-12	2.34317e-12
Comparison_86	0.5891	0.690669	0.690669
Comparison_87	6.718e-10	3.26303e-09	3.26303e-09
Comparison_88	2.875e-05	9.775e-05	9.775e-05
Comparison_89	0.2702	0.4053	0.4053
Comparison_90	6.994e-05	0.000222934	0.000222934
Comparison_91	0.0146438	0.033947	0.033947
Comparison_92	0.889743	0.898553	0.898553
Comparison_93	0.0004706	0.00135972	0.00135972
Comparison_94	4.999e-12	2.68367e-11	2.68367e-11
Comparison_95	0.9347	0.9347	0.9347
Comparison_96	1.228e-08	5.44591e-08	5.44591e-08
Comparison_97	0.0035041	0.00871752	0.00871752
Comparison_98	0.473001	0.603076	0.603076
Comparison_99	0.0004799	0.00135972	0.00135972
Comparison_100	0.6154	0.697453	0.697453
Comparison_101	0.7185	0.790283	0.790283
Comparison_102	0.1269	0.203363	0.203363
